# Supplementary material for: Spatial disaggregation of tick occurrence and ecology at a local scale as a preliminary step for spatial surveillance of tick-borne diseases: general framework and health implications in Belgium
Source: Parasit Vectors. 2013 Jun 22;6:190. doi: 10.1186/1756-3305-6-190 (PMC3726513; doi:10.1186/1756-3305-6-190)
Supplement: Additional file 1 — Detailed information available per sites of occurrence for ticks recorded in Belgium. Description: table per site with geographical coordinates in latitude-longitude and in Belgian Lambert, list of records included in the site, list of species included in the sites, literature/collection references for the sites and general quality level. Additionally to the main tab a Memo tab describes each field. [file 1756-3305-6-190-S1.xls]

## Sheet: MEMO
Column name	Description
SiteNumber	Unique number per site. Correspond to numbers on the map and include sometimes several records
latDDSite	Latitude in decimal degrees of the site such as displayed on the map
longSite	Longitude in decimal degrees of the site such as displayed on the map
LAMB72longSite	Longitude in Lambert 1972 of the site such as displayed on the map
LAMB72latSite	Latitude in Lambert 1972 of the site such as displayed on the map
TickSpecieSite	Tick species present at that site ( compilation of several records)
RecordNumber	Unique number per record
latDDRecord	Latitude in decimal degrees original coordinates
longDDRecord	Longitude in decimal degrees original coordinates
LAMB72longRecord	Longitude in Lambert 1972 of the record
LAMB72latRecord	Latitude in Lambert 1972 of the record
TYPEGEO	CPCENTRE	Centre of postcode area
	LATLONG	Precise latitude and longitude
	POLYNAME	Center point in a area found according to name
	PRONAME	Center point in the province
	PTGNAME	Point location guessed in Google Earth accroding to name of locality
	PTGMAP	Point location guessed in Google Earth accroding to map provided by source article
ProvNUTS2	Administrative code for level 2 in European standard coding
ProvINS	INS national code for the province
ProvName	Name of the province
ArrNUTS3	Administrative code for level 3 in European standard coding
ArrINS	INS national code for the arrondissement
ArrName	Name of the arrondissement
MunLAU2INS	ONS national code and European LAU2 code for the municipality
MunNAME	Name of the municipality
Postcode	Postcode
LocalityName	Name of the locality
OriginalSpatialInfo	Original spatial info from source
Comment spatial	Comment or additional information on spatial location
QuotationSPATIAL	Spatial accuracy according to data source including 1: accurate GPS location, 2: Name of a locality, 3: center of postcode district, 4: center of a parc or forest, 5: location guessed from a map provided by author or collector, 6: name of the province
Collecting Method	Method of collect
CatchingEffort	Catching effort
Infocollect	Additonal information on collect
CollectedFrom	General information on host/vegetation
QuotationHOST	Quotation according to the vegetation or type of host on which the ticks were collected with 1: free forms (on vegetation, inside houses, in caves, in nest, in burrow), 2: very small animals (bats, mole, lizard), 3: small mammals (pig, rodent, hedgehog, cat, squirrel, tortoise, polecat, rabbit), 4: medium size mammals (cow, fox), 5: cervids found dead or collected during hunting, 6: birds, 7: dog…
TypeVegetation/Host	Detailed information on host/vegetation type
TickSpecies	Tick species
Stageorcomment	Developmental stage or additional comment on tick species
NbofTicks	Number of ticks ( including larvae if any reported)
SpeciesDisease	Organisms present in ticks ( particularly pathogens)
DiseaseIdentifMethod	Identification method for the organisms
Year	Year of observation
DetailsDate	Details about the date
QuotationExpertise	1 professional scientist, 2 nature lovers or casual observer
Comments	General additional comments
CollectionName	Name of the collection as stated in the text
Contact	Person of contact for this collection
Reference	Reference to source article particularly for collection Literature
FinalQuotation	Combination of quotation for quality of localisation, type of host/vegetation and expertise of observer

## Sheet: Sites
SiteNumber	latDDSite	longSite	LAMB72longSite	LAMB72latSite	TickSpecieSite	RecordNumber	latDDRecord	longDDRecord	LAMB72longRecord	LAMB72latRecord	TYPEGEO	ProvNUTS2	ProvINS	ProvName	ArrNUTS3	ArrINS	ArrName	MunLAU2INS	MunNAME	Postcode	LocalityName	OriginalSpatialInfo	Comment spatial	QuotationSPATIAL	Collecting Method	CatchingEffort	Infocollect	CollectedFrom	QuotationHOST	TypeVegetation/Host	TickSpecies	stageorcomment	NbofTicks	SpeciesDisease	DiseaseIdentifMethod	Year	DetailsDate	QuotationExpertise	Comments	CollectionName	Contact	Reference	FinalQuotation
1	51.0876	2.55987	23273.3	199047	Ixodes ricinus Ixodes frontalis Dermacentor reticulatus	1052	51.082	2.55213	22715.8	198427	LATLONG	BE25	30	West flanders	BE258	38	Veurne	38008	De Panne	8660	Westhoek	SiteIxodes2		1					10		Ixodes frontalis		1					1		Collection ITG	Maxime Madder		10
1	51.0876	2.55987	23273.3	199047	Ixodes ricinus Ixodes frontalis Dermacentor reticulatus	1099	51.0794	2.55322	22785.3	198142	LATLONG	BE25	30	West flanders	BE258	38	Veurne	38008	De Panne	8660	Westhoek	Plaatsmarkering40		1			flagging	Vegetation	1		Dermacentor reticulatus		1					1		Collection ITG	Maxime Madder		1
1	51.0876	2.55987	23273.3	199047	Ixodes ricinus Ixodes frontalis Dermacentor reticulatus	1100	51.0797	2.55325	22787.8	198171	LATLONG	BE25	30	West flanders	BE258	38	Veurne	38008	De Panne	8660	Westhoek	Plaatsmarkering41		1			flagging	Vegetation	1		Dermacentor reticulatus		1					1		Collection ITG	Maxime Madder		1
1	51.0876	2.55987	23273.3	199047	Ixodes ricinus Ixodes frontalis Dermacentor reticulatus	1101	51.0794	2.5534	22797.7	198144	LATLONG	BE25	30	West flanders	BE258	38	Veurne	38008	De Panne	8660	Westhoek	Plaatsmarkering42		1			flagging	Vegetation	1		Dermacentor reticulatus		1					1		Collection ITG	Maxime Madder		1
1	51.0876	2.55987	23273.3	199047	Ixodes ricinus Ixodes frontalis Dermacentor reticulatus	1102	51.0796	2.55325	22788	198161	LATLONG	BE25	30	West flanders	BE258	38	Veurne	38008	De Panne	8660	Westhoek	Plaatsmarkering43		1			flagging	Vegetation	1		Dermacentor reticulatus		1					1		Collection ITG	Maxime Madder		1
1	51.0876	2.55987	23273.3	199047	Ixodes ricinus Ixodes frontalis Dermacentor reticulatus	1103	51.0793	2.55307	22774.3	198128	LATLONG	BE25	30	West flanders	BE258	38	Veurne	38008	De Panne	8660	Westhoek	Plaatsmarkering44		1			flagging	Vegetation	1		Dermacentor reticulatus		1					1		Collection ITG	Maxime Madder		1
1	51.0876	2.55987	23273.3	199047	Ixodes ricinus Ixodes frontalis Dermacentor reticulatus	1104	51.0793	2.55299	22768.3	198126	LATLONG	BE25	30	West flanders	BE258	38	Veurne	38008	De Panne	8660	Westhoek	Plaatsmarkering45		1			flagging	Vegetation	1		Dermacentor reticulatus		1					1		Collection ITG	Maxime Madder		1
1	51.0876	2.55987	23273.3	199047	Ixodes ricinus Ixodes frontalis Dermacentor reticulatus	1105	51.0795	2.55296	22767.3	198148	LATLONG	BE25	30	West flanders	BE258	38	Veurne	38008	De Panne	8660	Westhoek	Plaatsmarkering46		1			flagging	Vegetation	1		Dermacentor reticulatus		1					1		Collection ITG	Maxime Madder		1
1	51.0876	2.55987	23273.3	199047	Ixodes ricinus Ixodes frontalis Dermacentor reticulatus	1106	51.0797	2.5529	22763.9	198177	LATLONG	BE25	30	West flanders	BE258	38	Veurne	38008	De Panne	8660	Westhoek	Plaatsmarkering49		1			flagging	Vegetation	1		Dermacentor reticulatus		1					1		Collection ITG	Maxime Madder		1
1	51.0876	2.55987	23273.3	199047	Ixodes ricinus Ixodes frontalis Dermacentor reticulatus	1107	51.0799	2.55301	22771.5	198195	LATLONG	BE25	30	West flanders	BE258	38	Veurne	38008	De Panne	8660	Westhoek	Plaatsmarkering50		1			flagging	Vegetation	1		Dermacentor reticulatus		1					1		Collection ITG	Maxime Madder		1
1	51.0876	2.55987	23273.3	199047	Ixodes ricinus Ixodes frontalis Dermacentor reticulatus	1108	51.09	2.55287	22789.7	199324	LATLONG	BE25	30	West flanders	BE258	38	Veurne	38008	De Panne	8660	Westhoek	Plaatsmarkering51		1			flagging	Vegetation	1		Dermacentor reticulatus		1					1		Collection ITG	Maxime Madder		1
1	51.0876	2.55987	23273.3	199047	Ixodes ricinus Ixodes frontalis Dermacentor reticulatus	1109	51.0801	2.55271	22750.9	198215	LATLONG	BE25	30	West flanders	BE258	38	Veurne	38008	De Panne	8660	Westhoek	Plaatsmarkering52		1			flagging	Vegetation	1		Dermacentor reticulatus		1					1		Collection ITG	Maxime Madder		1
1	51.0876	2.55987	23273.3	199047	Ixodes ricinus Ixodes frontalis Dermacentor reticulatus	1110	51.0801	2.55255	22740	198215	LATLONG	BE25	30	West flanders	BE258	38	Veurne	38008	De Panne	8660	Westhoek	Plaatsmarkering53		1			flagging	Vegetation	1		Dermacentor reticulatus		1					1		Collection ITG	Maxime Madder		1
1	51.0876	2.55987	23273.3	199047	Ixodes ricinus Ixodes frontalis Dermacentor reticulatus	1111	51.08	2.5524	22729.3	198207	LATLONG	BE25	30	West flanders	BE258	38	Veurne	38008	De Panne	8660	Westhoek	Plaatsmarkering54		1			flagging	Vegetation	1		Dermacentor reticulatus		1					1		Collection ITG	Maxime Madder		1
1	51.0876	2.55987	23273.3	199047	Ixodes ricinus Ixodes frontalis Dermacentor reticulatus	1112	51.0802	2.55242	22730.9	198226	LATLONG	BE25	30	West flanders	BE258	38	Veurne	38008	De Panne	8660	Westhoek	Plaatsmarkering55		1			flagging	Vegetation	1		Dermacentor reticulatus		1					1		Collection ITG	Maxime Madder		1
1	51.0876	2.55987	23273.3	199047	Ixodes ricinus Ixodes frontalis Dermacentor reticulatus	1113	51.0803	2.5523	22723.1	198247	LATLONG	BE25	30	West flanders	BE258	38	Veurne	38008	De Panne	8660	Westhoek	Plaatsmarkering56		1			flagging	Vegetation	1		Dermacentor reticulatus		1					1		Collection ITG	Maxime Madder		1
1	51.0876	2.55987	23273.3	199047	Ixodes ricinus Ixodes frontalis Dermacentor reticulatus	1114	51.081	2.55195	22700.4	198320	LATLONG	BE25	30	West flanders	BE258	38	Veurne	38008	De Panne	8660	Westhoek	Plaatsmarkering57		1			flagging	Vegetation	1		Dermacentor reticulatus		1					1		Collection ITG	Maxime Madder		1
1	51.0876	2.55987	23273.3	199047	Ixodes ricinus Ixodes frontalis Dermacentor reticulatus	1115	51.0811	2.55181	22691.1	198336	LATLONG	BE25	30	West flanders	BE258	38	Veurne	38008	De Panne	8660	Westhoek	Plaatsmarkering58		1			flagging	Vegetation	1		Dermacentor reticulatus		1					1		Collection ITG	Maxime Madder		1
1	51.0876	2.55987	23273.3	199047	Ixodes ricinus Ixodes frontalis Dermacentor reticulatus	1116	51.0816	2.55179	22691.2	198384	LATLONG	BE25	30	West flanders	BE258	38	Veurne	38008	De Panne	8660	Westhoek	Plaatsmarkering59		1			flagging	Vegetation	1		Dermacentor reticulatus		1					1		Collection ITG	Maxime Madder		1
1	51.0876	2.55987	23273.3	199047	Ixodes ricinus Ixodes frontalis Dermacentor reticulatus	1117	51.0817	2.55159	22677.3	198401	LATLONG	BE25	30	West flanders	BE258	38	Veurne	38008	De Panne	8660	Westhoek	Plaatsmarkering60		1			flagging	Vegetation	1		Dermacentor reticulatus		1					1		Collection ITG	Maxime Madder		1
1	51.0876	2.55987	23273.3	199047	Ixodes ricinus Ixodes frontalis Dermacentor reticulatus	1118	51.0817	2.55149	22670	198396	LATLONG	BE25	30	West flanders	BE258	38	Veurne	38008	De Panne	8660	Westhoek	Plaatsmarkering61		1			flagging	Vegetation	1		Dermacentor reticulatus		1					1		Collection ITG	Maxime Madder		1
1	51.0876	2.55987	23273.3	199047	Ixodes ricinus Ixodes frontalis Dermacentor reticulatus	1119	51.0851	2.54888	22496.7	198781	LATLONG	BE25	30	West flanders	BE258	38	Veurne	38008	De Panne	8660	Westhoek	Plaatsmarkering62		1			flagging	Vegetation	1		Dermacentor reticulatus		1					1		Collection ITG	Maxime Madder		1
1	51.0876	2.55987	23273.3	199047	Ixodes ricinus Ixodes frontalis Dermacentor reticulatus	1120	51.0851	2.54906	22509.6	198785	LATLONG	BE25	30	West flanders	BE258	38	Veurne	38008	De Panne	8660	Westhoek	Plaatsmarkering63		1			flagging	Vegetation	1		Dermacentor reticulatus		1					1		Collection ITG	Maxime Madder		1
1	51.0876	2.55987	23273.3	199047	Ixodes ricinus Ixodes frontalis Dermacentor reticulatus	1121	51.0853	2.54898	22504.1	198807	LATLONG	BE25	30	West flanders	BE258	38	Veurne	38008	De Panne	8660	Westhoek	Plaatsmarkering64		1			flagging	Vegetation	1		Dermacentor reticulatus		1					1		Collection ITG	Maxime Madder		1
1	51.0876	2.55987	23273.3	199047	Ixodes ricinus Ixodes frontalis Dermacentor reticulatus	1122	51.0853	2.54905	22509.1	198799	LATLONG	BE25	30	West flanders	BE258	38	Veurne	38008	De Panne	8660	Westhoek	Plaatsmarkering65		1			flagging	Vegetation	1		Dermacentor reticulatus		1					1		Collection ITG	Maxime Madder		1
1	not provided	not provided	not provided	not provided	Ixodes ricinus Ixodes frontalis Dermacentor reticulatus	1206	not provided	not provided	not provided	not provided	LATLONG	BE25	30	West flanders	BE258	38	Veurne	38008	De Panne	8660	De Panne De Westhoek		999m (precision in meters),old screen (1km)	1	Casual discovery while trekking		certain (observer)	NO INFO	10		Ixodes ricinus	Coordinates on association website	1			2009	2009-04-24	2		Collection GREY DATA	www.waarnemingen.be, NATUURPUNT	www.waarnemingen.be, NATUURPUNT	20
1	not provided	not provided	not provided	not provided	Ixodes ricinus Ixodes frontalis Dermacentor reticulatus	1411	not provided	not provided	not provided	not provided	LATLONG	BE25	30	West flanders	BE258	38	Veurne	38008	De Panne	8660	De Panne De Westhoek		1000m (precision in meters), google map	1	Casual discovery while trekking		certain (observer)	NO INFO	10		Dermacentor reticulatus	Coordinates on association website	150			2012	2012-01-13	2		Collection GREY DATA	www.waarnemingen.be, NATUURPUNT	www.waarnemingen.be, NATUURPUNT	20
2	51.0968	2.58354	24956	200025	Ixodes frontalis	631	51.0968	2.58354	24956	200025	PTGNAME	BE25	30	West flanders	BE258	38	Veurne	38008	De Panne	8660	Lapanne	Province Flandre Occidentale: Lapanne	latlongGEarth locality	2	on host	NO INFO	two birds attached next to the beak	Bird	6	Parus major	Ixodes frontalis	2 females	2			1984	Day 29 September 1984	1	Also in Fain 1990, collection IRSNB, collection Roggeman 1984	Collection LITERATURE	Refer to article	(Fain1987a)[124]	12
2	51.0968	2.58354	24956	200025	Ixodes frontalis	632	51.0968	2.58354	24956	200025	PTGNAME	BE25	30	West flanders	BE258	38	Veurne	38008	De Panne	8660	Lapanne	Province Flandre Occidentale: Lapanne	latlongGEarth locality	2	on host	NO INFO	three birds attached on the head	Bird	6	Turdus merula(3)	Ixodes frontalis	3 females	3			1984	Day 25 August 1984	1	Also in Fain 1990, collection IRSNB, collection Roggeman 1984	Collection LITERATURE	Refer to article	(Fain1987a)[124]	12
2	51.0968	2.58354	24956	200025	Ixodes frontalis	633	51.0968	2.58354	24956	200025	PTGNAME	BE25	30	West flanders	BE258	38	Veurne	38008	De Panne	8660	Lapanne	Province Flandre Occidentale: Lapanne	latlongGEarth locality	2	on host	NO INFO	1 bird, nymph attached next to the beak	Bird	6	Sylvia atricapilla	Ixodes frontalis	1 nymph	1			1984	in September 1984	1	Also in Fain 1990, collection IRSNB, collection Roggeman 1984	Collection LITERATURE	Refer to article	(Fain1987a)[124]	12
3	not provided	not provided	not provided	not provided	Ixodes ricinus	1383	not provided	not provided	not provided	not provided	LATLONG	BE25	30	West flanders	BE258	38	Veurne	38025	Veurne	8630	Veurne		10m (precision in meters), google map	1	Casual discovery while trekking		certain (observer)	NO INFO	10		Ixodes ricinus	Coordinates on association website	1			2011	2011-08-15	2		Collection GREY DATA	www.waarnemingen.be, NATUURPUNT	www.waarnemingen.be, NATUURPUNT	20
4	50.7703	2.78292	38143.4	163399	Ixodes hexagonus	503	50.7703	2.78292	38143.4	163399	CPCENTRE	BE25	30	West flanders	BE253	33	Ieper	33039	Heuvelland	8958	Dranouter	WVL: 8951, Dranouter	Municipality center (Postcode residence of dog owner)	3	Survey on dog with veterinary practices for one year			Cat	3	Cat	Ixodes hexagonus		1		PCR	2009	2008-2009	1		Collection BAYER	Edwin Claerebout	Partially published (Claerebout 2012)[13]	9
5	50.8492	2.86732	44273.3	172046	Ixodes ricinus Ixodes hexagonus	495	50.8545	2.87802	45038.3	172621	CPCENTRE	BE25	30	West flanders	BE253	33	Ieper	33011	Ieper	8900	Ieper	WVL: 8900, Ieper	Municipality center (Postcode residence of dog owner)	3	Survey on dog with veterinary practices for one year			Cat	3	Cat(3)	Ixodes hexagonus		3	A. phagocytophilum	PCR	2009	2008-2009	1		Collection BAYER	Edwin Claerebout	Partially published (Claerebout 2012)[13]	9
5	50.8492	2.86732	44273.3	172046	Ixodes ricinus Ixodes hexagonus	496	50.8545	2.87802	45038.3	172621	CPCENTRE	BE25	30	West flanders	BE253	33	Ieper	33011	Ieper	8900	Ieper	WVL: 8900, Ieper	Municipality center (Postcode residence of dog owner)	3	Survey on dog with veterinary practices for one year			Cat	3	Cat(2)	Ixodes ricinus		3		PCR	2009	2008-2009	1		Collection BAYER	Edwin Claerebout	Partially published (Claerebout 2012)[13]	9
5	50.8492	2.86732	44273.3	172046	Ixodes ricinus Ixodes hexagonus	497	50.8545	2.87802	45038.3	172621	CPCENTRE	BE25	30	West flanders	BE253	33	Ieper	33011	Ieper	8900	Ieper	WVL: 8900, Ieper	Municipality center (Postcode residence of dog owner)	3	Survey on dog with veterinary practices for one year			Dog	7	Dog(4)	Ixodes hexagonus		11	B. afzelii, A. phagocytophilum(3)	PCR	2009	2008-2009	1		Collection BAYER	Edwin Claerebout	Partially published (Claerebout 2012)[13]	21
5	50.8492	2.86732	44273.3	172046	Ixodes ricinus Ixodes hexagonus	498	50.8545	2.87802	45038.3	172621	CPCENTRE	BE25	30	West flanders	BE253	33	Ieper	33011	Ieper	8900	Ieper	WVL: 8900, Ieper	Municipality center (Postcode residence of dog owner)	3	Survey on dog with veterinary practices for one year			Dog	7	Dog(2)	Ixodes ricinus		2	B. garinii	PCR	2009	2008-2009	1		Collection BAYER	Edwin Claerebout	Partially published (Claerebout 2012)[13]	21
6	not provided	not provided	not provided	not provided	Ixodes ricinus	1348	not provided	not provided	not provided	not provided	LATLONG	BE25	30	West flanders	BE252	32	Diksmuide	32003	Diksmuide	8600	IJzervallei - De Blankaart en omgeving		10m (precision in meters), google map	1	Casual discovery while trekking		certain (observer)	Hedgehog	3	Erinaceus europaeus	Ixodes ricinus	Coordinates on association website	2			2011	2011-05-22	2		Collection GREY DATA	www.waarnemingen.be, NATUURPUNT	www.waarnemingen.be, NATUURPUNT	6
7	50.7892	2.88385	45304	165352	Ixodes ricinus	504	50.7892	2.88385	45304	165352	CPCENTRE	BE25	30	West flanders	BE253	33	Ieper	33039	Heuvelland	8953	Wijtschate	WVL: 8953, Wijtschate	Municipality center (Postcode residence of dog owner)	3	Survey on dog with veterinary practices for one year			Cat	3	Cat	Ixodes ricinus		1	B. afzelii, A. phagocytophilum	PCR	2009	2008-2009	1		Collection BAYER	Edwin Claerebout	Partially published (Claerebout 2012)[13]	9
8	50.7652	2.89865	46294	162663	Ixodes hexagonus	505	50.7652	2.89865	46294	162663	CPCENTRE	BE25	30	West flanders	BE253	33	Ieper	33016	Mesen	8957	Mesen	WVL: 8957, Mesen	Municipality center (Postcode residence of dog owner)	3	Survey on dog with veterinary practices for one year			Dog	7	Dog	Ixodes hexagonus		1		PCR	2009	2008-2009	1		Collection BAYER	Edwin Claerebout	Partially published (Claerebout 2012)[13]	21
9	not provided	not provided	not provided	not provided	Ixodes ricinus	1148	not provided	not provided	not provided	not provided	LATLONG	BE32	50	Hainaut	BE324	54	Mouscron	54002	Comines-Warneton	7784	Ploegsteert - kleiputten en bos		999m (precision in meters),old screen (1km)	1	Casual discovery while trekking		certain (observer)	NO INFO	10		Ixodes ricinus	Coordinates on association website	1			2010	2010-05-29	2		Collection GREY DATA	www.observations.be, NATAGORA Yves Paquet	www.observations.be, NATAGORA Yves Paquet	20
9	not provided	not provided	not provided	not provided	Ixodes ricinus	1161	not provided	not provided	not provided	not provided	LATLONG	BE32	50	Hainaut	BE324	54	Mouscron	54002	Comines-Warneton	7784	Ploegsteert - kleiputten en bos		10m (precision in meters), google map	1	Casual discovery while trekking		certain (observer)	NO INFO	10		Ixodes ricinus	Coordinates on association website	3			2011	2011-07-02	2		Collection GREY DATA	www.observations.be, NATAGORA Yves Paquet	www.observations.be, NATAGORA Yves Paquet	20
10	51.2194	2.90068	47435.6	213170	Ixodes ricinus	459	51.2194	2.90068	47435.6	213170	CPCENTRE	BE25	30	West flanders	BE255	35	Oostende	35013	Oostende	8400	Oostende	WVL: 8400, Oostende	Municipality center (Postcode residence of dog owner)	3	Survey on dog with veterinary practices for one year			Dog	7	Dog	Ixodes ricinus		1	Rickettsiae sp	PCR	2009	2008-2009	1		Collection BAYER	Edwin Claerebout	Partially published (Claerebout 2012)[13]	21
11	50.8194	2.90494	46856.8	168683	Ixodes ricinus	499	50.8194	2.90494	46856.8	168683	CPCENTRE	BE25	30	West flanders	BE253	33	Ieper	33011	Ieper	8902	Zillebeke	WVL: 8902, Zillebeke	Municipality center (Postcode residence of dog owner)	3	Survey on dog with veterinary practices for one year			Cat	3	Cat	Ixodes ricinus		9		PCR	2009	2008-2009	1		Collection BAYER	Edwin Claerebout	Partially published (Claerebout 2012)[13]	9
11	50.8194	2.90494	46856.8	168683	Ixodes ricinus	500	50.8194	2.90494	46856.8	168683	CPCENTRE	BE25	30	West flanders	BE253	33	Ieper	33011	Ieper	8902	Zillebeke	WVL: 8902, Zillebeke	Municipality center (Postcode residence of dog owner)	3	Survey on dog with veterinary practices for one year			Dog	7	Dog(2)	Ixodes ricinus		2	A. phagocytophilum	PCR	2009	2008-2009	1		Collection BAYER	Edwin Claerebout	Partially published (Claerebout 2012)[13]	21
11	not provided	not provided	not provided	not provided	Ixodes ricinus	1267	not provided	not provided	not provided	not provided	LATLONG	BE25	30	West flanders	BE253	33	Ieper	33011	Ieper	8902	De Palingbeek - Jonge aanplantingen		999m (precision in meters),old screen (1km)	1	Casual discovery while trekking		certain (observer)	NO INFO	10		Ixodes ricinus	Coordinates on association website	4			2010	2010-04-30	2		Collection GREY DATA	www.waarnemingen.be, NATUURPUNT	www.waarnemingen.be, NATUURPUNT	20
12	50.9186	2.91853	48029.6	179695	Ixodes hexagonus	501	50.9186	2.91853	48029.6	179695	CPCENTRE	BE25	30	West flanders	BE253	33	Ieper	33040	Langemark-Poelkapelle	8920	Langemark	WVL: 8920, Langemark	Municipality center (Postcode residence of dog owner)	3	Survey on dog with veterinary practices for one year			Dog	7	Dog	Ixodes hexagonus		1	A. phagocytophilum	PCR	2009	2008-2009	1		Collection BAYER	Edwin Claerebout	Partially published (Claerebout 2012)[13]	21
13	51.1436	2.92019	48634.3	204717	Ixodes ricinus	462	51.1436	2.92019	48634.3	204717	CPCENTRE	BE25	30	West flanders	BE255	35	Oostende	35005	Gistel	8470	Zevekote	WVL: 8470, Zevekote	Municipality center (Postcode residence of dog owner)	3	Survey on dog with veterinary practices for one year			Dog	7	Dog	Ixodes ricinus		2		PCR	2009	2008-2009	1		Collection BAYER	Edwin Claerebout	Partially published (Claerebout 2012)[13]	21
14	not provided	not provided	not provided	not provided	Ixodes ricinus	1184	not provided	not provided	not provided	not provided	LATLONG	BE25	30	West flanders	BE255	35	Oostende	35013	Oostende	8400	Oostende - Stene (Dg)		100m (precision in meters)	1	Casual discovery while trekking		validated	NO INFO	10		Ixodes ricinus	Coordinates on association website	1			2008	2008-09-12	2		Collection GREY DATA	www.waarnemingen.be, NATUURPUNT	www.waarnemingen.be, NATUURPUNT	20
15	51.088	2.96659	51764.5	198469	Ixodes ricinus	482	51.088	2.96659	51764.5	198469	CPCENTRE	BE25	30	West flanders	BE252	32	Diksmuide	32010	Koekelare	8680	Koekelare(W-Vl)	WVL: 8680, Koekelare(W-Vl)	Municipality center (Postcode residence of dog owner)	3	Survey on dog with veterinary practices for one year			Dog	7	Dog	Ixodes ricinus		1		PCR	2009	2008-2009	1		Collection BAYER	Edwin Claerebout	Partially published (Claerebout 2012)[13]	21
16	51.1673	2.96894	52095	207286	Ixodes ricinus Ixodes hexagonus	460	51.1673	2.96894	52095	207286	CPCENTRE	BE25	30	West flanders	BE255	35	Oostende	35005	Gistel	8470	Gistel	WVL: 8470, Gistel	Municipality center (Postcode residence of dog owner)	3	Survey on dog with veterinary practices for one year			Dog	7	Dog	Ixodes hexagonus		1	A. phagocytophilum	PCR	2009	2008-2009	1		Collection BAYER	Edwin Claerebout	Partially published (Claerebout 2012)[13]	21
16	51.1673	2.96894	52095	207286	Ixodes ricinus Ixodes hexagonus	461	51.1673	2.96894	52095	207286	CPCENTRE	BE25	30	West flanders	BE255	35	Oostende	35005	Gistel	8470	Gistel	WVL: 8470, Gistel	Municipality center (Postcode residence of dog owner)	3	Survey on dog with veterinary practices for one year			Dog	7	Dog(2)	Ixodes ricinus		2		PCR	2009	2008-2009	1		Collection BAYER	Edwin Claerebout	Partially published (Claerebout 2012)[13]	21
17	51.0971	3.0126	55005.6	199417	Ixodes ricinus	463	51.0971	3.0126	55005.6	199417	CPCENTRE	BE25	30	West flanders	BE255	35	Oostende	35006	Ichtegem	8480	Ichtegem(W-Vl)	WVL: 8480, Ichtegem(W-Vl)	Municipality center (Postcode residence of dog owner)	3	Survey on dog with veterinary practices for one year			Cat	3	Cat	Ixodes ricinus		1	A. phagocytophilum	PCR	2009	2008-2009	1		Collection BAYER	Edwin Claerebout	Partially published (Claerebout 2012)[13]	9
18	51.2663	3.02189	55997.7	218234	Ixodes ricinus	1423	50.5612	3.04536	56238.4	139772	LATLONG	BE25	30	West flanders	BE255	35	Oostende	35029	De Haan	8420	De Haan	12	accurate GPS point	1	flagging	2 surveys	one survey: dragging a 1m*1m flannel cloth for 2 hours (returning every 40 m)	Vegetation	1	forest	Ixodes ricinus	3 females, 5 males, 18 nymphs	26		unknown	2010	19/08/2009, 5/08/2010	1	Number of ticks per stage per day and infection rate in future publication	Collection RLVBD	Paul Heyman		1
19	50.9472	3.03062	55967.7	182724	Ixodes hexagonus	489	50.9472	3.03062	55967.7	182724	CPCENTRE	BE25	30	West flanders	BE256	36	Roeselare	36019	Staden	8840	Oost-Nieuwkerke	WVL: 8840, Oost-Nieuwkerke	only code, center of commune (using CodePostal) adress of dong owner	3	Survey on dog with veterinary practices for one year			Cat	3	Cat	Ixodes hexagonus		7		PCR	2009	2008-2009	1		Collection BAYER	Edwin Claerebout	Partially published (Claerebout 2012)[13]	9
20	not provided	not provided	not provided	not provided	Ixodes ricinus	1191	not provided	not provided	not provided	not provided	LATLONG	BE25	30	West flanders	BE255	35	Oostende	35006	Ichtegem	8480	Bos van Wijnendale - Bos van Wijnendale - sectie 1 (BWD1)		999m (precision in meters),old screen (1km)	1	Casual discovery while trekking		certain (observer)	NO INFO	10		Ixodes ricinus	Coordinates on association website	2			2009	2009-02-19	2		Collection GREY DATA	www.waarnemingen.be, NATUURPUNT	www.waarnemingen.be, NATUURPUNT	20
21	50.789	3.04213	56461.7	165117	Ixodes hexagonus	502	50.789	3.04213	56461.7	165117	CPCENTRE	BE25	30	West flanders	BE253	33	Ieper	33029	Wervik	8940	Wervik	WVL: 8940, Wervik	Municipality center (Postcode residence of dog owner)	3	Survey on dog with veterinary practices for one year			Dog	7	Dog	Ixodes hexagonus		1		PCR	2009	2008-2009	1		Collection BAYER	Edwin Claerebout	Partially published (Claerebout 2012)[13]	21
22	50.854	3.09468	60290.9	172277	Ixodes hexagonus	494	50.854	3.09468	60290.9	172277	CPCENTRE	BE25	30	West flanders	BE256	36	Roeselare	36012	Moorslede	8890	Dadizele	WVL: 8890, Dadizele	Municipality center (Postcode residence of dog owner)	3	Survey on dog with veterinary practices for one year			Cat	3	Cat	Ixodes hexagonus		1		PCR	2009	2008-2009	1		Collection BAYER	Edwin Claerebout	Partially published (Claerebout 2012)[13]	9
23	not provided	not provided	not provided	not provided	Ixodes ricinus	1349	not provided	not provided	not provided	not provided	LATLONG	BE25	30	West flanders	BE251	31	Brugge	31033	Torhout	8820	Jabbeke - Maskobos		999m (precision in meters)	1	Casual discovery while trekking		certain (observer)	NO INFO	10		Ixodes ricinus	Coordinates on association website	1			2011	2011-05-22	2		Collection GREY DATA	www.waarnemingen.be, NATUURPUNT	www.waarnemingen.be, NATUURPUNT	20
23	51.063	3.10723	61569.2	195515	Ixodes ricinus	1456	51.0646	3.10601	61486.3	195692	LATLONG	BE25	30	West flanders	BE251	31	Brugge	31033	Torhout	8820	Torhout	51	accurate GPS point	1	flagging	1 survey	one survey: dragging a 1m*1m flannel cloth for 2 hours (returning every 40 m)	Vegetation	1	forest	Ixodes ricinus	8 nymphs	8		unknown	2009	18/08/2009	1	Number of ticks per stage per day and infection rate in future publication	Collection RLVBD	Paul Heyman		1
24	not provided	not provided	not provided	not provided	Ixodes ricinus	1379	not provided	not provided	not provided	not provided	LATLONG	BE25	30	West flanders	BE251	31	Brugge	31033	Torhout	8820	Torhout		10m (precision in meters), google map	1	Casual discovery while trekking		certain (observer)	Hedgehog	3	Erinaceus europaeus	Ixodes ricinus	Coordinates on association website	2			2011	2011-07-29	2		Collection GREY DATA	www.waarnemingen.be, NATUURPUNT	www.waarnemingen.be, NATUURPUNT	6
25	51.1477	3.13482	63659.7	204901	Ixodes ricinus Ixodes hexagonus	453	51.1477	3.13482	63659.7	204901	CPCENTRE	BE25	30	West flanders	BE251	31	Brugge	31040	Zedelgem	8210	Zedelgem	WVL: 8210, Zedelgem	Municipality center (Postcode residence of dog owner)	3	Survey on dog with veterinary practices for one year			Cat	3	Cat	Ixodes ricinus		1		PCR	2009	2008-2009	1		Collection BAYER	Edwin Claerebout	Partially published (Claerebout 2012)[13]	9
25	51.1477	3.13482	63659.7	204901	Ixodes ricinus Ixodes hexagonus	454	51.1477	3.13482	63659.7	204901	CPCENTRE	BE25	30	West flanders	BE251	31	Brugge	31040	Zedelgem	8210	Zedelgem	WVL: 8210, Zedelgem	Municipality center (Postcode residence of dog owner)	3	Survey on dog with veterinary practices for one year			Cat	3	Cat	Ixodes hexagonus		2		PCR	2009	2008-2009	1		Collection BAYER	Edwin Claerebout	Partially published (Claerebout 2012)[13]	9
26	50.8575	3.13276	62978.6	172629	Ixodes hexagonus	491	50.8575	3.13276	62978.6	172629	CPCENTRE	BE25	30	West flanders	BE256	36	Roeselare	36010	Ledegem	8880	Ledegem	WVL: 8880, Ledegem	Municipality center (Postcode residence of dog owner)	3	Survey on dog with veterinary practices for one year			Cat	3	Cat	Ixodes hexagonus		1	A. phagocytophilum	PCR	2009	2008-2009	1		Collection BAYER	Edwin Claerebout	Partially published (Claerebout 2012)[13]	9
26	50.8575	3.13276	62978.6	172629	Ixodes hexagonus	492	50.8575	3.13276	62978.6	172629	CPCENTRE	BE25	30	West flanders	BE256	36	Roeselare	36010	Ledegem	8880	Ledegem	WVL: 8880, Ledegem	Municipality center (Postcode residence of dog owner)	3	Survey on dog with veterinary practices for one year			Dog	7	Dog(2)	Ixodes hexagonus		2		PCR	2009	2008-2009	1		Collection BAYER	Edwin Claerebout	Partially published (Claerebout 2012)[13]	21
27	50.87	3.14532	63885.6	174000	Ixodes hexagonus	493	50.87	3.14532	63885.6	174000	CPCENTRE	BE25	30	West flanders	BE256	36	Roeselare	36010	Ledegem	8880	Rollegem-Kapelle	WVL: 8880, Rollegem-Kapelle	Municipality center (Postcode residence of dog owner)	3	Survey on dog with veterinary practices for one year			Cat	3	Cat	Ixodes hexagonus		1		PCR	2009	2008-2009	1		Collection BAYER	Edwin Claerebout	Partially published (Claerebout 2012)[13]	9
28	51.2442	3.14616	64629.5	215627	Ixodes ricinus	1522	51.2442	3.14616	64629.5	215627	PTGMAP	BE25	30	West flanders	BE251	31	Brugge	31042	Zuienkerke	8377	Zuienkerke municipality			5				Cows or pasture	4	Cows or pasture	Ixodes ricinus	unknown	1	Anaplasma ( not infected but the cow)		2010		1		Collection DGZ	Jo Maris		20
29	50.9335	3.16341	65273.2	181046	Ixodes ricinus Ixodes hexagonus	486	50.9392	3.14581	64046.5	181694	CPCENTRE	BE25	30	West flanders	BE256	36	Roeselare	36015	Roeselare	8800	Rumbeke	WVL: 8800, Rumbeke	Municipality center (Postcode residence of dog owner)	3	Survey on dog with veterinary practices for one year			Dog	7	Dog	Ixodes ricinus		2	B. garinii, A. phagocytophilum	PCR	2009	2008-2009	1		Collection BAYER	Edwin Claerebout	Partially published (Claerebout 2012)[13]	21
29	50.9335	3.16341	65273.2	181046	Ixodes ricinus Ixodes hexagonus	487	50.9262	3.16057	65060.5	180233	CPCENTRE	BE25	30	West flanders	BE256	36	Roeselare	36015	Roeselare	8800	Oekene	WVL: 8800, Oekene	Municipality center (Postcode residence of dog owner)	3	Survey on dog with veterinary practices for one year			Cat	3	Cat	Ixodes hexagonus		1		PCR	2009	2008-2009	1		Collection BAYER	Edwin Claerebout	Partially published (Claerebout 2012)[13]	9
30	50.9379	3.11663	61993.2	181584	Ixodes ricinus	488	50.9379	3.11663	61993.2	181584	CPCENTRE	BE25	30	West flanders	BE256	36	Roeselare	36015	Roeselare	8800	Roeselare	WVL: 8800, Roeselare	Municipality center (Postcode residence of dog owner)	3	Survey on dog with veterinary practices for one year			Dog	7	Dog	Ixodes ricinus		1	Rickettsiae sp	PCR	2009	2008-2009	1		Collection BAYER	Edwin Claerebout	Partially published (Claerebout 2012)[13]	21
31	50.9342	3.19287	67345.3	181087	Ixodes hexagonus	490	50.9342	3.19287	67345.3	181087	CPCENTRE	BE25	30	West flanders	BE256	36	Roeselare	36008	Izegem	8870	Kachtem	WVL: 8870, Kachtem	Municipality center (Postcode residence of dog owner)	3	Survey on dog with veterinary practices for one year			Dog	7	Dog	Ixodes hexagonus		1	A. phagocytophilum, Rickettsiae sp	PCR	2009	2008-2009	1		Collection BAYER	Edwin Claerebout	Partially published (Claerebout 2012)[13]	21
32	51.1617	3.19731	68056	206387	Ixodes ricinus Ixodes hexagonus	449	51.1617	3.19731	68056	206387	CPCENTRE	BE25	30	West flanders	BE251	31	Brugge	31040	Zedelgem	8210	Loppem	WVL: 8210, Loppem	Municipality center (Postcode residence of dog owner)	3	Survey on dog with veterinary practices for one year			Cat	3	Cat(7)	Ixodes ricinus		14	A. phagocytophilum(2)	PCR	2009	2008-2009	1		Collection BAYER	Edwin Claerebout	Partially published (Claerebout 2012)[13]	9
32	51.1617	3.19731	68056	206387	Ixodes ricinus Ixodes hexagonus	450	51.1617	3.19731	68056	206387	CPCENTRE	BE25	30	West flanders	BE251	31	Brugge	31040	Zedelgem	8210	Loppem	WVL: 8210, Loppem	Municipality center (Postcode residence of dog owner)	3	Survey on dog with veterinary practices for one year			Cat	3	Cat	Ixodes hexagonus		1		PCR	2009	2008-2009	1		Collection BAYER	Edwin Claerebout	Partially published (Claerebout 2012)[13]	9
32	51.1617	3.19731	68056	206387	Ixodes ricinus Ixodes hexagonus	451	51.1617	3.19731	68056	206387	CPCENTRE	BE25	30	West flanders	BE251	31	Brugge	31040	Zedelgem	8210	Loppem	WVL: 8210, Loppem	Municipality center (Postcode residence of dog owner)	3	Survey on dog with veterinary practices for one year			Dog	7	Dog(2)	Ixodes hexagonus		2		PCR	2009	2008-2009	1		Collection BAYER	Edwin Claerebout	Partially published (Claerebout 2012)[13]	21
32	51.1617	3.19731	68056	206387	Ixodes ricinus Ixodes hexagonus	452	51.1617	3.19731	68056	206387	CPCENTRE	BE25	30	West flanders	BE251	31	Brugge	31040	Zedelgem	8210	Loppem	WVL: 8210, Loppem	Municipality center (Postcode residence of dog owner)	3	Survey on dog with veterinary practices for one year			Dog	7	Dog(2)	Ixodes ricinus		3		PCR	2009	2008-2009	1		Collection BAYER	Edwin Claerebout	Partially published (Claerebout 2012)[13]	21
33	50.7488	3.21722	68737	160443	Ixodes hexagonus Dermacentor reticulatus Ixodes ricinus	430	50.7488	3.21722	68737	160443	CPCENTRE	BE32	50	Hainaut	BE324	54	Mouscron	54007	Mouscron	7700	Mouscron	HAI: 7700, Mouscron	Municipality center (Postcode residence of dog owner)	3	Survey on dog with veterinary practices for one year			Dog	7	Dog	Ixodes hexagonus		1		PCR	2009	2008-2009	1		Collection BAYER	Edwin Claerebout	Partially published (Claerebout 2012)[13]	21
33	50.7488	3.21722	68737	160443	Ixodes hexagonus Dermacentor reticulatus Ixodes ricinus	431	50.7488	3.21722	68737	160443	CPCENTRE	BE32	50	Hainaut	BE324	54	Mouscron	54007	Mouscron	7700	Mouscron	HAI: 7700, Mouscron	Municipality center (Postcode residence of dog owner)	3	Survey on dog with veterinary practices for one year			Dog	7	Dog(2)	Dermacentor reticulatus		14		PCR	2009	2008-2009	1		Collection BAYER	Edwin Claerebout	Partially published (Claerebout 2012)[13]	21
33	50.7488	3.21722	68737	160443	Ixodes hexagonus Dermacentor reticulatus Ixodes ricinus	432	50.7488	3.21722	68737	160443	CPCENTRE	BE32	50	Hainaut	BE324	54	Mouscron	54007	Mouscron	7700	Mouscron	HAI: 7700, Mouscron	Municipality center (Postcode residence of dog owner)	3	Survey on dog with veterinary practices for one year			Dog	7	Dog	Ixodes ricinus		1	B. lusitaniae, A. phagocytophilum	PCR	2009	2008-2009	1		Collection BAYER	Edwin Claerebout	Partially published (Claerebout 2012)[13]	21
34	not provided	not provided	not provided	not provided	Ixodes ricinus	1204	not provided	not provided	not provided	not provided	LATLONG	BE25	30	West flanders	BE251	31	Brugge	31005	Brugge	8380	Dudzele - Centrum (CDZ)		999m (precision in meters),old screen (1km)	1	Casual discovery while trekking		certain (observer)	Hedgehog	3	Erinaceus europaeus	Ixodes ricinus	Coordinates on association website	40			2009	2009-04-15	2		Collection GREY DATA	www.waarnemingen.be, NATUURPUNT	www.waarnemingen.be, NATUURPUNT	6
34	not provided	not provided	not provided	not provided	Ixodes ricinus	1230	not provided	not provided	not provided	not provided	LATLONG	BE25	30	West flanders	BE251	31	Brugge	31005	Brugge	8380	Dudzele - Centrum (CDZ)		999m (precision in meters),old screen (1km)	1	Casual discovery while trekking		validated	Hedgehog	3	Erinaceus europaeus	Ixodes ricinus	Coordinates on association website	4			2009	2009-09-08	2		Collection GREY DATA	www.waarnemingen.be, NATUURPUNT	www.waarnemingen.be, NATUURPUNT	6
35	50.8264	3.22875	69683	169061	Ixodes ricinus	464	50.8264	3.22875	69683	169061	CPCENTRE	BE25	30	West flanders	BE254	34	Kortrijk	34022	Kortrijk	8501	Bissegem	WVL: 8501, Bissegem	Municipality center (Postcode residence of dog owner)	3	Survey on dog with veterinary practices for one year			Dog	7	Dog	Ixodes ricinus		1	Rickettsiae sp	PCR	2009	2008-2009	1		Collection BAYER	Edwin Claerebout	Partially published (Claerebout 2012)[13]	21
36	51.3333	3.23139	70732.1	225436	Ixodes ricinus	1431	51.3348	3.23018	70650.4	225613	LATLONG	BE25	30	West flanders	BE251	31	Brugge	31043	Knokke-Heist	8301	Heist	20	accurate GPS point	1	flagging	1 survey	one survey: dragging a 1m*1m flannel cloth for 2 hours (returning every 40 m)	Vegetation	1	forest	Ixodes ricinus	1 male, 2 nymphs	3		unknown	2010	10/05/2010	1	Number of ticks per stage per day and infection rate in future publication	Collection RLVBD	Paul Heyman		1
37	50.8094	3.23304	69956.4	167162	Ixodes ricinus	466	50.8094	3.23304	69956.4	167162	CPCENTRE	BE25	30	West flanders	BE254	34	Kortrijk	34022	Kortrijk	8510	Marke	FOC: 8510, Marke	Municipality center (Postcode residence of dog owner)	3	Survey on dog with veterinary practices for one year			Dog	7	Dog	Ixodes ricinus		1		PCR	2009	2008-2009	1		Collection BAYER	Edwin Claerebout	Partially published (Claerebout 2012)[13]	21
38	51.1613	3.23399	70620.8	206299	Ixodes ricinus	448	51.1613	3.23399	70620.8	206299	CPCENTRE	BE25	30	West flanders	BE251	31	Brugge	31022	Oostkamp	8020	Oostkamp	WVL: 8020, Oostkamp	Municipality center (Postcode residence of dog owner)	3	Survey on dog with veterinary practices for one year			Dog/ Cat	7	Cat or dog	Ixodes ricinus		1		PCR	2009	2008-2009	1		Collection BAYER	Edwin Claerebout	Partially published (Claerebout 2012)[13]	21
39	51.204	3.24229	71273.7	211046	Ixodes ricinus Ixodes hexagonus	457	51.2044	3.25536	72187.6	211076	CPCENTRE	BE25	30	West flanders	BE251	31	Brugge	31005	Brugge	8310	Assebroek	WVL: 8310, Assebroek	Municipality center (Postcode residence of dog owner)	3	Survey on dog with veterinary practices for one year			Cat	3	Cat	Ixodes ricinus		2	A. phagocytophilum	PCR	2009	2008-2009	1		Collection BAYER	Edwin Claerebout	Partially published (Claerebout 2012)[13]	9
39	51.204	3.24229	71273.7	211046	Ixodes ricinus Ixodes hexagonus	458	51.2044	3.25536	72187.6	211076	CPCENTRE	BE25	30	West flanders	BE251	31	Brugge	31005	Brugge	8310	Assebroek	WVL: 8310, Assebroek	Municipality center (Postcode residence of dog owner)	3	Survey on dog with veterinary practices for one year			Cat	3	Cat	Ixodes hexagonus		4	A. phagocytophilum	PCR	2009	2008-2009	1		Collection BAYER	Edwin Claerebout	Partially published (Claerebout 2012)[13]	9
40	51.2108	3.2251	70084.2	211815	Ixodes ricinus	704	51.2108	3.2251	70084.2	211815	PTGNAME	BE25	30	West flanders	BE251	31	Brugge	31005	Brugge	8000	Bruges	Province Flandre Occidentale: Bruges	latlongGEarth locality	2	on host	NO INFO	a child	Human	9		Ixodes ricinus	1 female	1			1972	Day 4 May 1972	1	Collection IRSNB, collection Vandepitte 1972	Collection LITERATURE	Refer to article	(Fain1990)[27]	18
41	50.6687	3.26892	72253.1	151477	Ixodes ricinus Ixodes hexagonus	435	50.6687	3.26892	72253.1	151477	CPCENTRE	BE32	50	Hainaut	BE327	57	Tournai	57027	Estaimpuis	7730	Nechin	HAI: 7730, Nechin	Municipality center (Postcode residence of dog owner)	3	Survey on dog with veterinary practices for one year			Cat	3	Cat	Ixodes hexagonus		11		PCR	2009	2008-2009	1		Collection BAYER	Edwin Claerebout	Partially published (Claerebout 2012)[13]	9
41	50.6687	3.26892	72253.1	151477	Ixodes ricinus Ixodes hexagonus	436	50.6687	3.26892	72253.1	151477	CPCENTRE	BE32	50	Hainaut	BE327	57	Tournai	57027	Estaimpuis	7730	Nechin	HAI: 7730, Nechin	Municipality center (Postcode residence of dog owner)	3	Survey on dog with veterinary practices for one year			Dog	7	Dog(7)	Ixodes hexagonus		12	A. phagocytophilum(2)	PCR	2009	2008-2009	1		Collection BAYER	Edwin Claerebout	Partially published (Claerebout 2012)[13]	21
41	50.6687	3.26892	72253.1	151477	Ixodes ricinus Ixodes hexagonus	437	50.6687	3.26892	72253.1	151477	CPCENTRE	BE32	50	Hainaut	BE327	57	Tournai	57027	Estaimpuis	7730	Nechin	HAI: 7730, Nechin	Municipality center (Postcode residence of dog owner)	3	Survey on dog with veterinary practices for one year			Dog	7	Dog	Ixodes ricinus		1		PCR	2009	2008-2009	1		Collection BAYER	Edwin Claerebout	Partially published (Claerebout 2012)[13]	21
42	50.7814	3.27936	73175.1	164000	Ixodes ricinus	465	50.7814	3.27936	73175.1	164000	CPCENTRE	BE25	30	West flanders	BE254	34	Kortrijk	34022	Kortrijk	8510	Bellegem	WVL: 8510, Bellegem	Municipality center (Postcode residence of dog owner)	3	Survey on dog with veterinary practices for one year			Cat	3	Cat	Ixodes ricinus		2	R. helvetica	PCR	2009	2008-2009	1		Collection BAYER	Edwin Claerebout	Partially published (Claerebout 2012)[13]	9
43	51.2771	3.29331	74956.9	219126	Ixodes ricinus	1523	51.2771	3.29331	74956.9	219126	PTGMAP	BE25	30	West flanders	BE251	31	Brugge	31006	Damme	8340	Damme			5				Cows or pasture	4	Cows or pasture	Ixodes ricinus	unknown	1			2010		1		Collection DGZ	Jo Maris		20
44	not provided	not provided	not provided	not provided	Ixodes ricinus	1220	not provided	not provided	not provided	not provided	LATLONG	BE25	30	West flanders	BE251	31	Brugge	31003	Beernem	8730	Bulskampveld (BKV)		999m (precision in meters),old screen (1km)	1	Casual discovery while trekking		certain (observer)	NO INFO	10		Ixodes ricinus	Coordinates on association website	1			2009	2009-06-28	2		Collection GREY DATA	www.waarnemingen.be, NATUURPUNT	www.waarnemingen.be, NATUURPUNT	20
45	51.3252	3.29739	75318.7	224476	Ixodes ricinus	455	51.3252	3.29739	75318.7	224476	CPCENTRE	BE25	30	West flanders	BE251	31	Brugge	31043	Knokke-Heist	8300	Knokke-Heist	WVL: 8300, Knokke-Heist	Municipality center (Postcode residence of dog owner)	3	Survey on dog with veterinary practices for one year			Cat	3	Cat(2)	Ixodes ricinus		2	B. afzelii	PCR	2009	2008-2009	1		Collection BAYER	Edwin Claerebout	Partially published (Claerebout 2012)[13]	9
45	51.3252	3.29739	75318.7	224476	Ixodes ricinus	456	51.3252	3.29739	75318.7	224476	CPCENTRE	BE25	30	West flanders	BE251	31	Brugge	31043	Knokke-Heist	8300	knokke-Heist	WVL: 8300, knokke-Heist	Municipality center (Postcode residence of dog owner)	3	Survey on dog with veterinary practices for one year			Dog	7	Dog(2)	Ixodes ricinus		2		PCR	2009	2008-2009	1		Collection BAYER	Edwin Claerebout	Partially published (Claerebout 2012)[13]	21
45	51.3252	3.29739	75318.7	224476	Ixodes ricinus	1435	51.3268	3.29619	75237.5	224653	LATLONG	BE25	30	West flanders	BE251	31	Brugge	31043	Knokke-Heist	8300	Knokke	25	accurate GPS point	1	flagging	2 surveys	one survey: dragging a 1m*1m flannel cloth for 2 hours (returning every 40 m)	Vegetation	1	forest	Ixodes ricinus	1 female	1		unknown	2010	7/04/2009, 1/04/2010	1	Number of ticks per stage per day and infection rate in future publication	Collection RLVBD	Paul Heyman		1
46	not provided	not provided	not provided	not provided	Ixodes ricinus	1320	not provided	not provided	not provided	not provided	LATLONG	BE25	30	West flanders	BE251	31	Brugge	31043	Knokke-Heist	8300	Internationale Dijk (INT)		999m (precision in meters),old screen (1km)	1	Casual discovery while trekking		certain (observer)	NO INFO	10		Ixodes ricinus	Coordinates on association website	1			2010	2010-08-09	2		Collection GREY DATA	www.waarnemingen.be, NATUURPUNT	www.waarnemingen.be, NATUURPUNT	20
47	50.5567	3.30222	74428.3	138988	Ixodes hexagonus	425	50.5567	3.30222	74428.3	138988	CPCENTRE	BE32	50	Hainaut	BE327	57	Tournai	57072	Rumes	7610	Rumes	HAI: 7610, Rumes	Municipality center (Postcode residence of dog owner)	3	Survey on dog with veterinary practices for one year			Cat	3	Cat	Ixodes hexagonus		12		PCR	2009	2008-2009	1		Collection BAYER	Edwin Claerebout	Partially published (Claerebout 2012)[13]	9
48	50.6279	3.30222	74541.9	146902	Ixodes ricinus	414	50.6279	3.30222	74541.9	146902	CPCENTRE	BE32	50	Hainaut	BE327	57	Tournai	57081	Tournai	7522	Blandain	HAI: 7522, Blandain	Municipality center (Postcode residence of dog owner)	3	Survey on dog with veterinary practices for one year			Cat	3	Cat	Ixodes ricinus		1		PCR	2009	2008-2009	1		Collection BAYER	Edwin Claerebout	Partially published (Claerebout 2012)[13]	9
49	50.6825	3.30943	75138.6	152972	Ixodes ricinus	433	50.6825	3.30943	75138.6	152972	CPCENTRE	BE32	50	Hainaut	BE327	57	Tournai	57027	Estaimpuis	7730	Estaimbourg	HAI: 7730, Estaimbourg	Municipality center (Postcode residence of dog owner)	3	Survey on dog with veterinary practices for one year			Cat	3	Cat(2)	Ixodes ricinus		2	A. phagocytophilum	PCR	2009	2008-2009	1		Collection BAYER	Edwin Claerebout	Partially published (Claerebout 2012)[13]	9
49	50.6825	3.30943	75138.6	152972	Ixodes ricinus	434	50.6825	3.30943	75138.6	152972	CPCENTRE	BE32	50	Hainaut	BE327	57	Tournai	57027	Estaimpuis	7730	Estaimbourg	HAI: 7730, Estaimbourg	Municipality center (Postcode residence of dog owner)	3	Survey on dog with veterinary practices for one year			Dog	7	Dog	Ixodes ricinus		1	Rickettsia sp	PCR	2009	2008-2009	1		Collection BAYER	Edwin Claerebout	Partially published (Claerebout 2012)[13]	21
50	not provided	not provided	not provided	not provided	Ixodes ricinus	1317	not provided	not provided	not provided	not provided	LATLONG	BE25	30	West flanders	BE254	34	Kortrijk	34013	Harelbeke	8530	Harelbeke		999m (precision in meters),old screen (1km)	1	Casual discovery while trekking		certain (observer)	NO INFO	10		Ixodes ricinus	Coordinates on association website	1			2010	2010-07-29	2		Collection GREY DATA	www.waarnemingen.be, NATUURPUNT	www.waarnemingen.be, NATUURPUNT	20
51	50.8887	3.35046	78352.2	175867	Ixodes ricinus Ixodes hexagonus	484	50.8887	3.35046	78352.2	175867	CPCENTRE	BE25	30	West flanders	BE254	34	Kortrijk	34040	Waregem	8792	Desselgem	WVL: 8792, Desselgem	Municipality center (Postcode residence of dog owner)	3	Survey on dog with veterinary practices for one year			Cat	3	Cat	Ixodes hexagonus		1		PCR	2009	2008-2009	1		Collection BAYER	Edwin Claerebout	Partially published (Claerebout 2012)[13]	9
51	50.8887	3.35046	78352.2	175867	Ixodes ricinus Ixodes hexagonus	485	50.8887	3.35046	78352.2	175867	CPCENTRE	BE25	30	West flanders	BE254	34	Kortrijk	34040	Waregem	8792	Desselgem	WVL: 8792, Desselgem	Municipality center (Postcode residence of dog owner)	3	Survey on dog with veterinary practices for one year			Dog	7	Dog	Ixodes ricinus		1		PCR	2009	2008-2009	1		Collection BAYER	Edwin Claerebout	Partially published (Claerebout 2012)[13]	21
52	50.6522	3.33672	77020.5	149568	Ixodes ricinus	412	50.6522	3.33672	77020.5	149568	CPCENTRE	BE32	50	Hainaut	BE327	57	Tournai	57081	Tournai	7520	Ramegnies Chin	HAI: 7520, Ramegnies Chin	Municipality center (Postcode residence of dog owner)	3	Survey on dog with veterinary practices for one year			Dog	7	Dog(2)	Ixodes ricinus		2	A. phagocytophilum, rickettsiae sp(2)	PCR	2009	2008-2009	1		Collection BAYER	Edwin Claerebout	Partially published (Claerebout 2012)[13]	21
53	50.5487	3.34033	77116	138052	Ixodes hexagonus	426	50.5487	3.34033	77116	138052	CPCENTRE	BE32	50	Hainaut	BE327	57	Tournai	57072	Rumes	7618	Taintignies	HAI: 7618, Taintignies	Municipality center (Postcode residence of dog owner)	3	Survey on dog with veterinary practices for one year			Dog	7	Dog	Ixodes hexagonus		2		PCR	2009	2008-2009	1		Collection BAYER	Edwin Claerebout	Partially published (Claerebout 2012)[13]	21
54	50.5828	3.36883	79186.5	141820	Ixodes ricinus	406	50.5828	3.36883	79186.5	141820	CPCENTRE	BE32	50	Hainaut	BE327	57	Tournai	57081	Tournai	7500	Ere	HAI: 7500, Ere	Municipality center (Postcode residence of dog owner)	3	Survey on dog with veterinary practices for one year			Dog	7	Dog	Ixodes ricinus		1		PCR	2009	2008-2009	1		Collection BAYER	Edwin Claerebout	Partially published (Claerebout 2012)[13]	21
55	50.5808	3.32917	76375.3	141641	Ixodes ricinus Ixodes hexagonus	410	50.5808	3.32917	76375.3	141641	CPCENTRE	BE32	50	Hainaut	BE327	57	Tournai	57081	Tournai	7504	Froidmont	HAI: 7504, Froidmont	Municipality center (Postcode residence of dog owner)	3	Survey on dog with veterinary practices for one year			Cat	3	Cat(2)	Ixodes ricinus		3		PCR	2009	2008-2009	1		Collection BAYER	Edwin Claerebout	Partially published (Claerebout 2012)[13]	9
55	50.5808	3.32917	76375.3	141641	Ixodes ricinus Ixodes hexagonus	411	50.5808	3.32917	76375.3	141641	CPCENTRE	BE32	50	Hainaut	BE327	57	Tournai	57081	Tournai	7504	Froidmont	HAI: 7504, Froidmont	Municipality center (Postcode residence of dog owner)	3	Survey on dog with veterinary practices for one year			Cat	3	Cat	Ixodes hexagonus		2		PCR	2009	2008-2009	1		Collection BAYER	Edwin Claerebout	Partially published (Claerebout 2012)[13]	9
56	50.6042	3.32266	75951	144247	Ixodes hexagonus	415	50.6042	3.32266	75951	144247	CPCENTRE	BE32	50	Hainaut	BE327	57	Tournai	57081	Tournai	7522	Marquain	HAI: 7522, Marquain	Municipality center (Postcode residence of dog owner)	3	Survey on dog with veterinary practices for one year			Cat	3	Cat(2)	Ixodes hexagonus		19		PCR	2009	2008-2009	1		Collection BAYER	Edwin Claerebout	Partially published (Claerebout 2012)[13]	9
57	50.8104	3.35046	78232.7	167151	Ixodes hexagonus	467	50.8104	3.35046	78232.7	167151	CPCENTRE	BE25	30	West flanders	BE254	34	Kortrijk	34042	Zwevegem	8550	Zwevegem	WVL: 8550, Zwevegem	Municipality center (Postcode residence of dog owner)	3	Survey on dog with veterinary practices for one year			Cat	3	Cat	Ixodes hexagonus		1	A. phagocytophilum, Rickettsiae sp	PCR	2009	2008-2009	1		Collection BAYER	Edwin Claerebout	Partially published (Claerebout 2012)[13]	9
58	50.7178	3.3518	78186.5	156848	Ixodes ricinus	481	50.7178	3.3518	78186.5	156848	CPCENTRE	BE25	30	West flanders	BE254	34	Kortrijk	34043	Spiere-Helkijn	8587	Spiere-Helkijn	WVL: 8587, Spiere-Helkijn	Municipality center (Postcode residence of dog owner)	3	Survey on dog with veterinary practices for one year			Dog	7	Dog	Ixodes ricinus		2		PCR	2009	2008-2009	1		Collection BAYER	Edwin Claerebout	Partially published (Claerebout 2012)[13]	21
59	50.7527	3.36794	79378.3	160724	Ixodes ricinus	469	50.7527	3.36794	79378.3	160724	CPCENTRE	BE25	30	West flanders	BE254	34	Kortrijk	34042	Zwevegem	8554	St. Denijs	WVL: 8554, St. Denijs	Municipality center (Postcode residence of dog owner)	3	Survey on dog with veterinary practices for one year			Dog	7	Dog(2)	Ixodes ricinus		2	A. phagocytophilum, Rickettsiae sp	PCR	2009	2008-2009	1		Collection BAYER	Edwin Claerebout	Partially published (Claerebout 2012)[13]	21
60	50.7737	3.38018	80273.1	163046	Ixodes ricinus Dermacentor reticulatus	626	50.7841	3.3742	79866.9	164202	PTGMAP	BE25	30	West flanders	BE254	34	Kortrijk	34042	Zwevegem	8552	Moen			5	flagging			Vegetation	1	natural reserve of about 26 ha and is located next to a canal that is accessible for recreational purposes.	Dermacentor reticulatus	282 on the 4 sites	47			2010	in year 2010	1	probably Ixodes ricinus also present	Collection LITERATURE	Refer to article	(Cochez 2012)[34]	5
60	50.7737	3.38018	80273.1	163046	Ixodes ricinus Dermacentor reticulatus	1061	50.7808	3.37354	79815	163834	LATLONG	BE25	30	West flanders	BE254	34	Kortrijk	34042	Zwevegem	8552	Moen	Plaatsmarkering1		1			flagging	Vegetation	1		Dermacentor reticulatus		1					1		Collection ITG	Maxime Madder		1
60	50.7737	3.38018	80273.1	163046	Ixodes ricinus Dermacentor reticulatus	1062	50.7841	3.3742	79866.9	164202	LATLONG	BE25	30	West flanders	BE254	34	Kortrijk	34042	Zwevegem	8552	Moen	Plaatsmarkering2		1			flagging	Vegetation	1		Dermacentor reticulatus		1					1		Collection ITG	Maxime Madder		1
60	50.7737	3.38018	80273.1	163046	Ixodes ricinus Dermacentor reticulatus	1063	50.7841	3.3742	79866.9	164202	LATLONG	BE25	30	West flanders	BE254	34	Kortrijk	34042	Zwevegem	8552	Moen	Plaatsmarkering3		1			flagging	Vegetation	1		Dermacentor reticulatus		1					1		Collection ITG	Maxime Madder		1
60	50.7737	3.38018	80273.1	163046	Ixodes ricinus Dermacentor reticulatus	1064	50.7792	3.37853	80165	163657	LATLONG	BE25	30	West flanders	BE254	34	Kortrijk	34042	Zwevegem	8552	Moen	Plaatsmarkering4		1			flagging	Vegetation	1		Dermacentor reticulatus		1					1		Collection ITG	Maxime Madder		1
60	50.7737	3.38018	80273.1	163046	Ixodes ricinus Dermacentor reticulatus	1065	50.7841	3.3742	79866.9	164202	LATLONG	BE25	30	West flanders	BE254	34	Kortrijk	34042	Zwevegem	8552	Moen	Plaatsmarkering5		1			flagging	Vegetation	1		Dermacentor reticulatus		1					1		Collection ITG	Maxime Madder		1
60	50.7737	3.38018	80273.1	163046	Ixodes ricinus Dermacentor reticulatus	1066	50.7841	3.3742	79866.9	164202	LATLONG	BE25	30	West flanders	BE254	34	Kortrijk	34042	Zwevegem	8552	Moen	Plaatsmarkering6		1			flagging	Vegetation	1		Dermacentor reticulatus		1					1		Collection ITG	Maxime Madder		1
60	50.7737	3.38018	80273.1	163046	Ixodes ricinus Dermacentor reticulatus	1067	50.7841	3.3742	79866.9	164202	LATLONG	BE25	30	West flanders	BE254	34	Kortrijk	34042	Zwevegem	8552	Moen	Plaatsmarkering7		1			flagging	Vegetation	1		Dermacentor reticulatus		1					1		Collection ITG	Maxime Madder		1
60	50.7737	3.38018	80273.1	163046	Ixodes ricinus Dermacentor reticulatus	1068	50.7841	3.3742	79866.9	164202	LATLONG	BE25	30	West flanders	BE254	34	Kortrijk	34042	Zwevegem	8552	Moen	Plaatsmarkering8		1			flagging	Vegetation	1		Dermacentor reticulatus		1					1		Collection ITG	Maxime Madder		1
60	50.7737	3.38018	80273.1	163046	Ixodes ricinus Dermacentor reticulatus	1069	50.7841	3.3742	79866.9	164202	LATLONG	BE25	30	West flanders	BE254	34	Kortrijk	34042	Zwevegem	8552	Moen	Plaatsmarkering9		1			flagging	Vegetation	1		Dermacentor reticulatus		1					1		Collection ITG	Maxime Madder		1
60	50.7737	3.38018	80273.1	163046	Ixodes ricinus Dermacentor reticulatus	1070	50.7841	3.3742	79866.9	164202	LATLONG	BE25	30	West flanders	BE254	34	Kortrijk	34042	Zwevegem	8552	Moen	Plaatsmarkering10		1			flagging	Vegetation	1		Dermacentor reticulatus		1					1		Collection ITG	Maxime Madder		1
60	50.7737	3.38018	80273.1	163046	Ixodes ricinus Dermacentor reticulatus	1071	50.7841	3.3742	79866.9	164202	LATLONG	BE25	30	West flanders	BE254	34	Kortrijk	34042	Zwevegem	8552	Moen	Plaatsmarkering11		1			flagging	Vegetation	1		Dermacentor reticulatus		1					1		Collection ITG	Maxime Madder		1
60	50.7737	3.38018	80273.1	163046	Ixodes ricinus Dermacentor reticulatus	1072	50.7841	3.3742	79866.9	164202	LATLONG	BE25	30	West flanders	BE254	34	Kortrijk	34042	Zwevegem	8552	Moen	Plaatsmarkering12		1			flagging	Vegetation	1		Dermacentor reticulatus		1					1		Collection ITG	Maxime Madder		1
60	50.7737	3.38018	80273.1	163046	Ixodes ricinus Dermacentor reticulatus	1073	50.7841	3.3742	79866.9	164202	LATLONG	BE25	30	West flanders	BE254	34	Kortrijk	34042	Zwevegem	8552	Moen	Plaatsmarkering13		1			flagging	Vegetation	1		Dermacentor reticulatus		1					1		Collection ITG	Maxime Madder		1
60	50.7737	3.38018	80273.1	163046	Ixodes ricinus Dermacentor reticulatus	1074	50.7841	3.3742	79866.9	164202	LATLONG	BE25	30	West flanders	BE254	34	Kortrijk	34042	Zwevegem	8552	Moen	Plaatsmarkering14		1			flagging	Vegetation	1		Dermacentor reticulatus		1					1		Collection ITG	Maxime Madder		1
60	50.7737	3.38018	80273.1	163046	Ixodes ricinus Dermacentor reticulatus	1075	50.7841	3.3742	79866.9	164202	LATLONG	BE25	30	West flanders	BE254	34	Kortrijk	34042	Zwevegem	8552	Moen	Plaatsmarkering15		1			flagging	Vegetation	1		Dermacentor reticulatus		1					1		Collection ITG	Maxime Madder		1
60	not provided	not provided	not provided	not provided	Ixodes ricinus Dermacentor reticulatus	1249	not provided	not provided	not provided	not provided	LATLONG	BE25	30	West flanders	BE254	34	Kortrijk	34042	Zwevegem	8552	Moen Orveytbos		999m (precision in meters),old screen (1km)	1	Casual discovery while trekking		certain (observer)	NO INFO	10		Ixodes ricinus	Coordinates on association website	3			2010	2010-04-10	2		Collection GREY DATA	www.waarnemingen.be, NATUURPUNT	www.waarnemingen.be, NATUURPUNT	20
60	not provided	not provided	not provided	not provided	Ixodes ricinus Dermacentor reticulatus	1250	not provided	not provided	not provided	not provided	LATLONG	BE25	30	West flanders	BE254	34	Kortrijk	34042	Zwevegem	8552	Moen Orveytbos		999m (precision in meters),old screen (1km)	1	Casual discovery while trekking		certain (observer)	NO INFO	10		Ixodes ricinus	Coordinates on association website	2			2010	2010-04-10	2		Collection GREY DATA	www.waarnemingen.be, NATUURPUNT	www.waarnemingen.be, NATUURPUNT	20
60	not provided	not provided	not provided	not provided	Ixodes ricinus Dermacentor reticulatus	1251	not provided	not provided	not provided	not provided	LATLONG	BE25	30	West flanders	BE254	34	Kortrijk	34042	Zwevegem	8552	Moen Orveytbos		999m (precision in meters),old screen (1km)	1	Casual discovery while trekking		certain (observer)	NO INFO	10		Ixodes ricinus	Coordinates on association website	1			2010	2010-04-10	2		Collection GREY DATA	www.waarnemingen.be, NATUURPUNT	www.waarnemingen.be, NATUURPUNT	20
60	not provided	not provided	not provided	not provided	Ixodes ricinus Dermacentor reticulatus	1402	not provided	not provided	not provided	not provided	LATLONG	BE25	30	West flanders	BE254	34	Kortrijk	34042	Zwevegem	8552	Moen Orveytbos		999m (precision in meters),old screen (1km)	1	Casual discovery while trekking		validated	NO INFO	10		Dermacentor reticulatus	Coordinates on association website	3			2010	2010-04-05	2		Collection GREY DATA	www.waarnemingen.be, NATUURPUNT	www.waarnemingen.be, NATUURPUNT	20
60	not provided	not provided	not provided	not provided	Ixodes ricinus Dermacentor reticulatus	1403	not provided	not provided	not provided	not provided	LATLONG	BE25	30	West flanders	BE254	34	Kortrijk	34042	Zwevegem	8552	Moen Orveytbos		999m (precision in meters),old screen (1km)	1	Casual discovery while trekking		validated	NO INFO	10		Dermacentor reticulatus	Coordinates on association website	12			2010	2010-04-08	2		Collection GREY DATA	www.waarnemingen.be, NATUURPUNT	www.waarnemingen.be, NATUURPUNT	20
60	not provided	not provided	not provided	not provided	Ixodes ricinus Dermacentor reticulatus	1404	not provided	not provided	not provided	not provided	LATLONG	BE25	30	West flanders	BE254	34	Kortrijk	34042	Zwevegem	8552	Moen Orveytbos		999m (precision in meters),old screen (1km)	1	Casual discovery while trekking		validated	NO INFO	10		Dermacentor reticulatus	Coordinates on association website	35			2010	2010-04-10	2		Collection GREY DATA	www.waarnemingen.be, NATUURPUNT	www.waarnemingen.be, NATUURPUNT	20
60	not provided	not provided	not provided	not provided	Ixodes ricinus Dermacentor reticulatus	1405	not provided	not provided	not provided	not provided	LATLONG	BE25	30	West flanders	BE254	34	Kortrijk	34042	Zwevegem	8552	Moen Orveytbos		999m (precision in meters),old screen (1km)	1	Casual discovery while trekking		validated	NO INFO	10		Dermacentor reticulatus	Coordinates on association website	11			2010	2010-04-10	2		Collection GREY DATA	www.waarnemingen.be, NATUURPUNT	www.waarnemingen.be, NATUURPUNT	20
60	not provided	not provided	not provided	not provided	Ixodes ricinus Dermacentor reticulatus	1406	not provided	not provided	not provided	not provided	LATLONG	BE25	30	West flanders	BE254	34	Kortrijk	34042	Zwevegem	8552	Moen Orveytbos		999m (precision in meters),old screen (1km)	1	Casual discovery while trekking		validated	NO INFO	10		Dermacentor reticulatus	Coordinates on association website	24			2010	2010-04-10	2		Collection GREY DATA	www.waarnemingen.be, NATUURPUNT	www.waarnemingen.be, NATUURPUNT	20
60	not provided	not provided	not provided	not provided	Ixodes ricinus Dermacentor reticulatus	1407	not provided	not provided	not provided	not provided	LATLONG	BE25	30	West flanders	BE254	34	Kortrijk	34042	Zwevegem	8552	Moen Orveytbos		10m (precision in meters), google map	1	Casual discovery while trekking		certain (observer)	NO INFO	10		Dermacentor reticulatus	Coordinates on association website	24			2011	2011-01-24	2		Collection GREY DATA	www.waarnemingen.be, NATUURPUNT	www.waarnemingen.be, NATUURPUNT	20
60	not provided	not provided	not provided	not provided	Ixodes ricinus Dermacentor reticulatus	1408	not provided	not provided	not provided	not provided	LATLONG	BE25	30	West flanders	BE254	34	Kortrijk	34042	Zwevegem	8552	Moen Orveytbos		10m (precision in meters), google map	1	Casual discovery while trekking		certain (observer)	NO INFO	10		Dermacentor reticulatus	Coordinates on association website	25			2011	2011-04-04	2		Collection GREY DATA	www.waarnemingen.be, NATUURPUNT	www.waarnemingen.be, NATUURPUNT	20
60	not provided	not provided	not provided	not provided	Ixodes ricinus Dermacentor reticulatus	1409	not provided	not provided	not provided	not provided	LATLONG	BE25	30	West flanders	BE254	34	Kortrijk	34042	Zwevegem	8552	Moen Orveytbos		10m (precision in meters), google map	1	Casual discovery while trekking		certain (observer)	NO INFO	10		Dermacentor reticulatus	Coordinates on association website	12			2011	2011-10-17	2		Collection GREY DATA	www.waarnemingen.be, NATUURPUNT	www.waarnemingen.be, NATUURPUNT	20
60	not provided	not provided	not provided	not provided	Ixodes ricinus Dermacentor reticulatus	1410	not provided	not provided	not provided	not provided	LATLONG	BE25	30	West flanders	BE254	34	Kortrijk	34042	Zwevegem	8552	Moen Orveytbos		10m (precision in meters), google map	1	Casual discovery while trekking		certain (observer)	NO INFO	10		Dermacentor reticulatus	Coordinates on association website	1			2012	2012-01-02	2		Collection GREY DATA	www.waarnemingen.be, NATUURPUNT	www.waarnemingen.be, NATUURPUNT	20
61	50.6389	3.383	80273	148045	Ixodes ricinus Ixodes hexagonus	418	50.6406	3.37827	79940.8	148245	CPCENTRE	BE32	50	Hainaut	BE327	57	Tournai	57081	Tournai	7540	Kain	HAI: 7540, Kain	Municipality center (Postcode residence of dog owner)	3	Survey on dog with veterinary practices for one year			Dog	7	Dog(5)	Ixodes ricinus		5		PCR	2009	2008-2009	1		Collection BAYER	Edwin Claerebout	Partially published (Claerebout 2012)[13]	21
61	50.6389	3.383	80273	148045	Ixodes ricinus Ixodes hexagonus	419	50.6406	3.37827	79940.8	148245	CPCENTRE	BE32	50	Hainaut	BE327	57	Tournai	57081	Tournai	7540	Kain	HAI: 7540, Kain	Municipality center (Postcode residence of dog owner)	3	Survey on dog with veterinary practices for one year			Cat	3	Cat(4)	Ixodes ricinus		8	R. helvetica	PCR	2009	2008-2009	1		Collection BAYER	Edwin Claerebout	Partially published (Claerebout 2012)[13]	9
61	50.6389	3.383	80273	148045	Ixodes ricinus Ixodes hexagonus	420	50.6406	3.37827	79940.8	148245	CPCENTRE	BE32	50	Hainaut	BE327	57	Tournai	57081	Tournai	7540	Kain	HAI: 7540, Kain	Municipality center (Postcode residence of dog owner)	3	Survey on dog with veterinary practices for one year			Cat	3	Cat(2)	Ixodes hexagonus		2		PCR	2009	2008-2009	1		Collection BAYER	Edwin Claerebout	Partially published (Claerebout 2012)[13]	9
61	50.6389	3.383	80273	148045	Ixodes ricinus Ixodes hexagonus	421	50.6427	3.40528	81854.5	148447	CPCENTRE	BE32	50	Hainaut	BE327	57	Tournai	57081	Tournai	7542	Mont-Saint-Aubert	HAI: 7540, Mont-Saint-Aubert	Municipality center (Postcode residence of dog owner)	3	Survey on dog with veterinary practices for one year			Dog	7	Dog	Ixodes ricinus		1		PCR	2009	2008-2009	1		Collection BAYER	Edwin Claerebout	Partially published (Claerebout 2012)[13]	21
62	50.6119	3.38356	80272.8	145045	Ixodes ricinus Ixodes hexagonus	407	50.6094	3.38682	80499.9	144761	CPCENTRE	BE32	50	Hainaut	BE327	57	Tournai	57081	Tournai	7500	Tournai	HAI: 7500, Tournai	Municipality center (Postcode residence of dog owner)	3	Survey on dog with veterinary practices for one year			Cat	3	Cat(5)	Ixodes hexagonus		17		PCR	2009	2008-2009	1		Collection BAYER	Edwin Claerebout	Partially published (Claerebout 2012)[13]	9
62	50.6119	3.38356	80272.8	145045	Ixodes ricinus Ixodes hexagonus	408	50.6094	3.38682	80499.9	144761	CPCENTRE	BE32	50	Hainaut	BE327	57	Tournai	57081	Tournai	7500	Tournai	HAI: 7500, Tournai	Municipality center (Postcode residence of dog owner)	3	Survey on dog with veterinary practices for one year			Dog	7	Dog(2)	Ixodes ricinus		2		PCR	2009	2008-2009	1		Collection BAYER	Edwin Claerebout	Partially published (Claerebout 2012)[13]	21
62	50.6119	3.38356	80272.8	145045	Ixodes ricinus Ixodes hexagonus	409	50.6094	3.38682	80499.9	144761	CPCENTRE	BE32	50	Hainaut	BE327	57	Tournai	57081	Tournai	7500	Tournai	HAI: 7500, Tournai	Municipality center (Postcode residence of dog owner)	3	Survey on dog with veterinary practices for one year			Cat	3	Cat	Ixodes ricinus		2		PCR	2009	2008-2009	1		Collection BAYER	Edwin Claerebout	Partially published (Claerebout 2012)[13]	9
63	50.5487	3.38623	80368.6	138008	Ixodes ricinus	428	50.5487	3.38623	80368.6	138008	CPCENTRE	BE32	50	Hainaut	BE327	57	Tournai	57093	Brunehaut	7620	Wez	HAI: 7620, Wez	Municipality center (Postcode residence of dog owner)	3	Survey on dog with veterinary practices for one year			Dog	7	Dog	Ixodes ricinus		1		PCR	2009	2008-2009	1		Collection BAYER	Edwin Claerebout	Partially published (Claerebout 2012)[13]	21
64	50.5906	3.42197	82960.9	142644	Ixodes ricinus	413	50.5906	3.42197	82960.9	142644	CPCENTRE	BE32	50	Hainaut	BE327	57	Tournai	57081	Tournai	7521	Chercq	HAI: 7521, Chercq	Municipality center (Postcode residence of dog owner)	3	Survey on dog with veterinary practices for one year			Cat	3	Cat(5)	Ixodes ricinus		60		PCR	2009	2008-2009	1		Collection BAYER	Edwin Claerebout	Partially published (Claerebout 2012)[13]	9
65	50.7471	3.42325	83273.1	160045	Ixodes ricinus Ixodes hexagonus	442	50.7581	3.4454	84851.5	161251	CPCENTRE	BE32	50	Hainaut	BE327	57	Tournai	57018	Celles	8580	Escanaffen	HAI: 7760, Escanaffen	Municipality center (Postcode residence of dog owner)	3	Survey on dog with veterinary practices for one year			Dog	7	Dog	Ixodes ricinus		1		PCR	2009	2008-2009	1		Collection BAYER	Edwin Claerebout	Partially published (Claerebout 2012)[13]	21
65	50.7471	3.42325	83273.1	160045	Ixodes ricinus Ixodes hexagonus	443	50.7581	3.4454	84851.5	161251	CPCENTRE	BE32	50	Hainaut	BE327	57	Tournai	57018	Celles	8580	Escanaffles	HAI: 7760, Escanaffles	Municipality center (Postcode residence of dog owner)	3	Survey on dog with veterinary practices for one year			Dog	7	Dog	Ixodes hexagonus		1	A. phagocytophilum	PCR	2009	2008-2009	1		Collection BAYER	Edwin Claerebout	Partially published (Claerebout 2012)[13]	21
65	50.7471	3.42325	83273.1	160045	Ixodes ricinus Ixodes hexagonus	468	50.7569	3.42987	83753.8	161132	CPCENTRE	BE25	30	West flanders	BE254	34	Kortrijk	34003	Avelgem	8582	Outrijve	WVL: 8582, Outrijve	change code for 8582 center of commune (using CodePostal) adress of dong owner	3	Survey on dog with veterinary practices for one year			Dog	7	Dog	Ixodes hexagonus		2		PCR	2009	2008-2009	1		Collection BAYER	Edwin Claerebout	Partially published (Claerebout 2012)[13]	21
65	50.7471	3.42325	83273.1	160045	Ixodes ricinus Ixodes hexagonus	477	50.7569	3.42987	83753.8	161132	CPCENTRE	BE25	30	West flanders	BE254	34	Kortrijk	34003	Avelgem	8582	Outrijve	WVL: 8582, Outrijve	Municipality center (Postcode residence of dog owner)	3	Survey on dog with veterinary practices for one year			Cat	3	Cat	Ixodes ricinus		1		PCR	2009	2008-2009	1		Collection BAYER	Edwin Claerebout	Partially published (Claerebout 2012)[13]	9
65	50.7471	3.42325	83273.1	160045	Ixodes ricinus Ixodes hexagonus	478	50.7492	3.40712	82137.9	160295	CPCENTRE	BE25	30	West flanders	BE254	34	Kortrijk	34003	Avelgem	8583	Bossuit	WVL: 8583, Bossuit	Municipality center (Postcode residence of dog owner)	3	Survey on dog with veterinary practices for one year			Cat	3	Cat	Ixodes hexagonus		1		PCR	2009	2008-2009	1		Collection BAYER	Edwin Claerebout	Partially published (Claerebout 2012)[13]	9
65	50.7471	3.42325	83273.1	160045	Ixodes ricinus Ixodes hexagonus	479	50.7492	3.40712	82137.9	160295	CPCENTRE	BE25	30	West flanders	BE254	34	Kortrijk	34003	Avelgem	8583	Bossuit	WVL: 8583, Bossuit	Municipality center (Postcode residence of dog owner)	3	Survey on dog with veterinary practices for one year			Dog	7	Dog	Ixodes ricinus		1	A. phagocytophilum	PCR	2009	2008-2009	1		Collection BAYER	Edwin Claerebout	Partially published (Claerebout 2012)[13]	21
65	50.7471	3.42325	83273.1	160045	Ixodes ricinus Ixodes hexagonus	480	50.7492	3.40712	82137.9	160295	CPCENTRE	BE25	30	West flanders	BE254	34	Kortrijk	34003	Avelgem	8583	Bossuit	WVL: 8583, Bossuit	Municipality center (Postcode residence of dog owner)	3	Survey on dog with veterinary practices for one year			Dog	7	Dog	Ixodes hexagonus		1		PCR	2009	2008-2009	1		Collection BAYER	Edwin Claerebout	Partially published (Claerebout 2012)[13]	21
66	50.8931	3.4239	83525.5	176280	Ixodes hexagonus	483	50.8931	3.4239	83525.5	176280	CPCENTRE	BE25	30	West flanders	BE254	34	Kortrijk	34040	Waregem	8790	Waregem	WVL: 8790, Waregem	Municipality center (Postcode residence of dog owner)	3	Survey on dog with veterinary practices for one year			Dog	7	Dog	Ixodes hexagonus		1	A. phagocytophilum, Rickettsiae sp	PCR	2009	2008-2009	1		Collection BAYER	Edwin Claerebout	Partially published (Claerebout 2012)[13]	21
67	50.56	3.42703	83276.3	139232	Ixodes ricinus	427	50.5464	3.42771	83304.8	137715	CPCENTRE	BE32	50	Hainaut	BE327	57	Tournai	57093	Brunehaut	7620	Hollain	HAI: 7620, Hollain	Municipality center (Postcode residence of dog owner)	3	Survey on dog with veterinary practices for one year			Dog	7	Dog	Ixodes ricinus		1		PCR	2009	2008-2009	1		Collection BAYER	Edwin Claerebout	Partially published (Claerebout 2012)[13]	21
67	50.56	3.42703	83276.3	139232	Ixodes ricinus	429	50.56	3.42703	83276.3	139232	CPCENTRE	BE32	50	Hainaut	BE327	57	Tournai	57003	Antoing	7641	Bruyelles	HAI: 7641, Bruyelles	Municipality center (Postcode residence of dog owner)	3	Survey on dog with veterinary practices for one year			Dog	7	Dog	Ixodes ricinus		1	Rickettsia sp, Babesia microti	PCR	2009	2008-2009	1		Collection BAYER	Edwin Claerebout	Partially published (Claerebout 2012)[13] (Lempereur2011)[112]	21
67	50.56	3.42703	83276.3	139232	Ixodes ricinus	616	50.5556	3.43774	84028.7	138736	POLYNAME	BE32	50	Hainaut	BE327	57	Tournai	57003	Antoing	7640	Bois de Peronnes	Bois de Peronnes	center of polygon	4	veterinary		survey sent to veterinary	Vegetation	1	forest	Ixodes ricinus		1			1980	NO INFO - entered date of publication in year	1		Collection LITERATURE	Refer to article	(Charpentier 1980)[116]	4
68	51.0809	3.43248	84392.6	197164	Ixodes ricinus	587	51.0809	3.43248	84392.6	197164	CPCENTRE	BE23	40	East Flanders	BE234	44	Gent	44001	Aalter	9880	Aalter	OVL: 9880, aalter	Municipality center (Postcode residence of dog owner)	3	Survey on dog with veterinary practices for one year			Dog	7	Dog (2)	Ixodes ricinus		9	B. garinii	PCR	2009	2008-2009	1		Collection BAYER	Edwin Claerebout	Partially published (Claerebout 2012)[13]	21
69	50.6222	3.43612	84006.8	146145	Ixodes ricinus	422	50.6222	3.43612	84006.8	146145	CPCENTRE	BE32	50	Hainaut	BE327	57	Tournai	57081	Tournai	7540	Rumillies	HAI: 7540, Rumillies	Municipality center (Postcode residence of dog owner)	3	Survey on dog with veterinary practices for one year			Cat	3	Cat	Ixodes ricinus		1		PCR	2009	2008-2009	1		Collection BAYER	Edwin Claerebout	Partially published (Claerebout 2012)[13]	9
69	50.6222	3.43612	84006.8	146145	Ixodes ricinus	423	50.6114	3.42317	83075.3	144945	CPCENTRE	BE32	50	Hainaut	BE327	57	Tournai	57081	Tournai	7548	Warchin	HAI: 7548, Warchin	Municipality center (Postcode residence of dog owner)	3	Survey on dog with veterinary practices for one year			Dog	7	Dog	Ixodes ricinus		1	Rickettsia sp	PCR	2009	2008-2009	1		Collection BAYER	Edwin Claerebout	Partially published (Claerebout 2012)[13]	21
70	50.9264	3.44547	85089.2	179970	Ixodes hexagonus	586	50.9264	3.44547	85089.2	179970	CPCENTRE	BE23	40	East Flanders	BE234	44	Gent	44081	Zulte	9870	Zulte	OVL: 9870, Zulte	Municipality center (Postcode residence of dog owner)	3	Survey on dog with veterinary practices for one year			Cat	3	Cat	Ixodes hexagonus		1		PCR	2009	2008-2009	1		Collection BAYER	Edwin Claerebout	Partially published (Claerebout 2012)[13]	9
71	not provided	not provided	not provided	not provided	Ixodes ricinus Rhipicephalus sanguineus	1209	not provided	not provided	not provided	not provided	LATLONG	BE23	40	East Flanders	BE233	43	Eeklo	43010	Maldegem	9990	Maldegemveld		999m (precision in meters),old screen (1km)	1	Casual discovery while trekking		certain (observer)	NO INFO	10		Ixodes ricinus	Coordinates on association website	3			2009	2009-05-20	2		Collection GREY DATA	www.waarnemingen.be, NATUURPUNT	www.waarnemingen.be, NATUURPUNT	20
71	not provided	not provided	not provided	not provided	Ixodes ricinus Rhipicephalus sanguineus	1210	not provided	not provided	not provided	not provided	LATLONG	BE23	40	East Flanders	BE233	43	Eeklo	43010	Maldegem	9990	Kleit - Maldegemveld (6150B)		999m (precision in meters),old screen (1km)	1	Casual discovery while trekking		certain (observer)	NO INFO	10		Ixodes ricinus	Coordinates on association website	1			2009	2009-05-24	2		Collection GREY DATA	www.waarnemingen.be, NATUURPUNT	www.waarnemingen.be, NATUURPUNT	20
71	not provided	not provided	not provided	not provided	Ixodes ricinus Rhipicephalus sanguineus	1269	not provided	not provided	not provided	not provided	LATLONG	BE23	40	East Flanders	BE233	43	Eeklo	43010	Maldegem	9990	Kleit - Maldegemveld (6150B)		999m (precision in meters),old screen (1km)	1	Casual discovery while trekking		certain (observer)	NO INFO	10		Ixodes ricinus	Coordinates on association website	3			2010	2010-05-01	2		Collection GREY DATA	www.waarnemingen.be, NATUURPUNT	www.waarnemingen.be, NATUURPUNT	20
71	not provided	not provided	not provided	not provided	Ixodes ricinus Rhipicephalus sanguineus	1270	not provided	not provided	not provided	not provided	LATLONG	BE23	40	East Flanders	BE233	43	Eeklo	43010	Maldegem	9990	Kleit - Maldegemveld (6150B)		999m (precision in meters),old screen (1km)	1	Casual discovery while trekking		certain (observer)	NO INFO	10		Ixodes ricinus	Coordinates on association website	5			2010	2010-05-01	2		Collection GREY DATA	www.waarnemingen.be, NATUURPUNT	www.waarnemingen.be, NATUURPUNT	20
71	not provided	not provided	not provided	not provided	Ixodes ricinus Rhipicephalus sanguineus	1271	not provided	not provided	not provided	not provided	LATLONG	BE23	40	East Flanders	BE233	43	Eeklo	43010	Maldegem	9990	Kleit - Maldegemveld (6150B)		999m (precision in meters),old screen (1km)	1	Casual discovery while trekking		certain (observer)	NO INFO	10		Ixodes ricinus	Coordinates on association website	21			2010	2010-05-01	2		Collection GREY DATA	www.waarnemingen.be, NATUURPUNT	www.waarnemingen.be, NATUURPUNT	20
71	not provided	not provided	not provided	not provided	Ixodes ricinus Rhipicephalus sanguineus	1272	not provided	not provided	not provided	not provided	LATLONG	BE23	40	East Flanders	BE233	43	Eeklo	43010	Maldegem	9990	Kleit - Maldegemveld (6150B)		999m (precision in meters),old screen (1km)	1	Casual discovery while trekking		certain (observer)	NO INFO	10		Ixodes ricinus	Coordinates on association website	13			2010	2010-05-01	2		Collection GREY DATA	www.waarnemingen.be, NATUURPUNT	www.waarnemingen.be, NATUURPUNT	20
71	not provided	not provided	not provided	not provided	Ixodes ricinus Rhipicephalus sanguineus	1275	not provided	not provided	not provided	not provided	LATLONG	BE23	40	East Flanders	BE233	43	Eeklo	43010	Maldegem	9990	Kleit - Maldegemveld (6150B)		999m (precision in meters),old screen (1km)	1	Casual discovery while trekking		certain (observer)	Vegetation	1	Opslagbos in heidegebied	Ixodes ricinus	Coordinates on association website	12			2010	2010-05-02	2		Collection GREY DATA	www.waarnemingen.be, NATUURPUNT	www.waarnemingen.be, NATUURPUNT	2
71	not provided	not provided	not provided	not provided	Ixodes ricinus Rhipicephalus sanguineus	1277	not provided	not provided	not provided	not provided	LATLONG	BE23	40	East Flanders	BE233	43	Eeklo	43010	Maldegem	9990	Kleit - Maldegemveld (6150B)		999m (precision in meters),old screen (1km)	1	Casual discovery while trekking		certain (observer)	Human	9	Heidegebied	Ixodes ricinus	Coordinates on association website	62			2010	2010-05-08	2		Collection GREY DATA	www.waarnemingen.be, NATUURPUNT	www.waarnemingen.be, NATUURPUNT	18
71	not provided	not provided	not provided	not provided	Ixodes ricinus Rhipicephalus sanguineus	1287	not provided	not provided	not provided	not provided	LATLONG	BE23	40	East Flanders	BE233	43	Eeklo	43010	Maldegem	9990	Kleit - Maldegemveld (6150B)		999m (precision in meters),old screen (1km)	1	Casual discovery while trekking		Kevin Lambeets	NO INFO	10		Ixodes ricinus	Coordinates on association website	2			2010	2010-05-22	2		Collection GREY DATA	www.waarnemingen.be, NATUURPUNT	www.waarnemingen.be, NATUURPUNT	20
71	not provided	not provided	not provided	not provided	Ixodes ricinus Rhipicephalus sanguineus	1315	not provided	not provided	not provided	not provided	LATLONG	BE23	40	East Flanders	BE233	43	Eeklo	43010	Maldegem	9990	Kleit - Maldegemveld (6150B)		999m (precision in meters),old screen (1km)	1	Casual discovery while trekking		certain (observer)	Vegetation	1	Droge heide	Ixodes ricinus	Coordinates on association website	5			2010	2010-07-22	2		Collection GREY DATA	www.waarnemingen.be, NATUURPUNT	www.waarnemingen.be, NATUURPUNT	2
71	not provided	not provided	not provided	not provided	Ixodes ricinus Rhipicephalus sanguineus	1360	not provided	not provided	not provided	not provided	LATLONG	BE23	40	East Flanders	BE233	43	Eeklo	43010	Maldegem	9990	Kleit - Maldegemveld (6150B)		1000m (precision in meters), google map	1	Casual discovery while trekking		certain (observer)	NO INFO	10		Ixodes ricinus	Coordinates on association website	4			2011	2011-06-04	2		Collection GREY DATA	www.waarnemingen.be, NATUURPUNT	www.waarnemingen.be, NATUURPUNT	20
71	51.1519	3.45794	86273.1	205045	Ixodes ricinus Rhipicephalus sanguineus	1460	51.1541	3.45593	86135.5	205289	PTGNAME	BE23	40	East Flanders	BE233	43	Eeklo	43010	Maldegem	9990	Maldegem	A house in Maldegem		2	in house				1	house with greenhouse and vairous animals (plants, dogs, cat, guiny pigs, parrots, birds)	Rhipicephalus sanguineus		1					1		Collection VANIMPE	Georges van Impe		2
72	50.7008	3.45823	85678.7	154864	Ixodes ricinus	444	50.7008	3.45823	85678.7	154864	CPCENTRE	BE32	50	Hainaut	BE327	57	Tournai	57018	Celles	7760	Moleubarré	HAI: 7760, Moleubarré	only code, center of commune (using CodePostal) adress of dong owner	3	Survey on dog with veterinary practices for one year			Cat	3	Cat	Ixodes ricinus		1		PCR	2009	2008-2009	1		Collection BAYER	Edwin Claerebout	Partially published (Claerebout 2012)[13]	9
73	50.6181	3.46375	85956.7	145661	Ixodes ricinus	417	50.6181	3.46375	85956.7	145661	CPCENTRE	BE32	50	Hainaut	BE327	57	Tournai	57081	Tournai	7531	Havines	HAI: 7531, Havines	Municipality center (Postcode residence of dog owner)	3	Survey on dog with veterinary practices for one year			Cat	3	Cat	Ixodes ricinus		1		PCR	2009	2008-2009	1		Collection BAYER	Edwin Claerebout	Partially published (Claerebout 2012)[13]	9
74	50.8367	3.47849	87290.7	169966	Ixodes ricinus Ixodes hexagonus	470	50.8367	3.47849	87290.7	169966	CPCENTRE	BE25	30	West flanders	BE254	34	Kortrijk	34002	Anzegem	8570	Anzegem	WVL: 8570, Anzegem	Municipality center (Postcode residence of dog owner)	3	Survey on dog with veterinary practices for one year			Cat	3	Cat(2)	Ixodes ricinus		2	A. phagocytophilum(2)	PCR	2009	2008-2009	1		Collection BAYER	Edwin Claerebout	Partially published (Claerebout 2012)[13]	9
74	50.8367	3.47849	87290.7	169966	Ixodes ricinus Ixodes hexagonus	471	50.8367	3.47849	87290.7	169966	CPCENTRE	BE25	30	West flanders	BE254	34	Kortrijk	34002	Anzegem	8570	Anzegem	WVL: 8570, Anzegem	Municipality center (Postcode residence of dog owner)	3	Survey on dog with veterinary practices for one year			Dog	7	Dog(2)	Ixodes ricinus		2	Rickettsiae	PCR	2009	2008-2009	1		Collection BAYER	Edwin Claerebout	Partially published (Claerebout 2012)[13]	21
74	50.8367	3.47849	87290.7	169966	Ixodes ricinus Ixodes hexagonus	472	50.8367	3.47849	87290.7	169966	CPCENTRE	BE25	30	West flanders	BE254	34	Kortrijk	34002	Anzegem	8570	Anzegem	WVL: 8570, Anzegem	Municipality center (Postcode residence of dog owner)	3	Survey on dog with veterinary practices for one year			Dog	7	Dog	Ixodes hexagonus		1		PCR	2009	2008-2009	1		Collection BAYER	Edwin Claerebout	Partially published (Claerebout 2012)[13]	21
74	50.8367	3.47849	87290.7	169966	Ixodes ricinus Ixodes hexagonus	473	50.819	3.43423	84148.4	168027	CPCENTRE	BE25	30	West flanders	BE254	34	Kortrijk	34002	Anzegem	8570	Ingooigem	WVL: 8570, Ingooigem	Municipality center (Postcode residence of dog owner)	3	Survey on dog with veterinary practices for one year			Dog	7	Dog	Ixodes hexagonus		1		PCR	2009	2008-2009	1		Collection BAYER	Edwin Claerebout	Partially published (Claerebout 2012)[13]	21
74	50.8367	3.47849	87290.7	169966	Ixodes ricinus Ixodes hexagonus	474	50.8104	3.47526	87027.8	167038	CPCENTRE	BE25	30	West flanders	BE254	34	Kortrijk	34002	Anzegem	8573	Tiegem	WVL: 8573, Tiegem	Municipality center (Postcode residence of dog owner)	3	Survey on dog with veterinary practices for one year			Dog	7	Dog	Ixodes ricinus		1	A. phagocytophilum	PCR	2009	2008-2009	1		Collection BAYER	Edwin Claerebout	Partially published (Claerebout 2012)[13]	21
75	50.7744	3.46524	86273.2	163045	Ixodes ricinus Ixodes hexagonus	475	50.7815	3.45071	85258.1	163849	CPCENTRE	BE25	30	West flanders	BE254	34	Kortrijk	34003	Avelgem	8580	Avelgem	WVL: 8580, Avelgem	Municipality center (Postcode residence of dog owner)	3	Survey on dog with veterinary practices for one year			Cat	3	Cat(2)	Ixodes hexagonus		2	A. phagocytophilum, Rickettsiae sp	PCR	2009	2008-2009	1		Collection BAYER	Edwin Claerebout	Partially published (Claerebout 2012)[13]	9
75	50.7744	3.46524	86273.2	163045	Ixodes ricinus Ixodes hexagonus	575	50.7728	3.48229	87473.9	162856	CPCENTRE	BE23	40	East Flanders	BE235	45	Oudenaarde	45060	Kluisbergen	9690	Ruien	OVL: 9690, Ruien	Municipality center (Postcode residence of dog owner)	3	Survey on dog with veterinary practices for one year			Cat	3	Cat	Ixodes ricinus		2		PCR	2009	2008-2009	1		Collection BAYER	Edwin Claerebout	Partially published (Claerebout 2012)[13]	9
75	50.7744	3.46524	86273.2	163045	Ixodes ricinus Ixodes hexagonus	576	50.7728	3.48229	87473.9	162856	CPCENTRE	BE23	40	East Flanders	BE235	45	Oudenaarde	45060	Kluisbergen	9690	Ruien	OVL: 9690, Ruien	Municipality center (Postcode residence of dog owner)	3	Survey on dog with veterinary practices for one year			Dog	7	Dog (2)	Ixodes ricinus		2	A. phagocytophilum, Rickettsia sp	PCR	2009	2008-2009	1		Collection BAYER	Edwin Claerebout	Partially published (Claerebout 2012)[13]	21
76	50.7475	3.46575	86272.8	160046	Ixodes ricinus Ixodes hexagonus	438	50.7417	3.48504	87626.5	159387	CPCENTRE	BE32	50	Hainaut	BE327	57	Tournai	57095	Mont-de-l'Enclus	7750	Amougies	HAI: 7750, Amougies	Municipality center (Postcode residence of dog owner)	3	Survey on dog with veterinary practices for one year			Cat	3	Cat(3)	Ixodes ricinus		12	A. phagocytophilum (3), B. Garinii (2)	PCR	2009	2008-2009	1		Collection BAYER	Edwin Claerebout	Partially published (Claerebout 2012)[13]	9
76	50.7475	3.46575	86272.8	160046	Ixodes ricinus Ixodes hexagonus	439	50.7417	3.48504	87626.5	159387	CPCENTRE	BE32	50	Hainaut	BE327	57	Tournai	57095	Mont-de-l'Enclus	7750	Amougies	HAI: 7750, Amougies	Municipality center (Postcode residence of dog owner)	3	Survey on dog with veterinary practices for one year			Cat	3	Cat	Ixodes hexagonus		1	A. phagocytophilum	PCR	2009	2008-2009	1		Collection BAYER	Edwin Claerebout	Partially published (Claerebout 2012)[13]	9
76	50.7475	3.46575	86272.8	160046	Ixodes ricinus Ixodes hexagonus	440	50.7417	3.48504	87626.5	159387	CPCENTRE	BE32	50	Hainaut	BE327	57	Tournai	57095	Mont-de-l'Enclus	7750	Amougies	HAI: 7750, Amougies	Municipality center (Postcode residence of dog owner)	3	Survey on dog with veterinary practices for one year			Dog	7	Dog(3)	Ixodes ricinus		5	B. garinii, rickettsiae sp(2), A. phagocytophilum(2), R. helvetica	PCR	2009	2008-2009	1		Collection BAYER	Edwin Claerebout	Partially published (Claerebout 2012)[13]	21
76	50.7475	3.46575	86272.8	160046	Ixodes ricinus Ixodes hexagonus	441	50.7492	3.47972	87260.8	160225	CPCENTRE	BE32	50	Hainaut	BE327	57	Tournai	57095	Mont-de-l'Enclus	7750	Orroir	HAI: 7750, Orroir	Municipality center (Postcode residence of dog owner)	3	Survey on dog with veterinary practices for one year			Dog	7	Dog(2)	Ixodes ricinus		2	A. phagocytophilum	PCR	2009	2008-2009	1		Collection BAYER	Edwin Claerebout	Partially published (Claerebout 2012)[13]	21
77	not provided	not provided	not provided	not provided	Ixodes ricinus	1183	not provided	not provided	not provided	not provided	LATLONG	BE23	40	East Flanders	BE234	44	Gent	44001	Aalter	9880	Lotenhulle noord - Beukenpark (6330D)		100m (precision in meters)	1	Casual discovery while trekking		validated	NO INFO	10		Ixodes ricinus	Coordinates on association website	1			2008	2008-08-15	2		Collection GREY DATA	www.waarnemingen.be, NATUURPUNT	www.waarnemingen.be, NATUURPUNT	20
77	51.069	3.47674	87477.9	195800	Ixodes ricinus	1416	51.0824	3.48804	88287.5	197280	LATLONG	BE23	40	East Flanders	BE234	44	Gent	44001	Aalter	9881	Bellem	5	accurate GPS point	1	flagging	6 surveys	one survey: dragging a 1m*1m flannel cloth for 2 hours (returning every 40 m)	Vegetation	1	forest	Ixodes ricinus	30 females, 46 males, 2030 nymphs	2106		unknown	2010	24/03/2009, 21/08/2009, 8/04/2010, 28/05/2010, 19/08/2010	1	Number of ticks per stage per day and infection rate in future publication	Collection RLVBD	Paul Heyman		1
78	50.5948	3.48609	87506.1	143055	Ixodes hexagonus	416	50.5948	3.48609	87506.1	143055	CPCENTRE	BE32	50	Hainaut	BE327	57	Tournai	57081	Tournai	7530	Gaurain	HAI: 7530, Gaurain	Municipality center (Postcode residence of dog owner)	3	Survey on dog with veterinary practices for one year			Cat	3	Cat	Ixodes hexagonus		1		PCR	2009	2008-2009	1		Collection BAYER	Edwin Claerebout	Partially published (Claerebout 2012)[13]	9
79	50.8003	3.50118	88841.4	165894	Ixodes hexagonus	476	50.8003	3.50118	88841.4	165894	CPCENTRE	BE25	30	West flanders	BE254	34	Kortrijk	34003	Avelgem	8581	Kerkhove	WVL: 8581, Kerkhove	Municipality center (Postcode residence of dog owner)	3	Survey on dog with veterinary practices for one year			Dog	7	Dog	Ixodes hexagonus		1		PCR	2009	2008-2009	1		Collection BAYER	Edwin Claerebout	Partially published (Claerebout 2012)[13]	21
80	50.7812	3.49497	88378.8	163775	Ixodes ricinus Ixodes hexagonus	572	50.7812	3.49497	88378.8	163775	CPCENTRE	BE23	40	East Flanders	BE235	45	Oudenaarde	45060	Kluisbergen	9690	Kluisbergen	OVL: 9690, Kluisbergen	Municipality center (Postcode residence of dog owner)	3	Survey on dog with veterinary practices for one year			Cat	3	Cat(6)	Ixodes ricinus		10	Rickettsiae sp, B. spielmanii, B. afzelii, A. phagocytophilum	PCR	2009	2008-2009	1		Collection BAYER	Edwin Claerebout	Partially published (Claerebout 2012)[13]	9
80	50.7812	3.49497	88378.8	163775	Ixodes ricinus Ixodes hexagonus	573	50.7812	3.49497	88378.8	163775	CPCENTRE	BE23	40	East Flanders	BE235	45	Oudenaarde	45060	Kluisbergen	9690	Kluisbergen	OVL: 9690, Kluisbergen	Municipality center (Postcode residence of dog owner)	3	Survey on dog with veterinary practices for one year			Cat	3	Cat (2)	Ixodes hexagonus		2		PCR	2009	2008-2009	1		Collection BAYER	Edwin Claerebout	Partially published (Claerebout 2012)[13]	9
80	50.7812	3.49497	88378.8	163775	Ixodes ricinus Ixodes hexagonus	574	50.7812	3.49497	88378.8	163775	CPCENTRE	BE23	40	East Flanders	BE235	45	Oudenaarde	45060	Kluisbergen	9690	Kluisbergen	OVL: 9690, Kluisbergen	Municipality center (Postcode residence of dog owner)	3	Survey on dog with veterinary practices for one year			Dog	7	Dog	Ixodes ricinus		1		PCR	2009	2008-2009	1		Collection BAYER	Edwin Claerebout	Partially published (Claerebout 2012)[13]	21
81	50.6643	3.51834	89878.3	150749	Ixodes hexagonus	445	50.6643	3.51834	89878.3	150749	CPCENTRE	BE32	50	Hainaut	BE327	57	Tournai	57018	Celles	7760	Popuelles	HAI: 7760, Popuelles	Municipality center (Postcode residence of dog owner)	3	Survey on dog with veterinary practices for one year			Cat	3	Cat	Ixodes hexagonus		1		PCR	2009	2008-2009	1		Collection BAYER	Edwin Claerebout	Partially published (Claerebout 2012)[13]	9
82	50.8476	3.5293	90883.3	171130	Ixodes ricinus	580	50.8476	3.5293	90883.3	171130	CPCENTRE	BE23	40	East Flanders	BE235	45	Oudenaarde	45061	Wortegem-Petegem	9790	Wort-Petegem	OVL: 9790, Wort-Petegem	Municipality center (Postcode residence of dog owner)	3	Survey on dog with veterinary practices for one year			Cat	3	Cat	Ixodes ricinus		1		PCR	2009	2008-2009	1		Collection BAYER	Edwin Claerebout	Partially published (Claerebout 2012)[13]	9
83	50.5103	3.53208	90656.3	133609	Ixodes hexagonus	424	50.5103	3.53208	90656.3	133609	CPCENTRE	BE32	50	Hainaut	BE327	57	Tournai	57064	Péruwelz	7608	Wiers	HAI: 7608, Wiers	Municipality center (Postcode residence of dog owner)	3	Survey on dog with veterinary practices for one year			Dog	7	Dog	Ixodes hexagonus		1	B. lusitaniae	PCR	2009	2008-2009	1		Collection BAYER	Edwin Claerebout	Partially published (Claerebout 2012)[13]	21
84	51.1242	3.56432	93682.5	201876	Ixodes ricinus Ixodes hexagonus	581	51.1242	3.56432	93682.5	201876	CPCENTRE	BE23	40	East Flanders	BE234	44	Gent	44080	Zomergem	9930	Zomergem	OVL: 9930, Zomergem	code changed for 9930, center of commune (using CodePostal) adress of dong owner	3	Survey on dog with veterinary practices for one year			Cat	3	Cat	Ixodes hexagonus		5		PCR	2009	2008-2009	1		Collection BAYER	Edwin Claerebout	Partially published (Claerebout 2012)[13]	9
84	51.1242	3.56432	93682.5	201876	Ixodes ricinus Ixodes hexagonus	592	51.1242	3.56432	93682.5	201876	CPCENTRE	BE23	40	East Flanders	BE234	44	Gent	44080	Zomergem	9930	Zomergem	OVL: 9930, Zomergem	Municipality center (Postcode residence of dog owner)	3	Survey on dog with veterinary practices for one year			Cat	3	Cat	Ixodes ricinus		1	A. phagocytophilum, Rickettsia sp	PCR	2009	2008-2009	1		Collection BAYER	Edwin Claerebout	Partially published (Claerebout 2012)[13]	9
84	51.1242	3.56432	93682.5	201876	Ixodes ricinus Ixodes hexagonus	593	51.1242	3.56432	93682.5	201876	CPCENTRE	BE23	40	East Flanders	BE234	44	Gent	44080	Zomergem	9930	Zomergem	OVL: 9930, Zomergem	Municipality center (Postcode residence of dog owner)	3	Survey on dog with veterinary practices for one year			Dog	7	Dog	Ixodes ricinus		1		PCR	2009	2008-2009	1		Collection BAYER	Edwin Claerebout	Partially published (Claerebout 2012)[13]	21
85	51.0539	3.55396	92871.7	194064	Ixodes ricinus	535	51.0539	3.55396	92871.7	194064	CPCENTRE	BE23	40	East Flanders	BE234	44	Gent	44049	Nevele	9850	Nevele	OVL: 9250, Nevele	Code changed for 9850, center of commune (using CodePostal) adress of dong owner	3	Survey on dog with veterinary practices for one year			Dog	7	Dog	Ixodes ricinus		1	B. lusitaniae, B. garinii, A. phagocytophilum	PCR	2009	2008-2009	1		Collection BAYER	Edwin Claerebout	Partially published (Claerebout 2012)[13]	21
85	51.0539	3.55396	92871.7	194064	Ixodes ricinus	585	51.0539	3.55396	92871.7	194064	CPCENTRE	BE23	40	East Flanders	BE234	44	Gent	44049	Nevele	9850	Nevele	OVL: 9850, Nevele	Municipality center (Postcode residence of dog owner)	3	Survey on dog with veterinary practices for one year			Cat	3	Cat	Ixodes ricinus		1		PCR	2009	2008-2009	1		Collection BAYER	Edwin Claerebout	Partially published (Claerebout 2012)[13]	9
85	51.0539	3.55396	92871.7	194064	Ixodes ricinus	588	51.0539	3.55396	92871.7	194064	CPCENTRE	BE23	40	East Flanders	BE234	44	Gent	44049	Nevele	9850	Nevele	OVL: 9880, Nevele	Municipality center (Postcode residence of dog owner)	3	Survey on dog with veterinary practices for one year			Dog	7	Dog	Ixodes ricinus		2		PCR	2009	2008-2009	1		Collection BAYER	Edwin Claerebout	Partially published (Claerebout 2012)[13]	21
86	50.9197	3.56883	93753.1	179123	Ixodes ricinus	579	50.9197	3.56883	93753.1	179123	CPCENTRE	BE23	40	East Flanders	BE235	45	Oudenaarde	45017	Kruishoutem	9770	Lozer	OVL: 9770, Lozer	Municipality center (Postcode residence of dog owner)	3	Survey on dog with veterinary practices for one year			Dog	7	Dog	Ixodes ricinus		1		PCR	2009	2008-2009	1		Collection BAYER	Edwin Claerebout	Partially published (Claerebout 2012)[13]	21
87	not provided	not provided	not provided	not provided	Ixodes ricinus	1167	not provided	not provided	not provided	not provided	LATLONG	BE23	40	East Flanders	BE234	44	Gent	43005	Eeklo	9931	Provinciaal Domein Eeklo - Provinciaal Domein Het Leen noord (4250A)		100m (precision in meters)	1	Casual discovery while trekking		validated	Human	9		Ixodes ricinus	Coordinates on association website	1			2003	2003-06-16	2		Collection GREY DATA	www.waarnemingen.be, NATUURPUNT	www.waarnemingen.be, NATUURPUNT	18
87	not provided	not provided	not provided	not provided	Ixodes ricinus	1168	not provided	not provided	not provided	not provided	LATLONG	BE23	40	East Flanders	BE234	44	Gent	43005	Eeklo	9931	Provinciaal Domein Eeklo - Nieuwendorpe (4250C)		100m (precision in meters)	1	Casual discovery while trekking		certain (observer)	NO INFO	10		Ixodes ricinus	Coordinates on association website	1			2003	2003-07-29	2		Collection GREY DATA	www.waarnemingen.be, NATUURPUNT	www.waarnemingen.be, NATUURPUNT	20
87	not provided	not provided	not provided	not provided	Ixodes ricinus	1171	not provided	not provided	not provided	not provided	LATLONG	BE23	40	East Flanders	BE234	44	Gent	43005	Eeklo	9931	Provinciaal Domein Eeklo - Provinciaal Domein Het Leen noord (4250A)		100m (precision in meters)	1	Casual discovery while trekking		validated	Human	9		Ixodes ricinus	Coordinates on association website	1			2004	2004-11-04	2		Collection GREY DATA	www.waarnemingen.be, NATUURPUNT	www.waarnemingen.be, NATUURPUNT	18
87	not provided	not provided	not provided	not provided	Ixodes ricinus	1172	not provided	not provided	not provided	not provided	LATLONG	BE23	40	East Flanders	BE234	44	Gent	43005	Eeklo	9931	Provinciaal Domein Eeklo - Provinciaal Domein Het Leen noord (4250A)		100m (precision in meters)	1	Casual discovery while trekking		certain (observer)	Human	9		Ixodes ricinus	Coordinates on association website	1			2005	2005-10-08	2		Collection GREY DATA	www.waarnemingen.be, NATUURPUNT	www.waarnemingen.be, NATUURPUNT	18
87	not provided	not provided	not provided	not provided	Ixodes ricinus	1213	not provided	not provided	not provided	not provided	LATLONG	BE23	40	East Flanders	BE233	43	Eeklo	44080	Zomergem	9931	Provinciaal Domein Eeklo - Provinciaal Domein Het Leen noord (4250A)		999m (precision in meters),old screen (1km)	1	Casual discovery while trekking		certain (observer)	Human	9		Ixodes ricinus	Coordinates on association website	2			2009	2009-06-01	2		Collection GREY DATA	www.waarnemingen.be, NATUURPUNT	www.waarnemingen.be, NATUURPUNT	18
87	not provided	not provided	not provided	not provided	Ixodes ricinus	1216	not provided	not provided	not provided	not provided	LATLONG	BE23	40	East Flanders	BE233	43	Eeklo	43005	Eeklo	9931	Provinciaal Domein Eeklo - Provinciaal Domein Het Leen noord (4250A)		999m (precision in meters),old screen (1km)	1	Casual discovery while trekking		certain (observer)	Human	9		Ixodes ricinus	Coordinates on association website	1			2009	2009-06-17	2		Collection GREY DATA	www.waarnemingen.be, NATUURPUNT	www.waarnemingen.be, NATUURPUNT	18
87	not provided	not provided	not provided	not provided	Ixodes ricinus	1264	not provided	not provided	not provided	not provided	LATLONG	BE23	40	East Flanders	BE234	44	Gent	43005	Eeklo	9931	Provinciaal Domein Eeklo - Provinciaal Domein Het Leen noord (4250A)		999m (precision in meters),old screen (1km)	1	Casual discovery while trekking		certain (observer)	Human	9		Ixodes ricinus	Coordinates on association website	1			2010	2010-04-27	2		Collection GREY DATA	www.waarnemingen.be, NATUURPUNT	www.waarnemingen.be, NATUURPUNT	18
87	not provided	not provided	not provided	not provided	Ixodes ricinus	1265	not provided	not provided	not provided	not provided	LATLONG	BE23	40	East Flanders	BE233	43	Eeklo	44080	Zomergem	9900	Provinciaal Domein Eeklo - Provinciaal Domein Het Leen noord (4250A)		999m (precision in meters),old screen (1km)	1	Casual discovery while trekking		certain (observer)	Human	9		Ixodes ricinus	Coordinates on association website	1			2010	2010-04-28	2		Collection GREY DATA	www.waarnemingen.be, NATUURPUNT	www.waarnemingen.be, NATUURPUNT	18
87	not provided	not provided	not provided	not provided	Ixodes ricinus	1301	not provided	not provided	not provided	not provided	LATLONG	BE23	40	East Flanders	BE233	43	Eeklo	43005	Eeklo	9900	Provinciaal Domein Eeklo - Provinciaal Domein Het Leen noord (4250A)		999m (precision in meters),old screen (1km)	1	Casual discovery while trekking		certain (observer)	Human	9		Ixodes ricinus	Coordinates on association website	1			2010	2010-06-12	2		Collection GREY DATA	www.waarnemingen.be, NATUURPUNT	www.waarnemingen.be, NATUURPUNT	18
87	not provided	not provided	not provided	not provided	Ixodes ricinus	1318	not provided	not provided	not provided	not provided	LATLONG	BE23	40	East Flanders	BE234	44	Gent	43005	Eeklo	9931	Provinciaal Domein Eeklo - Provinciaal Domein Het Leen noord (4250A)		999m (precision in meters),old screen (1km)	1	Casual discovery while trekking		certain (observer)	Human	9		Ixodes ricinus	Coordinates on association website	1			2010	2010-08-04	2		Collection GREY DATA	www.waarnemingen.be, NATUURPUNT	www.waarnemingen.be, NATUURPUNT	18
87	not provided	not provided	not provided	not provided	Ixodes ricinus	1350	not provided	not provided	not provided	not provided	LATLONG	BE23	40	East Flanders	BE233	43	Eeklo	43005	Eeklo	9900	Provinciaal Domein Eeklo - Provinciaal Domein Het Leen noord (4250A)		10m (precision in meters), google map	1	Casual discovery while trekking		certain (observer)	NO INFO	10		Ixodes ricinus	Coordinates on association website	1			2011	2011-05-23	2		Collection GREY DATA	www.waarnemingen.be, NATUURPUNT	www.waarnemingen.be, NATUURPUNT	20
87	not provided	not provided	not provided	not provided	Ixodes ricinus	1384	not provided	not provided	not provided	not provided	LATLONG	BE23	40	East Flanders	BE233	43	Eeklo	43005	Eeklo	9900	Provinciaal Domein Eeklo - Provinciaal Domein Het Leen noord (4250A)		10m (precision in meters), google map	1	Casual discovery while trekking		certain (observer)	NO INFO	10		Ixodes ricinus	Coordinates on association website	1			2011	2011-08-17	2		Collection GREY DATA	www.waarnemingen.be, NATUURPUNT	www.waarnemingen.be, NATUURPUNT	20
88	51.072	3.58792	95273.6	196046	Ixodes ricinus Ixodes hexagonus	583	51.0589	3.5731	94219.6	194601	CPCENTRE	BE23	40	East Flanders	BE234	44	Gent	44049	Nevele	9850	Landegem	OVL: 9850, Landegem	Municipality center (Postcode residence of dog owner)	3	Survey on dog with veterinary practices for one year			Cat	3	Cat	Ixodes ricinus		1	B. valaisiana	PCR	2009	2008-2009	1		Collection BAYER	Edwin Claerebout	Partially published (Claerebout 2012)[13]	9
88	51.072	3.58792	95273.6	196046	Ixodes ricinus Ixodes hexagonus	584	51.0806	3.57705	94522	197010	CPCENTRE	BE23	40	East Flanders	BE234	44	Gent	44049	Nevele	9850	Merendree	OVL: 9850, Merendree	Municipality center (Postcode residence of dog owner)	3	Survey on dog with veterinary practices for one year			Cat	3	Cat	Ixodes hexagonus		1		PCR	2009	2008-2009	1		Collection BAYER	Edwin Claerebout	Partially published (Claerebout 2012)[13]	9
89	50.8562	3.59149	95272.8	172046	Ixodes ricinus Ixodes hexagonus	577	50.8554	3.59997	95868.7	171944	CPCENTRE	BE23	40	East Flanders	BE235	45	Oudenaarde	45035	Oudenaarde	9700	Oudenaarde	OVL: 9700, Oudenaarde	Municipality center (Postcode residence of dog owner)	3	Survey on dog with veterinary practices for one year			Dog	7	Dog	Ixodes ricinus		1	A. phagocytophilum	PCR	2009	2008-2009	1		Collection BAYER	Edwin Claerebout	Partially published (Claerebout 2012)[13]	21
89	50.8562	3.59149	95272.8	172046	Ixodes ricinus Ixodes hexagonus	578	50.8554	3.59997	95868.7	171944	CPCENTRE	BE23	40	East Flanders	BE235	45	Oudenaarde	45035	Oudenaarde	9700	Oudenaarde	OVL: 9700, Oudenaarde	Municipality center (Postcode residence of dog owner)	3	Survey on dog with veterinary practices for one year			Dog	7	Dog	Ixodes hexagonus		1	Rickettsia sp	PCR	2009	2008-2009	1		Collection BAYER	Edwin Claerebout	Partially published (Claerebout 2012)[13]	21
90	51.1557	3.60414	96506.5	205345	Ixodes ricinus	595	51.1557	3.60414	96506.5	205345	CPCENTRE	BE23	40	East Flanders	BE234	44	Gent	44072	Waarschoot	9950	Waarschoot	OVL: 9950, Waarschoot	Municipality center (Postcode residence of dog owner)	3	Survey on dog with veterinary practices for one year			Dog	7	Dog	Ixodes ricinus		1		PCR	2009	2008-2009	1		Collection BAYER	Edwin Claerebout	Partially published (Claerebout 2012)[13]	21
91	50.7525	3.60449	96069.3	160501	Ixodes ricinus	567	50.7525	3.60449	96069.3	160501	CPCENTRE	BE23	40	East Flanders	BE235	45	Oudenaarde	45041	Ronse	9600	Ronse	OVL: 9600, Ronse	Municipality center (Postcode residence of dog owner)	3	Survey on dog with veterinary practices for one year			Cat	3	Cat	Ixodes ricinus		2		PCR	2009	2008-2009	1		Collection BAYER	Edwin Claerebout	Partially published (Claerebout 2012)[13]	9
91	50.7525	3.60449	96069.3	160501	Ixodes ricinus	568	50.7525	3.60449	96069.3	160501	CPCENTRE	BE23	40	East Flanders	BE235	45	Oudenaarde	45041	Ronse	9600	Ronse	OVL: 9600, Ronse	Municipality center (Postcode residence of dog owner)	3	Survey on dog with veterinary practices for one year			Dog	7	Dog	Ixodes ricinus		3		PCR	2009	2008-2009	1		Collection BAYER	Edwin Claerebout	Partially published (Claerebout 2012)[13]	21
92	51.0119	3.60469	96380.2	189354	Ixodes ricinus	582	51.0119	3.60469	96380.2	189354	CPCENTRE	BE23	40	East Flanders	BE234	44	Gent	44064	Sint-Martens-Latem	9831	Deurle	OVL: 9831, Deurle	Municipality center (Postcode residence of dog owner)	3	Survey on dog with veterinary practices for one year			Cat	3	Cat	Ixodes ricinus		2		PCR	2009	2008-2009	1		Collection BAYER	Edwin Claerebout	Partially published (Claerebout 2012)[13]	9
93	50.8995	3.61267	96812.8	176839	Ixodes ricinus	1525	50.8995	3.61267	96812.8	176839	PTGMAP	BE23	40	East Flanders	BE235	45	Oudenaarde	45057	Zingem	9750	Zingem			5				Cows or pasture	4	Cows or pasture	Ixodes ricinus	unknown	1	Not sure Anaplasma ( not infected but the cow)		2010		1		Collection DGZ	Jo Maris		20
94	50.4939	3.61814	96742.2	131720	Ixodes ricinus	614	50.4939	3.61814	96742.2	131720	POLYNAME	BE32	50	Hainaut	BE327	57	Tournai	57064	Péruwelz	7603	Bois de Bon Secours	Bois de Bon Secours	center of polygon	4	veterinary		survey sent to veterinary	Vegetation	1	forest	Ixodes ricinus		1			1980	NO INFO - entered date of publication in year	1		Collection LITERATURE	Refer to article	(Charpentier 1980)[116]	4
94	50.4939	3.61814	96742.2	131720	Ixodes ricinus	1025	50.5022	3.62114	96964.5	132641	LATLONG	BE32	50	Hainaut	BE327	57	Tournai	57064	Péruwelz	7603	Bon secours forest A	31U ER 440 946 Bon secours forest A	latlongGEarth locality	1	flagging	unknown		Vegetation	1	forest: Beech stand with eagle fern (Taillis dense de hêtres, litière épaisse, strate herbacée composée uniquement de quelques fougères-aigle. Especes caracteristiques (Fagus sylvatica, Prunus padus, Pteridium aquilinum))	Ixodes ricinus	6 adults, 96 nymphs	102	Borrelia burgdorferi: afzelii (6), garinii (9), valaisiana (5), sensu stricto (1) and 3 coinfections	Phase microscopy, PCR & sequencing	2004	From April to May 2004	1	4 Ixodes hexagonus found but not know where	Collection UCLIREC	refer to article	(Kesteman 2010)[18]	1
94	50.4939	3.61814	96742.2	131720	Ixodes ricinus	1026	50.4994	3.63803	98159.1	132319	LATLONG	BE32	50	Hainaut	BE321	51	Ath	51009	Bernissart	7321	Bon secours forest B	31U ER 452 943 Bon secours forest location B	latlongGEarth locality	1	flagging	unknown		Vegetation	1	forest : Forest ecotone (Écotone entre hêtraie et coupe-feu ; strate herbacée dense sur sol dont la rétention hydrique est importante. Especes caracteristiques (Athyrium filix-femina Calamagrostis epigejos Calluna vulgaris Castanea sativa Cytisus scoparius Dryopteris filix-mas Fagus sylvatica Holcus lanatus Holcus mollis Juncus effusus Molinia caerulea Persicaria hydropiper Urtica dioica))	Ixodes ricinus	9 adults, 90 nymphs	99	Borrelia burgdorferi: afzelii (3), valaisiana (1), spielmanii (1), 1 coinfection	Phase microscopy, PCR & sequencing	2004	From April to May 2004	1	4 Ixodes hexagonus found but not know where	Collection UCLIREC	refer to article	(Kesteman 2010)[18]	1
95	not provided	not provided	not provided	not provided	Ixodes ricinus	1207	not provided	not provided	not provided	not provided	LATLONG	BE23	40	East Flanders	BE233	43	Eeklo	43007	Kaprijke	9970	Vrouwstraat - Middelakker (3385A)		999m (precision in meters),old screen (1km)	1	Casual discovery while trekking		certain (observer)	NO INFO	10		Ixodes ricinus	Coordinates on association website	1			2009	2009-04-27	2		Collection GREY DATA	www.waarnemingen.be, NATUURPUNT	www.waarnemingen.be, NATUURPUNT	20
96	51.1102	3.62872	98175.5	200271	Ixodes ricinus Ixodes hexagonus	589	51.1102	3.62872	98175.5	200271	CPCENTRE	BE23	40	East Flanders	BE234	44	Gent	44036	Lovendegem	9920	Lovendegem	OVL: 9920, Lovendegem	Municipality center (Postcode residence of dog owner)	3	Survey on dog with veterinary practices for one year			Cat	3	Cat	Ixodes hexagonus		1	Rickettsia sp	PCR	2009	2008-2009	1		Collection BAYER	Edwin Claerebout	Partially published (Claerebout 2012)[13]	9
96	51.1102	3.62872	98175.5	200271	Ixodes ricinus Ixodes hexagonus	590	51.1102	3.62872	98175.5	200271	CPCENTRE	BE23	40	East Flanders	BE234	44	Gent	44036	Lovendegem	9920	Lovendegem	OVL: 9920, Lovendegem	Municipality center (Postcode residence of dog owner)	3	Survey on dog with veterinary practices for one year			Cat	3	Cat	Ixodes ricinus		1		PCR	2009	2008-2009	1		Collection BAYER	Edwin Claerebout	Partially published (Claerebout 2012)[13]	9
96	51.1102	3.62872	98175.5	200271	Ixodes ricinus Ixodes hexagonus	591	51.1102	3.62872	98175.5	200271	CPCENTRE	BE23	40	East Flanders	BE234	44	Gent	44036	Lovendegem	9920	Lovendegem	OVL: 9920, Lovendegem	Municipality center (Postcode residence of dog owner)	3	Survey on dog with veterinary practices for one year			Dog	7	Dog (2)	Ixodes ricinus		4		PCR	2009	2008-2009	1		Collection BAYER	Edwin Claerebout	Partially published (Claerebout 2012)[13]	21
97	51.0548	3.64981	99592.4	194090	Ixodes ricinus Ixodes hexagonus	506	51.0548	3.64981	99592.4	194090	CPCENTRE	BE23	40	East Flanders	BE234	44	Gent	44021	Gent	9031	Drongen	OVL: 9031, Drongen	Municipality center (Postcode residence of dog owner)	3	Survey on dog with veterinary practices for one year			Cat	3	Cat(2)	Ixodes hexagonus		2	A. phagocytophilum	PCR	2009	2008-2009	1		Collection BAYER	Edwin Claerebout	Partially published (Claerebout 2012)[13]	9
97	51.0548	3.64981	99592.4	194090	Ixodes ricinus Ixodes hexagonus	507	51.0548	3.64981	99592.4	194090	CPCENTRE	BE23	40	East Flanders	BE234	44	Gent	44021	Gent	9031	Drongen	OVL: 9031, Drongen	Municipality center (Postcode residence of dog owner)	3	Survey on dog with veterinary practices for one year			Cat	3	Cat	Ixodes ricinus		1	A. phagocytophilum	PCR	2009	2008-2009	1		Collection BAYER	Edwin Claerebout	Partially published (Claerebout 2012)[13]	9
97	51.0548	3.64981	99592.4	194090	Ixodes ricinus Ixodes hexagonus	508	51.0548	3.64981	99592.4	194090	CPCENTRE	BE23	40	East Flanders	BE234	44	Gent	44021	Gent	9031	Drongen	OVL: 9031, Drongen	Municipality center (Postcode residence of dog owner)	3	Survey on dog with veterinary practices for one year			Dog	7	Dog	Ixodes ricinus		2	Rickettsiae sp	PCR	2009	2008-2009	1		Collection BAYER	Edwin Claerebout	Partially published (Claerebout 2012)[13]	21
97	51.0548	3.64981	99592.4	194090	Ixodes ricinus Ixodes hexagonus	509	51.0548	3.64981	99592.4	194090	CPCENTRE	BE23	40	East Flanders	BE234	44	Gent	44021	Gent	9031	Drongen	OVL: 9031, Drongen	Municipality center (Postcode residence of dog owner)	3	Survey on dog with veterinary practices for one year			Dog	7	Dog	Ixodes hexagonus		1		PCR	2009	2008-2009	1		Collection BAYER	Edwin Claerebout	Partially published (Claerebout 2012)[13]	21
98	50.8014	3.64434	98934.5	165907	Ixodes hexagonus	570	50.8014	3.64434	98934.5	165907	CPCENTRE	BE23	40	East Flanders	BE235	45	Oudenaarde	45064	Maarkedal	9680	Kluisbergen	OVL: 9680, Kluisbergen	Municipality center (Postcode residence of dog owner)	3	Survey on dog with veterinary practices for one year			Dog	7	Dog	Ixodes hexagonus		1		PCR	2009	2008-2009	1		Collection BAYER	Edwin Claerebout	Partially published (Claerebout 2012)[13]	21
98	50.8014	3.64434	98934.5	165907	Ixodes hexagonus	571	50.8031	3.64397	98910.2	166100	CPCENTRE	BE23	40	East Flanders	BE235	45	Oudenaarde	45064	Maarkedal	9680	L-M E(O-Vl)	OVL: 9680, L-M E(O-Vl)	Municipality center (Postcode residence of dog owner)	3	Survey on dog with veterinary practices for one year			Dog	7	Dog	Ixodes hexagonus		1	Rickettsiae sp	PCR	2009	2008-2009	1		Collection BAYER	Edwin Claerebout	Partially published (Claerebout 2012)[13]	21
99	not provided	not provided	not provided	not provided	Ixodes ricinus	1312	not provided	not provided	not provided	not provided	LATLONG	BE23	40	East Flanders	BE235	45	Oudenaarde	45035	Oudenaarde	9700	Oudenaarde - Bos 't Ename - Grootbos zuid		999m (precision in meters),old screen (1km)	1	Casual discovery while trekking		certain (observer)	NO INFO	10		Ixodes ricinus	Coordinates on association website	1			2010	2010-07-04	2		Collection GREY DATA	www.waarnemingen.be, NATUURPUNT	www.waarnemingen.be, NATUURPUNT	20
100	not provided	not provided	not provided	not provided	Ixodes ricinus	1399	not provided	not provided	not provided	not provided	LATLONG	BE23	40	East Flanders	BE234	44	Gent	44019	Evergem	9940	Sleidinge - Langendam (2130A)		Municipality center (Postcode residence of dog owner)	1	Casual discovery while trekking		certain (observer)	Vegetation	1	Erven, volkstuinen en moestuinen	Ixodes ricinus	Coordinates on association website	1			2011	2011-11-01	2		Collection GREY DATA	www.waarnemingen.be, NATUURPUNT	www.waarnemingen.be, NATUURPUNT	2
101	not provided	not provided	not provided	not provided	Ixodes ricinus	1151	not provided	not provided	not provided	not provided	LATLONG	BE32	50	Hainaut	BE321	51	Ath	51065	Frasnes-lez-Anvaing	7911	Frasnes-lez-Buissenal		100m (precision in meters), google map	1	Casual discovery while trekking		certain (observer)	Cat	3	Cat	Ixodes ricinus	Coordinates on association website	1			2010	2010-12-25	2		Collection GREY DATA	www.observations.be, NATAGORA Yves Paquet	www.observations.be, NATAGORA Yves Paquet	6
102	50.3766	3.67268	100490	118635	Ixodes hexagonus	405	50.3766	3.67268	100490	118635	CPCENTRE	BE32	50	Hainaut	BE323	53	Mons	53068	Quiévrain	7380	Marchipont	HAI: 7387, Marchipont	Municipality center (Postcode residence of dog owner)	3	Survey on dog with veterinary practices for one year			Dog	7	Dog	Ixodes hexagonus		1		PCR	2009	2008-2009	1		Collection BAYER	Edwin Claerebout	Partially published (Claerebout 2012)[13]	21
103	50.7382	3.67762	101215	158856	Ixodes ricinus	447	50.7382	3.67762	101215	158856	CPCENTRE	BE32	50	Hainaut	BE321	51	Ath	51017	Ellezelles	7890	Ellezelles	HAI: 7890, Ellezelles	Municipality center (Postcode residence of dog owner)	3	Survey on dog with veterinary practices for one year			Dog	7	Dog	Ixodes ricinus		1	B. afzelii, A. phagocytophilum	PCR	2009	2008-2009	1		Collection BAYER	Edwin Claerebout	Partially published (Claerebout 2012)[13]	21
104	50.511	3.68749	101680	133581	Ixodes ricinus	615	50.511	3.68749	101680	133581	POLYNAME	BE32	50	Hainaut	BE321	51	Ath	51008	Beloeil	7972	Bois de Quevaucamps	Bois de Quevaucamps	center of polygon	4	veterinary		survey sent to veterinary	Vegetation	1	forest	Ixodes ricinus		1			1980	NO INFO - entered date of publication in year	1		Collection LITERATURE	Refer to article	(Charpentier 1980)[116]	4
105	51.0045	3.70136	103156	188460	Ixodes arboricola	993	51.0045	3.70136	103156	188460	LATLONG	BE23	40	East Flanders	BE234	44	Gent	44021	Gent	9052	Gent			1				Nest	1	from box	Ixodes arboricola	unknown	1				28 February 2011	1	Observer: Franck Adriensen	Collection UA2	Dieter Heylen		1
106	51.0997	3.71594	104273	199045	Ixodes ricinus Ixodes hexagonus Argas reflexus	510	51.0924	3.71627	104289	198235	CPCENTRE	BE23	40	East Flanders	BE234	44	Gent	44021	Gent	9032	Wondelgem	OVL: 9032, Wondelgem	Municipality center (Postcode residence of dog owner)	3	Survey on dog with veterinary practices for one year			Dog	7	Dog	Ixodes ricinus		1	A. phagocytophilum, Rickettsiae sp	PCR	2009	2008-2009	1		Collection BAYER	Edwin Claerebout	Partially published (Claerebout 2012)[13]	21
106	51.0997	3.71594	104273	199045	Ixodes ricinus Ixodes hexagonus Argas reflexus	594	51.1096	3.70719	103670	200152	CPCENTRE	BE23	40	East Flanders	BE234	44	Gent	44019	Evergem	9940	Evergem	OVL: 9940, Evergem	Municipality center (Postcode residence of dog owner)	3	Survey on dog with veterinary practices for one year			Dog	7	Dog	Ixodes hexagonus		1		PCR	2009	2008-2009	1		Collection BAYER	Edwin Claerebout	Partially published (Claerebout 2012)[13]	21
106	51.0997	3.71594	104273	199045	Ixodes ricinus Ixodes hexagonus Argas reflexus	781	51.1096	3.70719	103670	200152	PTGNAME	BE23	40	East Flanders	BE234	44	Gent	44019	Evergem	9940	Evergem	Province Flandre Orientale: Evergem	latlongGEarth locality	2	on host	NO INFO	NO INFO	Bird	6	pigeons	Argas reflexus	4 females, 1 male	5			1942	Day 21 June 1942	1	Collection IRSNB, collection x 1942	Collection LITERATURE	Refer to article	(Fain1990)[27]	12
107	50.9481	3.71753	104237	182177	Ixodes ricinus, Ixodes arboricola	998	50.9481	3.71753	104237	182177	LATLONG	BE23	40	East Flanders	BE234	44	Gent	44043	Merelbeke	9820	Melsen			1				Nest	1	from box	Ixodes arboricola	1 nymph	1				unknown	1	Observer: Joris Elst	Collection UA2	Dieter Heylen		1
107	not provided	not provided	not provided	not provided	Ixodes ricinus, Ixodes arboricola	1185	not provided	not provided	not provided	not provided	LATLONG	BE23	40	East Flanders	BE234	44	Gent	44043	Merelbeke	9820	Makegemse bossen - het bruinbos		100m (precision in meters)	1	Casual discovery while trekking		validated	Human	9		Ixodes ricinus	Coordinates on association website	2			2008	2008-09-29	2		Collection GREY DATA	www.waarnemingen.be, NATUURPUNT	www.waarnemingen.be, NATUURPUNT	18
108	50.5078	3.72699	104478	133203	Ixodes ricinus	1027	50.5078	3.72699	104478	133203	LATLONG	BE32	50	Hainaut	BE321	51	Ath	51008	Beloeil	7973	Stambruge forest: carnoy wood, Bois du Carnoy (Stambruges)	31U ER 515 953 Stambruge forest: carnoy wood	latlongGEarth locality	1	flagging 2 surveys A and B	unknown		Vegetation	1	forest: Mixed acidophilous oak 5Chênaie mixte acidiphile ; colonisation importante par la fougère-aigle. Especes caracterisitques (Anemone nemorosa Castanea sativa Convallaria majalis Fagus sylvatica Prunus padus Pteridium aquilinum Quercus petraea)	Ixodes ricinus	17 adults, 90 nymphs	107	Borrelia burgdorferi: afzelii (21), garinii (3) and 1 coinfection	Phase microscopy, PCR & sequencing	2004	From April to May 2004	1	4 Ixodes hexagonus found but not know where	Collection UCLIREC	refer to article	(Kesteman 2010)[18]	1
109	not provided	not provided	not provided	not provided	Ixodes ricinus	1231	not provided	not provided	not provided	not provided	LATLONG	BE23	40	East Flanders	BE234	44	Gent	44043	Merelbeke	9820	Merelbeke - Kwenenbos		500m (precision in meters),old screen (1km)	1	Casual discovery while trekking		certain (observer)	NO INFO	10		Ixodes ricinus	Coordinates on association website	1			2009	2009-09-18	2		Collection GREY DATA	www.waarnemingen.be, NATUURPUNT	www.waarnemingen.be, NATUURPUNT	20
110	50.5511	3.73444	105048	138006	Carios vespertilionis	782	50.5511	3.73444	105048	138006	PTGNAME	BE32	50	Hainaut	BE321	51	Ath	51008	Beloeil	7970	Beloeil	Province Hainaut: Beloeil	latlongGEarth locality	2	on host	NO INFO	NO INFO	Bat	2	Pipistrellus pipistrellus	Argas vespertilionis	4 larvae	4			1942	Day 25 April 1942	1	Collection IRSNB, collection x 1942	Collection LITERATURE	Refer to article	(Fain1990)[27]	4
111	50.7377	3.73735	105430	158762	Ixodes ricinus	655	50.7377	3.73735	105430	158762	PTGNAME	BE32	50	Hainaut	BE321	51	Ath	51019	Flobecq	7880	Flobecq	Hainaut: Flobecq	latlongGEarth locality	2	on host	NO INFO	NO INFO	Cat	3	Cat	Ixodes ricinus	1 female	1			1982	In April 1982	1	Collection IRSNB, collection Drugmand 1982	Collection LITERATURE	Refer to article	(Fain1990)[27]	6
112	not provided	not provided	not provided	not provided	Ixodes ricinus	1375	not provided	not provided	not provided	not provided	LATLONG	BE23	40	East Flanders	BE234	44	Gent	44043	Merelbeke	9820	Merelbeke - Liedermeerspark		10m (precision in meters), google map	1	Casual discovery while trekking		certain (observer)	Hedgehog	3	Erinaceus europaeus	Ixodes ricinus	Coordinates on association website	1			2011	2011-07-07	2		Collection GREY DATA	www.waarnemingen.be, NATUURPUNT	www.waarnemingen.be, NATUURPUNT	6
113	50.8077	3.76516	107457	166530	Ixodes ricinus	569	50.8077	3.76516	107457	166530	CPCENTRE	BE23	40	East Flanders	BE235	45	Oudenaarde	45059	Brakel	9660	Brakel	OVL: 9660, Brakel	Municipality center (Postcode residence of dog owner)	3	Survey on dog with veterinary practices for one year			Dog	7	Dog	Ixodes ricinus		1	Rickettsiae sp	PCR	2009	2008-2009	1		Collection BAYER	Edwin Claerebout	Partially published (Claerebout 2012)[13]	21
114	50.8696	3.81061	110712	173391	Argas reflexus	780	50.8696	3.81061	110712	173391	PTGNAME	BE23	40	East Flanders	BE231	41	Aalst	41081	Zottegem	9620	Zottegem	Province Flandre Orientale: Zottegem	latlongGEarth locality	2	in house/flat	NO INFO	NO INFO	Inside	1	flat	Argas reflexus	4 females, 2 males	6			1990	NO INFO - entered date of publication in year	1	Collection IRSNB, collection	Collection LITERATURE	Refer to article	(Fain1990)[27]	2
115	50.4692	3.81206	110480	128855	Ixodes ricinus	404	50.4692	3.81206	110480	128855	CPCENTRE	BE32	50	Hainaut	BE323	53	Mons	53070	Saint-Ghislain	7333	Tertre	HAI: 7333, Tertre	Municipality center (Postcode residence of dog owner)	3	Survey on dog with veterinary practices for one year			Dog	7	Dog	Ixodes ricinus		1	A. phagocytophilum	PCR	2009	2008-2009	1		Collection BAYER	Edwin Claerebout	Partially published (Claerebout 2012)[13]	21
116	50.5001	3.8157	110765	132287	Ixodes ricinus	1028	50.5001	3.8157	110765	132287	LATLONG	BE32	50	Hainaut	BE323	53	Mons	53070	Saint-Ghislain	7331	Baudour forest: croix caillaux	31U ER 578 945 Baudour forest: croix caillaux	LATLONG provided by author	1	flagging 2 survey A and B	unknown		Vegetation	1	forest : Birch stand with eagle fern (Dominance du bouleau pubescent sur sol humide ; fougère-aigle bien présente. Especes caracterisitques (Acer pseudoplatanus Betula pubescens Hyacinthoides non-scripta Juncus effusus Persicaria hydropiper Populus alba Pteridium aquilinum Quercus robur))	Ixodes ricinus	33 adults, 76 nymphs	109	Borrelia burgdorferi: afzelii (5 ticks), garinii (2), valaisiana (2)	Phase microscopy, PCR & sequencing	2004	From April to May 2004	1	4 Ixodes hexagonus found but not know where	Collection UCLIREC	refer to article	(Kesteman 2010)[18]	1
117	50.4279	3.82167	111129	124255	Ixodes ricinus	402	50.4279	3.82167	111129	124255	CPCENTRE	BE32	50	Hainaut	BE323	53	Mons	53014	Boussu	7301	Boussu	HAI: 7301, Boussu	Municipality center (Postcode residence of dog owner)	3	Survey on dog with veterinary practices for one year			Cat	3	Cat	Ixodes ricinus		4		PCR	2009	2008-2009	1		Collection BAYER	Edwin Claerebout	Partially published (Claerebout 2012)[13]	9
117	50.4279	3.82167	111129	124255	Ixodes ricinus	403	50.4371	3.82606	111448	125274	CPCENTRE	BE32	50	Hainaut	BE323	53	Mons	53014	Boussu	7301	Hornu	HAI: 7301, Hornu	Municipality center (Postcode residence of dog owner)	3	Survey on dog with veterinary practices for one year			Dog	7	Dog	Ixodes ricinus		1	B. lusitaniae, Rickettsiae sp	PCR	2009	2008-2009	1		Collection BAYER	Edwin Claerebout	Partially published (Claerebout 2012)[13]	21
118	51.1052	3.83274	112459	199597	Ixodes ricinus	511	51.1052	3.83274	112459	199597	CPCENTRE	BE23	40	East Flanders	BE234	44	Gent	44034	Lochristi	9080	Lochristi	OVL: 9080, Lochristi	Municipality center (Postcode residence of dog owner)	3	Survey on dog with veterinary practices for one year			Dog	7	Dog	Ixodes ricinus		1	Rickettsiae sp	PCR	2009	2008-2009	1		Collection BAYER	Edwin Claerebout	Partially published (Claerebout 2012)[13]	21
119	50.79	3.83987	112708	164523	Ixodes ricinus Ixodes hexagonus	566	50.79	3.83987	112708	164523	CPCENTRE	BE23	40	East Flanders	BE235	45	Oudenaarde	45063	Lierde	9570	Deftinge	OVL: 9570, Deftinge	Municipality center (Postcode residence of dog owner)	3	Survey on dog with veterinary practices for one year			Cat	3	Cat	Ixodes hexagonus		5		PCR	2009	2008-2009	1		Collection BAYER	Edwin Claerebout	Partially published (Claerebout 2012)[13]	9
120	50.7601	3.86894	114736	161183	Ixodes ricinus Ixodes hexagonus	558	50.7601	3.86894	114736	161183	CPCENTRE	BE23	40	East Flanders	BE231	41	Aalst	41018	Geraardsbergen	9500	Geraardsbergen	OVL: 9500, Geraardsbergen	Municipality center (Postcode residence of dog owner)	3	Survey on dog with veterinary practices for one year			Cat	3	Cat(4)	Ixodes ricinus		15	B. spielmanii, A. phagocytophilum	PCR	2009	2008-2009	1		Collection BAYER	Edwin Claerebout	Partially published (Claerebout 2012)[13]	9
120	50.7601	3.86894	114736	161183	Ixodes ricinus Ixodes hexagonus	559	50.7601	3.86894	114736	161183	CPCENTRE	BE23	40	East Flanders	BE231	41	Aalst	41018	Geraardsbergen	9500	Geraardsbergen	OVL: 9500, Geraardsbergen	Municipality center (Postcode residence of dog owner)	3	Survey on dog with veterinary practices for one year			Dog	7	Dog	Ixodes hexagonus		1	R. helvetica	PCR	2009	2008-2009	1		Collection BAYER	Edwin Claerebout	Partially published (Claerebout 2012)[13]	21
120	50.7601	3.86894	114736	161183	Ixodes ricinus Ixodes hexagonus	560	50.7601	3.86894	114736	161183	CPCENTRE	BE23	40	East Flanders	BE231	41	Aalst	41018	Geraardsbergen	9500	Geraardsbergen	OVL: 9500, Geraardsbergen	Municipality center (Postcode residence of dog owner)	3	Survey on dog with veterinary practices for one year			Dog	7	Dog(4)	Ixodes ricinus		4	B. garinii, Rickettsiae sp	PCR	2009	2008-2009	1		Collection BAYER	Edwin Claerebout	Partially published (Claerebout 2012)[13]	21
120	50.7601	3.86894	114736	161183	Ixodes ricinus Ixodes hexagonus	562	50.7642	3.86321	114335	161638	CPCENTRE	BE23	40	East Flanders	BE231	41	Aalst	41018	Geraardsbergen	9500	Overboelare	OVL: 9500, Overboelare	Municipality center (Postcode residence of dog owner)	3	Survey on dog with veterinary practices for one year			Dog	7	Dog (2)	Ixodes ricinus		1		PCR	2009	2008-2009	1		Collection BAYER	Edwin Claerebout	Partially published (Claerebout 2012)[13]	21
121	50.4908	3.85079	113246	131240	Ixodes ricinus	1029	50.4908	3.85079	113246	131240	LATLONG	BE32	50	Hainaut	BE323	53	Mons	53070	Saint-Ghislain	7331	Baudour forest: croix martin, Bois de Baudour (Croix Martin)	31U ER 603 935 Baudour forest: croix martin	latlongGEarth locality	1	flagging 2 surveys A and B	unknown		Vegetation	1	forest : Acidophilous oak stand (Chênaie acidiphile ; colonisation importante par la fougère- aigle. Especes caracterisitques ( Acer pseudoplatanus Betula pendula Convallaria majalis Maianthemum bifolium Prunus padus Pteridium aquilinum Quercus robur Sorbus aucuparia))	Ixodes ricinus	11 adults, 96 nymphs	107	Borrelia burgdorferi: afzelii (1), valaisiana (1)	Phase microscopy, PCR & sequencing	2004	From April to May 2004	1	4 Ixodes hexagonus found but not know where	Collection UCLIREC	refer to article	(Kesteman 2010)[18]	1
122	51.0042	3.88361	115948	188337	Ixodes ricinus	534	51.0042	3.88361	115948	188337	CPCENTRE	BE23	40	East Flanders	BE232	42	Dendermonde	42025	Wetteren	9230	Wetteren	OVL: 9230, Wetteren	Municipality center (Postcode residence of dog owner)	3	Survey on dog with veterinary practices for one year			Dog	7	Dog	Ixodes ricinus		1		PCR	2009	2008-2009	1		Collection BAYER	Edwin Claerebout	Partially published (Claerebout 2012)[13]	21
123	50.8591	3.90043	117027	172178	Ixodes ricinus	565	50.8591	3.90043	117027	172178	CPCENTRE	BE23	40	East Flanders	BE231	41	Aalst	41027	Herzele	9550	Herzele	OVL: 9550, Herzele	Municipality center (Postcode residence of dog owner)	3	Survey on dog with veterinary practices for one year			Cat	3	Cat	Ixodes ricinus		1		PCR	2009	2008-2009	1		Collection BAYER	Edwin Claerebout	Partially published (Claerebout 2012)[13]	9
124	51.183	3.90341	117462	208214	Ixodes ricinus	561	51.1745	3.91336	118152	207263	CPCENTRE	BE23	40	East Flanders	BE234	44	Gent	44045	Moerbeke	9180	Moerbeke	OVL: 9500, Moerbeke	Municipality center (Postcode residence of dog owner)	3	Survey on dog with veterinary practices for one year			Cat	3	Cat	Ixodes ricinus		1	Rickettsiae sp	PCR	2009	2008-2009	1		Collection BAYER	Edwin Claerebout	Partially published (Claerebout 2012)[13]	9
124	not provided	not provided	not provided	not provided	Ixodes ricinus	1217	not provided	not provided	not provided	not provided	LATLONG	BE23	40	East Flanders	BE234	44	Gent	44073	Wachtebeke	9185	Wachtebeke bossen - Heidebos Wachtebeke (1210A)		999m (precision in meters),old screen (1km)	1	Casual discovery while trekking		certain (observer)	NO INFO	10		Ixodes ricinus	Coordinates on association website	1			2009	2009-06-18	2		Collection GREY DATA	www.waarnemingen.be, NATUURPUNT	www.waarnemingen.be, NATUURPUNT	20
124	not provided	not provided	not provided	not provided	Ixodes ricinus	1257	not provided	not provided	not provided	not provided	LATLONG	BE23	40	East Flanders	BE234	44	Gent	44045	Moerbeke	9180	Moerbeke bossen - Terwest (1220B)		999m (precision in meters),old screen (1km)	1	Casual discovery while trekking		certain (observer)	NO INFO	10		Ixodes ricinus	Coordinates on association website	1			2010	2010-04-18	2		Collection GREY DATA	www.waarnemingen.be, NATUURPUNT	www.waarnemingen.be, NATUURPUNT	20
124	not provided	not provided	not provided	not provided	Ixodes ricinus	1306	not provided	not provided	not provided	not provided	LATLONG	BE23	40	East Flanders	BE234	44	Gent	44073	Wachtebeke	9185	Wachtebeke bossen - Heidebos Wachtebeke (1210A)		999m (precision in meters),old screen (1km)	1	Casual discovery while trekking		certain (observer)	Vegetation	1	Droge heide	Ixodes ricinus	Coordinates on association website	12			2010	2010-06-18	2		Collection GREY DATA	www.waarnemingen.be, NATUURPUNT	www.waarnemingen.be, NATUURPUNT	2
124	51.183	3.90341	117462	208214	Ixodes ricinus	1446	51.1808	3.92014	118631	207962	LATLONG	BE23	40	East Flanders	BE234	44	Gent	44045	Moerbeke	9180	Moerbeke	38	accurate GPS point	1	flagging	4 surveys	one survey: dragging a 1m*1m flannel cloth for 2 hours (returning every 40 m)	Vegetation	1	forest	Ixodes ricinus	70 females, 67 males, 838 nymphs	975		unknown	2010	8/05/2009, 30/07/2009, 25/05/2010, 30/07/2010	1	Number of ticks per stage per day and infection rate in future publication	Collection RLVBD	Paul Heyman		1
125	not provided	not provided	not provided	not provided	Ixodes ricinus	1242	not provided	not provided	not provided	not provided	CPCENTRE	BE23	40	East Flanders	BE236	46	Sint-Niklaas	46014	Lokeren	9160	Oudenbos		999m (precision in meters),old screen (1km)	3	Casual discovery while trekking		certain (observer)	Human	9		Ixodes ricinus	Coordinates on association website	1			2010	2010-03-25	2		Collection GREY DATA	www.waarnemingen.be, NATUURPUNT	www.waarnemingen.be, NATUURPUNT	54
126	50.8008	3.92683	118847	165690	Ixodes ricinus	563	50.8008	3.92683	118847	165690	CPCENTRE	BE23	40	East Flanders	BE231	41	Aalst	41018	Geraardsbergen	9506	Idegem	OVL: 9506, Idegem	Municipality center (Postcode residence of dog owner)	3	Survey on dog with veterinary practices for one year			Dog	7	Dog	Ixodes ricinus		1		PCR	2009	2008-2009	1		Collection BAYER	Edwin Claerebout	Partially published (Claerebout 2012)[13]	21
127	50.9351	3.94416	120154	180621	Ixodes ricinus Ixodes hexagonus	554	50.9351	3.94416	120154	180621	CPCENTRE	BE23	40	East Flanders	BE231	41	Aalst	41082	Erpe-Mere	9420	Ottergem	OVL: 9420, Ottergem	Municipality center (Postcode residence of dog owner)	3	Survey on dog with veterinary practices for one year			Dog	7	Dog	Ixodes hexagonus		1		PCR	2009	2008-2009	1		Collection BAYER	Edwin Claerebout	Partially published (Claerebout 2012)[13]	21
127	50.9351	3.94416	120154	180621	Ixodes ricinus Ixodes hexagonus	555	50.9351	3.94416	120154	180621	CPCENTRE	BE23	40	East Flanders	BE231	41	Aalst	41082	Erpe-Mere	9420	Ottergem	OVL: 9420, Ottergem	Municipality center (Postcode residence of dog owner)	3	Survey on dog with veterinary practices for one year			Dog	7	Dog	Ixodes ricinus		1		PCR	2009	2008-2009	1		Collection BAYER	Edwin Claerebout	Partially published (Claerebout 2012)[13]	21
128	50.9119	3.93184	119273	178045	Ixodes hexagonus Dermacentor reticulatus Ixodes ricinus	550	50.9048	3.94089	119905	177245	CPCENTRE	BE23	40	East Flanders	BE231	41	Aalst	41082	Erpe-Mere	9420	Aaigem	OVL: 9420, Aaigem	Municipality center (Postcode residence of dog owner)	3	Survey on dog with veterinary practices for one year			Dog	7	Dog	Dermacentor reticulatus		1		PCR	2009	2008-2009	1		Collection BAYER	Edwin Claerebout	Partially published (Claerebout 2012)[13]	21
128	50.9119	3.93184	119273	178045	Ixodes hexagonus Dermacentor reticulatus Ixodes ricinus	552	50.9155	3.92089	118505	178446	CPCENTRE	BE23	40	East Flanders	BE231	41	Aalst	41082	Erpe-Mere	9420	Burst	OVL: 9420, Burst	Municipality center (Postcode residence of dog owner)	3	Survey on dog with veterinary practices for one year			Dog	7	Dog(2)	Ixodes ricinus		2	A. phagocytophilum	PCR	2009	2008-2009	1		Collection BAYER	Edwin Claerebout	Partially published (Claerebout 2012)[13]	21
128	50.9119	3.93184	119273	178045	Ixodes hexagonus Dermacentor reticulatus Ixodes ricinus	553	50.9214	3.9509	120619	179095	CPCENTRE	BE23	40	East Flanders	BE231	41	Aalst	41082	Erpe-Mere	9420	Erpe Mere	OVL: 9420, Erpe Mere	Municipality center (Postcode residence of dog owner)	3	Survey on dog with veterinary practices for one year			Dog	7	Dog (2)	Ixodes hexagonus		2	Rickettsiae sp	PCR	2009	2008-2009	1		Collection BAYER	Edwin Claerebout	Partially published (Claerebout 2012)[13]	21
129	50.7212	3.93305	119234	156834	Ixodes ricinus	39	50.7212	3.93305	119234	156834	CPCENTRE	BE24	20	Flemish Brabant	BE241	23	Halle/Vilvoorde	23009	Bever	1547	Bever	VLB: 1547, Bever	Municipality center (Postcode residence of dog owner)	3	Survey on dog with veterinary practices for one year			Cat	3	Cat	Ixodes ricinus		1		PCR	2009	2008-2009	1		Collection BAYER	Edwin Claerebout	Partially published (Claerebout 2012)[13]	9
130	50.4657	3.94121	119647	128405	Ixodes ricinus Dermacentor reticulatus	390	50.4555	3.95742	120791	127269	CPCENTRE	BE32	50	Hainaut	BE323	53	Mons	53053	Mons	7000	Mons	HAI: 7000, Mons	Municipality center (Postcode residence of dog owner)	3	Survey on dog with veterinary practices for one year			Dog	7	Dog(2)	Ixodes ricinus		14	A. phagocytophilum	PCR	2009	2008-2009	1		Collection BAYER	Edwin Claerebout	Partially published (Claerebout 2012)[13]	21
130	50.4657	3.94121	119647	128405	Ixodes ricinus Dermacentor reticulatus	627	50.4657	3.94121	119647	128405	PTGMAP	BE32	50	Hainaut	BE323	53	Mons	53053	Mons	7000	Mons			5	flagging			Vegetation	1	fallow land artificial lake surrounded by a path The vegetation consists of grasses, hawthorn, blackthorn (Prunus spinosa), brambles (R. fruticosus) and birch (Betula pendula).	Dermacentor reticulatus	282 on the 4 sites	47			2010	From March to August 2010	1	probably Ixodes ricinus also present	Collection LITERATURE	Refer to article	(Cochez 2012)[34]	5
131	51.0493	3.94595	120352	193319	Ixodes hexagonus	538	51.0493	3.94595	120352	193319	CPCENTRE	BE23	40	East Flanders	BE232	42	Dendermonde	42003	Berlare	9290	Overmere	OVL: 9290, Overmere	Municipality center (Postcode residence of dog owner)	3	Survey on dog with veterinary practices for one year			Dog	7	Dog	Ixodes hexagonus		1	A. phagocytophilum, Rickettsiae sp	PCR	2009	2008-2009	1		Collection BAYER	Edwin Claerebout	Partially published (Claerebout 2012)[13]	21
132	50.8023	3.96741	121709	165840	Ixodes canisuga	740	50.8023	3.96741	121709	165840	PTGNAME	BE23	40	East Flanders	BE231	41	Aalst	41018	Geraardsbergen	9506	Zandbergen	Province Flandre orientale: Zanbergen pres de Ninove	latlongGEarth locality	2	on host	NO INFO	NO INFO	Polecat	3	Mustela putorius	Ixodes canisuga	1 nymph, 1 larva	2			1945	Day 3 April 1945	1	Collection IRSNB, collection x 1945	Collection LITERATURE	Refer to article	(Fain1990)[27]	6
133	50.7796	3.96897	121805	163313	Ixodes hexagonus	564	50.7796	3.96897	121805	163313	CPCENTRE	BE23	40	East Flanders	BE231	41	Aalst	41018	Geraardsbergen	9506	Waarbeke	OVL: 9506, Waarbeke	Municipality center (Postcode residence of dog owner)	3	Survey on dog with veterinary practices for one year			Cat	3	Cat	Ixodes hexagonus		2		PCR	2009	2008-2009	1		Collection BAYER	Edwin Claerebout	Partially published (Claerebout 2012)[13]	9
134	not provided	not provided	not provided	not provided	Ixodes ricinus	1227	not provided	not provided	not provided	not provided	LATLONG	BE23	40	East Flanders	BE231	41	Aalst	41082	Erpe-Mere	9420	Erpe (Dg)		999m (precision in meters),old screen (1km)	1	Casual discovery while trekking		certain (observer)	NO INFO	10		Ixodes ricinus	Coordinates on association website	1			2009	2009-08-07	2		Collection GREY DATA	www.waarnemingen.be, NATUURPUNT	www.waarnemingen.be, NATUURPUNT	20
135	50.7571	3.97184	121994	160806	Ixodes ricinus	41	50.7571	3.97184	121994	160806	CPCENTRE	BE24	20	Flemish Brabant	BE241	23	Halle/Vilvoorde	23023	Galmaarden	1570	Galmaarden	VLB: 1570, Galmaarden	Municipality center (Postcode residence of dog owner)	3	Survey on dog with veterinary practices for one year			Cat	3	Cat (2)	Ixodes ricinus		2	Rickettsia sp(1)	PCR	2009	2008-2009	1		Collection BAYER	Edwin Claerebout	Partially published (Claerebout 2012)[13]	9
136	51.1083	3.9893	123425	199865	Ixodes hexagonus Dermacentor reticulatus Ixodes ricinus	522	51.1083	3.9893	123425	199865	CPCENTRE	BE23	40	East Flanders	BE236	46	Sint-Niklaas	46014	Lokeren	9160	Lokeren	OVL: 9160, Lokeren	code change for 9160, center of commune (using CodePostal) adress of dong owner	3	Survey on dog with veterinary practices for one year			Cat	3	Cat	Ixodes hexagonus		1	Rickettsiae sp	PCR	2009	2008-2009	1		Collection BAYER	Edwin Claerebout	Partially published (Claerebout 2012)[13]	9
136	51.1083	3.9893	123425	199865	Ixodes hexagonus Dermacentor reticulatus Ixodes ricinus	523	51.1083	3.9893	123425	199865	CPCENTRE	BE23	40	East Flanders	BE236	46	Sint-Niklaas	46014	Lokeren	9160	Lokeren	OVL: 9160, Lokeren	code change for 9160, center of commune (using CodePostal) adress of dong owner	3	Survey on dog with veterinary practices for one year			Dog	7	Dog(5)	Ixodes hexagonus		14	A. phagocytophilum, Rickettsiae sp(2)	PCR	2009	2008-2009	1		Collection BAYER	Edwin Claerebout	Partially published (Claerebout 2012)[13]	21
136	51.1083	3.9893	123425	199865	Ixodes hexagonus Dermacentor reticulatus Ixodes ricinus	524	51.1083	3.9893	123425	199865	CPCENTRE	BE23	40	East Flanders	BE236	46	Sint-Niklaas	46014	Lokeren	9160	Lokeren	OVL: 9160, Lokeren	code change for 9160, center of commune (using CodePostal) adress of dong owner	3	Survey on dog with veterinary practices for one year			Dog	7	Dog	Dermacentor reticulatus		1		PCR	2009	2008-2009	1		Collection BAYER	Edwin Claerebout	Partially published (Claerebout 2012)[13]	21
136	51.1083	3.9893	123425	199865	Ixodes hexagonus Dermacentor reticulatus Ixodes ricinus	526	51.1083	3.9893	123425	199865	CPCENTRE	BE23	40	East Flanders	BE236	46	Sint-Niklaas	46014	Lokeren	9160	Lokeren	OVL: 9160, Lokeren	Municipality center (Postcode residence of dog owner)	3	Survey on dog with veterinary practices for one year			Cat	3	Cat(2)	Ixodes ricinus		5		PCR	2009	2008-2009	1		Collection BAYER	Edwin Claerebout	Partially published (Claerebout 2012)[13]	9
136	51.1083	3.9893	123425	199865	Ixodes hexagonus Dermacentor reticulatus Ixodes ricinus	527	51.1083	3.9893	123425	199865	CPCENTRE	BE23	40	East Flanders	BE236	46	Sint-Niklaas	46014	Lokeren	9160	Lokeren	OVL: 9160, Lokeren	Municipality center (Postcode residence of dog owner)	3	Survey on dog with veterinary practices for one year			Cat	3	Cat	Ixodes hexagonus		1		PCR	2009	2008-2009	1		Collection BAYER	Edwin Claerebout	Partially published (Claerebout 2012)[13]	9
137	50.9041	4.00137	124158	177150	Ixodes hexagonus	556	50.9041	4.00137	124158	177150	CPCENTRE	BE23	40	East Flanders	BE231	41	Aalst	41024	Haaltert	9450	Haaltert	OVL: 9450, Haaltert	Municipality center (Postcode residence of dog owner)	3	Survey on dog with veterinary practices for one year			Dog	7	Dog	Ixodes hexagonus		1		PCR	2009	2008-2009	1		Collection BAYER	Edwin Claerebout	Partially published (Claerebout 2012)[13]	21
138	50.7434	4.00638	124424	159272	Ixodes ricinus	42	50.7434	4.00638	124424	159272	CPCENTRE	BE24	20	Flemish Brabant	BE241	23	Halle/Vilvoorde	23023	Galmaarden	1570	Tollembeek	VLB: 1570, Tollembeek	Municipality center (Postcode residence of dog owner)	3	Survey on dog with veterinary practices for one year			Cat	3	Cat	Ixodes ricinus		1		PCR	2009	2008-2009	1		Collection BAYER	Edwin Claerebout	Partially published (Claerebout 2012)[13]	9
139	50.9243	4.00687	124556	179395	Ixodes hexagonus	548	50.9243	4.00687	124556	179395	CPCENTRE	BE23	40	East Flanders	BE231	41	Aalst	41002	Aalst	9320	Nieuwerkerken-Dorp	OVL: 9320, Nieuwerkerken-Dorp	Municipality center (Postcode residence of dog owner)	3	Survey on dog with veterinary practices for one year			Cat	3	Cat(2)	Ixodes hexagonus		5	B. afzelii	PCR	2009	2008-2009	1		Collection BAYER	Edwin Claerebout	Partially published (Claerebout 2012)[13]	9
140	50.4764	4.00912	124474	129571	Ixodes ricinus	393	50.4764	4.00912	124474	129571	CPCENTRE	BE32	50	Hainaut	BE323	53	Mons	53053	Mons	7034	Obourg	HAI: 7034, Obourg	Municipality center (Postcode residence of dog owner)	3	Survey on dog with veterinary practices for one year			Cat	3	Cat	Ixodes ricinus		1		PCR	2009	2008-2009	1		Collection BAYER	Edwin Claerebout	Partially published (Claerebout 2012)[13]	9
141	50.8372	4.0206	125476	169696	Ixodes hexagonus Ixodes trianguliceps	549	50.8372	4.0206	125476	169696	CPCENTRE	BE23	40	East Flanders	BE231	41	Aalst	41048	Ninove	9400	Ninove	OVL: 9400, Ninove	Municipality center (Postcode residence of dog owner)	3	Survey on dog with veterinary practices for one year			Cat	3	Cat	Ixodes hexagonus		9		PCR	2009	2008-2009	1		Collection BAYER	Edwin Claerebout	Partially published (Claerebout 2012)[13]	9
141	50.8372	4.0206	125476	169696	Ixodes hexagonus Ixodes trianguliceps	1515	50.8372	4.0206	125476	169696	PTGNAME	BE23	40	East Flanders	BE231	41	Aalst	41048	Ninove	9400	Ninove			2	on host			Rodent	3	musaraigne	Ixodes trianguliceps	1 larvae	1			1942	day 5 january 1942	1	IRSNB collection Cooreman	Collection IRSNB	IRSNB staff		6
142	50.7977	4.02515	125776	165308	Carios vespertilionis	784	50.7977	4.02515	125776	165308	PTGNAME	BE23	40	East Flanders	BE231	41	Aalst	41048	Ninove	9400	Denderwindeke	Province Flandre Orientale: Denderwindeke	latlongGEarth locality	2	on host	NO INFO	NO INFO	Bat	2	Pipistrellus sp.	Argas vespertilionis	3 larvae	3			1941	Day 28 December 1941	1	Collection IRSNB, collection Freschkop 1941	Collection LITERATURE	Refer to article	(Fain1990)[27]	4
143	50.9859	4.05135	127713	186230	Ixodes hexagonus	543	50.9859	4.05135	127713	186230	CPCENTRE	BE23	40	East Flanders	BE231	41	Aalst	41002	Aalst	9308	Gijzegem	OVL: 9308, Gijzegem	Municipality center (Postcode residence of dog owner)	3	Survey on dog with veterinary practices for one year			Cat	3	Cat	Ixodes hexagonus		1	A. phagocytophilum	PCR	2009	2008-2009	1		Collection BAYER	Edwin Claerebout	Partially published (Claerebout 2012)[13]	9
144	50.4684	4.04463	126990	128673	Ixodes ricinus	391	50.4684	4.04463	126990	128673	CPCENTRE	BE32	50	Hainaut	BE323	53	Mons	53053	Mons	7021	Havré	HAI: 7021, Havré	Municipality center (Postcode residence of dog owner)	3	Survey on dog with veterinary practices for one year			Cat	3	Cat(6)	Ixodes ricinus		6		PCR	2009	2008-2009	1		Collection BAYER	Edwin Claerebout	Partially published (Claerebout 2012)[13]	9
144	50.4684	4.04463	126990	128673	Ixodes ricinus	392	50.4684	4.04463	126990	128673	CPCENTRE	BE32	50	Hainaut	BE323	53	Mons	53053	Mons	7021	Havré	HAI: 7021, Havré	Municipality center (Postcode residence of dog owner)	3	Survey on dog with veterinary practices for one year			Dog	7	Dog(2)	Ixodes ricinus		4	A. phagocytophilum	PCR	2009	2008-2009	1		Collection BAYER	Edwin Claerebout	Partially published (Claerebout 2012)[13]	21
145	51.0315	4.0541	127927	191300	Ixodes ricinus	533	51.0315	4.0541	127927	191300	CPCENTRE	BE23	40	East Flanders	BE232	42	Dendermonde	42006	Dendermonde	9200	Appels-Denderm	OVL: 9200, Appels-Denderm	Municipality center (Postcode residence of dog owner)	3	Survey on dog with veterinary practices for one year			Dog	7	Dog	Ixodes ricinus		1	B. afzelii, A. phagocytophilum	PCR	2009	2008-2009	1		Collection BAYER	Edwin Claerebout	Partially published (Claerebout 2012)[13]	21
146	51.2095	4.04463	127349	211105	Ixodes ricinus Ixodes hexagonus	531	51.2095	4.04463	127349	211105	CPCENTRE	BE23	40	East Flanders	BE236	46	Sint-Niklaas	46024	Stekene	9190	Stekene	OVL: 9190, Stekene	Municipality center (Postcode residence of dog owner)	3	Survey on dog with veterinary practices for one year			Cat	3	Cat(2)	Ixodes ricinus		6		PCR	2009	2008-2009	1		Collection BAYER	Edwin Claerebout	Partially published (Claerebout 2012)[13]	9
146	51.2095	4.04463	127349	211105	Ixodes ricinus Ixodes hexagonus	532	51.2095	4.04463	127349	211105	CPCENTRE	BE23	40	East Flanders	BE236	46	Sint-Niklaas	46024	Stekene	9190	Stekene	OVL: 9190, Stekene	Municipality center (Postcode residence of dog owner)	3	Survey on dog with veterinary practices for one year			Cat	3	Cat(2)	Ixodes hexagonus		2	B. afzelii	PCR	2009	2008-2009	1		Collection BAYER	Edwin Claerebout	Partially published (Claerebout 2012)[13]	9
147	51.1177	4.06948	129045	200885	Ixodes ricinus Ixodes hexagonus	536	51.1177	4.06948	129045	200885	CPCENTRE	BE23	40	East Flanders	BE232	42	Dendermonde	42023	Waasmunster	9250	Waasmunster	OVL: 9250, Waasmunster	Municipality center (Postcode residence of dog owner)	3	Survey on dog with veterinary practices for one year			Dog	7	Dog	Ixodes hexagonus		1		PCR	2009	2008-2009	1		Collection BAYER	Edwin Claerebout	Partially published (Claerebout 2012)[13]	21
147	51.1177	4.06948	129045	200885	Ixodes ricinus Ixodes hexagonus	537	51.1177	4.06948	129045	200885	CPCENTRE	BE23	40	East Flanders	BE232	42	Dendermonde	42023	Waasmunster	9250	Waasmunster	OVL: 9250, Waasmunster	Municipality center (Postcode residence of dog owner)	3	Survey on dog with veterinary practices for one year			Dog	7	Dog	Ixodes ricinus		1		PCR	2009	2008-2009	1		Collection BAYER	Edwin Claerebout	Partially published (Claerebout 2012)[13]	21
147	not provided	not provided	not provided	not provided	Ixodes ricinus Ixodes hexagonus	1381	not provided	not provided	not provided	not provided	LATLONG	BE23	40	East Flanders	BE232	42	Dendermonde	42023	Waasmunster	9250	Waasmunster - De Vaag		10m (precision in meters), google map	1	Casual discovery while trekking		certain (observer)	NO INFO	10		Ixodes ricinus	Coordinates on association website	1			2011	2011-08-01	2		Collection GREY DATA	www.waarnemingen.be, NATUURPUNT	www.waarnemingen.be, NATUURPUNT	20
147	51.1177	4.06948	129045	200885	Ixodes ricinus Ixodes hexagonus	1524	51.1072	4.05621	128111	199721	PTGMAP	BE23	40	East Flanders	BE232	42	Dendermonde	42023	Waasmunster	9250	Waasmunster - De Vaag			5				Cows or pasture	4	Cows or pasture	Ixodes ricinus	unknown	1	Not sure Anaplasma ( not infected but the cow)		2010		1		Collection DGZ	Jo Maris		20
148	50.9424	4.04017	126906	181399	Ixodes ricinus Ixodes hexagonus	539	50.9424	4.04017	126906	181399	CPCENTRE	BE23	40	East Flanders	BE231	41	Aalst	41002	Aalst	9300	Aalst	OVL: 9300, Aalst	Municipality center (Postcode residence of dog owner)	3	Survey on dog with veterinary practices for one year			Cat	3	Cat(2)	Ixodes hexagonus		7		PCR	2009	2008-2009	1		Collection BAYER	Edwin Claerebout	Partially published (Claerebout 2012)[13]	9
148	50.9424	4.04017	126906	181399	Ixodes ricinus Ixodes hexagonus	540	50.9424	4.04017	126906	181399	CPCENTRE	BE23	40	East Flanders	BE231	41	Aalst	41002	Aalst	9300	Aalst	OVL: 9300, Aalst	Municipality center (Postcode residence of dog owner)	3	Survey on dog with veterinary practices for one year			Cat	3	Cat(2)	Ixodes ricinus		2	B. afzelii, B. garinii, A. phagocytophilum	PCR	2009	2008-2009	1		Collection BAYER	Edwin Claerebout	Partially published (Claerebout 2012)[13]	9
148	50.9424	4.04017	126906	181399	Ixodes ricinus Ixodes hexagonus	541	50.9424	4.04017	126906	181399	CPCENTRE	BE23	40	East Flanders	BE231	41	Aalst	41002	Aalst	9300	Aalst	OVL: 9300, Aalst	Municipality center (Postcode residence of dog owner)	3	Survey on dog with veterinary practices for one year			Dog	7	Dog(3)	Ixodes hexagonus		4		PCR	2009	2008-2009	1		Collection BAYER	Edwin Claerebout	Partially published (Claerebout 2012)[13]	21
148	50.9424	4.04017	126906	181399	Ixodes ricinus Ixodes hexagonus	542	50.9424	4.04017	126906	181399	CPCENTRE	BE23	40	East Flanders	BE231	41	Aalst	41002	Aalst	9300	Aalst	OVL: 9300, Aalst	Municipality center (Postcode residence of dog owner)	3	Survey on dog with veterinary practices for one year			Dog	7	Dog(3)	Ixodes ricinus		5	B. afzelii, A. phagocytophilum, R. helvetica	PCR	2009	2008-2009	1		Collection BAYER	Edwin Claerebout	Partially published (Claerebout 2012)[13]	21
149	50.9123	4.05981	128273	178045	Ixodes ricinus Ixodes hexagonus	544	50.9231	4.06079	128347	179238	CPCENTRE	BE23	40	East Flanders	BE231	41	Aalst	41002	Aalst	9320	Erembodegem	: 9320, Erembodegem	Municipality center (Postcode residence of dog owner)	3	Survey on dog with veterinary practices for one year			Cat	3	Cat(3)	Ixodes hexagonus		36		PCR	2009	2008-2009	1		Collection BAYER	Edwin Claerebout	Partially published (Claerebout 2012)[13]	9
149	50.9123	4.05981	128273	178045	Ixodes ricinus Ixodes hexagonus	545	50.9231	4.06079	128347	179238	CPCENTRE	BE23	40	East Flanders	BE231	41	Aalst	41002	Aalst	9320	Erembodegem	OVL: 9320, Erembodegem	Municipality center (Postcode residence of dog owner)	3	Survey on dog with veterinary practices for one year			Cat	3	Cat(2)	Ixodes ricinus		2		PCR	2009	2008-2009	1		Collection BAYER	Edwin Claerebout	Partially published (Claerebout 2012)[13]	9
149	50.9123	4.05981	128273	178045	Ixodes ricinus Ixodes hexagonus	546	50.9231	4.06079	128347	179238	CPCENTRE	BE23	40	East Flanders	BE231	41	Aalst	41002	Aalst	9320	Erembodegem	OVL: 9320, Erembodegem	Municipality center (Postcode residence of dog owner)	3	Survey on dog with veterinary practices for one year			Dog	7	Dog(2)	Ixodes ricinus		2		PCR	2009	2008-2009	1		Collection BAYER	Edwin Claerebout	Partially published (Claerebout 2012)[13]	21
149	50.9123	4.05981	128273	178045	Ixodes ricinus Ixodes hexagonus	547	50.9231	4.06079	128347	179238	CPCENTRE	BE23	40	East Flanders	BE231	41	Aalst	41002	Aalst	9320	Erembodegem	OVL: 9320, Erembodegem	Municipality center (Postcode residence of dog owner)	3	Survey on dog with veterinary practices for one year			Dog	7	Dog(2)	Ixodes hexagonus		2	Rickettsiae sp, Rickettsiae sp	PCR	2009	2008-2009	1		Collection BAYER	Edwin Claerebout	Partially published (Claerebout 2012)[13]	21
149	50.9123	4.05981	128273	178045	Ixodes ricinus Ixodes hexagonus	551	50.9231	4.06079	128347	179238	CPCENTRE	BE23	40	East Flanders	BE231	41	Aalst	41002	Aalst	9320	Aaigem	OVL: 9420, Aaigem	Municipality center (Postcode residence of dog owner)	3	Survey on dog with veterinary practices for one year			Dog	7	Dog	Ixodes ricinus		1		PCR	2009	2008-2009	1		Collection BAYER	Edwin Claerebout	Partially published (Claerebout 2012)[13]	21
149	50.9123	4.05981	128273	178045	Ixodes ricinus Ixodes hexagonus	557	50.9003	4.05513	127938	176711	CPCENTRE	BE23	40	East Flanders	BE231	41	Aalst	41011	Denderleeuw	9473	Welle	OVL: 9473, Welle	Municipality center (Postcode residence of dog owner)	3	Survey on dog with veterinary practices for one year			Cat	3	Cat	Ixodes ricinus		1	A. phagocytophilum	PCR	2009	2008-2009	1		Collection BAYER	Edwin Claerebout	Partially published (Claerebout 2012)[13]	9
150	50.7236	4.06105	128273	157045	Ixodes ricinus Ixodes hexagonus	38	50.7278	4.05527	127867	157516	CPCENTRE	BE24	20	Flemish Brabant	BE241	23	Halle/Vilvoorde	23032	Herne	1540	Herne	VLB: 1540, Herne	Municipality center (Postcode residence of dog owner)	3	Survey on dog with veterinary practices for one year			Cat	3	Cat (2)	Ixodes hexagonus		2	B. afzelii (1)	PCR	2009	2008-2009	1		Collection BAYER	Edwin Claerebout	Partially published (Claerebout 2012)[13]	9
150	50.7236	4.06105	128273	157045	Ixodes ricinus Ixodes hexagonus	682	50.7278	4.05527	127867	157516	PTGNAME	BE24	20	Flemish Brabant	BE241	23	Halle/Vilvoorde	23032	Herne	1540	Herne	Vlaams Brabant: Province Brabant: Herne	latlongGEarth locality	2	on host	NO INFO	NO INFO	Bird	6	Carduelis chloris	Ixodes ricinus	1 nymph	1			1986	Day 24 April 1986	1	Collection IRSNB, collection Roggeman 1986	Collection LITERATURE	Refer to article	(Fain1990)[27]	12
150	50.7236	4.06105	128273	157045	Ixodes ricinus Ixodes hexagonus	683	50.7278	4.05527	127867	157516	PTGNAME	BE24	20	Flemish Brabant	BE241	23	Halle/Vilvoorde	23032	Herne	1540	Herne	Vlaams Brabant: Province Brabant: Herne	latlongGEarth locality	2	on host	NO INFO	NO INFO	Bird	6	Erithacus rubecula	Ixodes ricinus	1 nymph	1			1988	Day 26 August 1988	1	Collection IRSNB, collection Roggeman 1988	Collection LITERATURE	Refer to article	(Fain1990)[27]	12
150	50.7236	4.06105	128273	157045	Ixodes ricinus Ixodes hexagonus	684	50.7278	4.05527	127867	157516	PTGNAME	BE24	20	Flemish Brabant	BE241	23	Halle/Vilvoorde	23032	Herne	1540	Herne	Vlaams Brabant: Province Brabant: Herne	latlongGEarth locality	2	on host	NO INFO	NO INFO	Bird	6	Phylloscopus erolius	Ixodes ricinus	1 nymph	1			1988	Day 12 September 1988	1	Collection IRSNB, collection Roggeman 1988	Collection LITERATURE	Refer to article	(Fain1990)[27]	12
150	50.7236	4.06105	128273	157045	Ixodes ricinus Ixodes hexagonus	685	50.7278	4.05527	127867	157516	PTGNAME	BE24	20	Flemish Brabant	BE241	23	Halle/Vilvoorde	23032	Herne	1540	Herne	Vlaams Brabant: Province Brabant: Herne	latlongGEarth locality	2	on host	NO INFO	NO INFO	Bird	6	Anthus pratensis	Ixodes ricinus	1 nymph	1			1986	Day 27 September 1986	1	Collection IRSNB, collection Roggeman 1986	Collection LITERATURE	Refer to article	(Fain1990)[27]	12
150	50.7236	4.06105	128273	157045	Ixodes ricinus Ixodes hexagonus	686	50.7278	4.05527	127867	157516	PTGNAME	BE24	20	Flemish Brabant	BE241	23	Halle/Vilvoorde	23032	Herne	1540	Herne	Vlaams Brabant: Province Brabant: Herne	latlongGEarth locality	2	on host	NO INFO	NO INFO	Bird	6	Anthus trivialis	Ixodes ricinus	1 nymph	1			1987	Day 19 September 1987	1	Collection IRSNB, collection Roggeman 1987	Collection LITERATURE	Refer to article	(Fain1990)[27]	12
151	51.1958	4.09804	131076	209571	Ixodes hexagonus	530	51.1958	4.09804	131076	209571	CPCENTRE	BE23	40	East Flanders	BE236	46	Sint-Niklaas	46020	Sint-Gillis-Waas	9170	St Pauwels	OVL: 9170, St Pauwels	Municipality center (Postcode residence of dog owner)	3	Survey on dog with veterinary practices for one year			Cat	3	Cat	Ixodes hexagonus		4	B. afzelii	PCR	2009	2008-2009	1		Collection BAYER	Edwin Claerebout	Partially published (Claerebout 2012)[13]	9
152	50.8796	4.09954	131054	174396	Ixodes ricinus	1439	50.8812	4.09837	130972	174572	LATLONG	BE24	20	Flemish Brabant	BE241	23	Halle/Vilvoorde	23044	Liedekerke	1770	Liedekerke	30	accurate GPS point	1	flagging	1 survey	one survey: dragging a 1m*1m flannel cloth for 2 hours (returning every 40 m)	Vegetation	1	forest	Ixodes ricinus	1 nymph	1		unknown	2010	21/04/2010	1	Number of ticks per stage per day and infection rate in future publication	Collection RLVBD	Paul Heyman		1
153	50.6967	4.10368	131273	154045	Ixodes ricinus Ixodes hexagonus	35	50.6983	4.11984	132415	154222	CPCENTRE	BE31	20	Walloon Brabant	BE310	25	Nivelles	25123	Rebecq	1430	Bierghes	BRW: 1430, Bierghes	Municipality center (Postcode residence of dog owner)	3	Survey on dog with veterinary practices for one year			Cat	3	Cat	Ixodes ricinus		2	A. phagocytophilum	PCR	2009	2008-2009	1		Collection BAYER	Edwin Claerebout	Partially published (Claerebout 2012)[13]	9
153	50.6967	4.10368	131273	154045	Ixodes ricinus Ixodes hexagonus	446	50.6954	4.08583	130011	153904	CPCENTRE	BE32	50	Hainaut	BE325	55	Soignies	55010	Enghien	7850	Petit Enghien	HAI: 7850, Petit Enghien	Municipality center (Postcode residence of dog owner)	3	Survey on dog with veterinary practices for one year			Dog	7	Dog	Ixodes hexagonus		1		PCR	2009	2008-2009	1		Collection BAYER	Edwin Claerebout	Partially published (Claerebout 2012)[13]	21
154	50.5069	4.10643	131392	132932	Ixodes ricinus	394	50.5069	4.10643	131392	132932	CPCENTRE	BE32	50	Hainaut	BE325	55	Soignies	55035	Le Roeulx	7070	Le Roeulx	HAI: 7070, Le Roeulx	Municipality center (Postcode residence of dog owner)	3	Survey on dog with veterinary practices for one year			Dog	7	Dog	Ixodes ricinus		2		PCR	2009	2008-2009	1		Collection BAYER	Edwin Claerebout	Partially published (Claerebout 2012)[13]	21
155	51.0299	4.11008	131854	191114	Ixodes ricinus	1424	51.0315	4.10891	131772	191290	LATLONG	BE23	40	East Flanders	BE232	42	Dendermonde	42006	Dendermonde	9200	Dendermonde	13	accurate GPS point	1	flagging	1 survey	one survey: dragging a 1m*1m flannel cloth for 2 hours (returning every 40 m)	Vegetation	1	forest	Ixodes ricinus	2 nymphs	2		unknown	2009	09/03/2009	1	Number of ticks per stage per day and infection rate in future publication	Collection RLVBD	Paul Heyman		1
156	50.9126	4.11295	132010	178057	Ixodes ricinus	44	50.9126	4.11295	132010	178057	CPCENTRE	BE24	20	Flemish Brabant	BE241	23	Halle/Vilvoorde	23105	Affligem	1790	Affligem	: 1790, Affligem	Municipality center (Postcode residence of dog owner)	3	Survey on dog with veterinary practices for one year			Cat	3	Cat	Ixodes ricinus		2		PCR	2009	2008-2009	1		Collection BAYER	Edwin Claerebout	Partially published (Claerebout 2012)[13]	9
157	51.2239	4.12428	132921	212687	Ixodes hexagonus	529	51.2239	4.12428	132921	212687	CPCENTRE	BE23	40	East Flanders	BE236	46	Sint-Niklaas	46020	Sint-Gillis-Waas	9170	St Gillis Waas	OVL: 9170, St Gillis Waas	Municipality center (Postcode residence of dog owner)	3	Survey on dog with veterinary practices for one year			Cat	3	Cat	Ixodes hexagonus		1		PCR	2009	2008-2009	1		Collection BAYER	Edwin Claerebout	Partially published (Claerebout 2012)[13]	9
158	51.2622	4.14542	134410	216951	Ixodes ricinus	528	51.2622	4.14542	134410	216951	CPCENTRE	BE23	40	East Flanders	BE236	46	Sint-Niklaas	46020	Sint-Gillis-Waas	9170	Meerdonk	OVL: 9170, Meerdonk	Municipality center (Postcode residence of dog owner)	3	Survey on dog with veterinary practices for one year			Cat	3	Cat	Ixodes ricinus		1	B. afzelii	PCR	2009	2008-2009	1		Collection BAYER	Edwin Claerebout	Partially published (Claerebout 2012)[13]	9
159	50.3984	4.15848	135051	120855	Ixodes ricinus	1417	50.4	4.15731	134968	121031	LATLONG	BE32	50	Hainaut	BE326	56	Thuin	56011	Binche	7131	Binche	6	accurate GPS point	1	flagging	2 surveys	one survey: dragging a 1m*1m flannel cloth for 2 hours (returning every 40 m)	Vegetation	1	forest	Ixodes ricinus	10 females, 2 males, 70 nymphs	82		unknown	2010	6/05/2010, 28/07/2010	1	Number of ticks per stage per day and infection rate in future publication	Collection RLVBD	Paul Heyman		1
160	50.8666	4.16678	135782	172936	Ixodes frontalis	705	50.8666	4.16678	135782	172936	PTGNAME	BE24	20	Flemish Brabant	BE241	23	Halle/Vilvoorde	23086	Ternat	1740	Ternat	Province Brabant: Ternat	latlongGEarth locality	2	on host	NO INFO	NO INFO	Bird	6	Turdus merula	Ixodes frontalis	1 female	1			1987	August 1987	1	collection IRSNB, collection Fain 1984 species status insure ( identical to I.frontalis, but paler legs)	Collection LITERATURE	Refer to article	(Fain1990)[27]	12
161	51.2922	4.17749	136658	220278	Ixodes ricinus	521	51.2922	4.17749	136658	220278	CPCENTRE	BE23	40	East Flanders	BE236	46	Sint-Niklaas	46003	Beveren	9130	Kieldrecht	OVL: 9130, Kieldrecht	Municipality center (Postcode residence of dog owner)	3	Survey on dog with veterinary practices for one year			Dog	7	Dog	Ixodes ricinus		1		PCR	2009	2008-2009	1		Collection BAYER	Edwin Claerebout	Partially published (Claerebout 2012)[13]	21
162	51.1811	4.17131	136194	207915	Ixodes ricinus Ixodes hexagonus	512	51.1811	4.17131	136194	207915	CPCENTRE	BE23	40	East Flanders	BE236	46	Sint-Niklaas	46021	Sint-Niklaas	9100	St. Niklaas	OVL: 9100, St. Niklaas	Municipality center (Postcode residence of dog owner)	3	Survey on dog with veterinary practices for one year			Cat	3	Cat	Ixodes ricinus		1		PCR	2009	2008-2009	1		Collection BAYER	Edwin Claerebout	Partially published (Claerebout 2012)[13]	9
162	51.1811	4.17131	136194	207915	Ixodes ricinus Ixodes hexagonus	513	51.1811	4.17131	136194	207915	CPCENTRE	BE23	40	East Flanders	BE236	46	Sint-Niklaas	46021	Sint-Niklaas	9100	St. Niklaas	OVL: 9100, St. Niklaas	Municipality center (Postcode residence of dog owner)	3	Survey on dog with veterinary practices for one year			Dog	7	Dog	Ixodes hexagonus		1		PCR	2009	2008-2009	1		Collection BAYER	Edwin Claerebout	Partially published (Claerebout 2012)[13]	21
162	51.1811	4.17131	136194	207915	Ixodes ricinus Ixodes hexagonus	514	51.1811	4.17131	136194	207915	CPCENTRE	BE23	40	East Flanders	BE236	46	Sint-Niklaas	46021	Sint-Niklaas	9100	St. Niklaas	OVL: 9100, St. Niklaas	Municipality center (Postcode residence of dog owner)	3	Survey on dog with veterinary practices for one year			Dog	7	Dog(2)	Ixodes ricinus		4		PCR	2009	2008-2009	1		Collection BAYER	Edwin Claerebout	Partially published (Claerebout 2012)[13]	21
163	51.1056	4.18971	137460	199513	Ixodes ricinus	122	51.1056	4.18971	137460	199513	CPCENTRE	BE21	10	Antwerpen	BE212	12	Mechelen	12007	Bornem	2880	Weert	ANT: 2880, Weert	Municipality center (Postcode residence of dog owner)	3	Survey on dog with veterinary practices for one year			Dog	7	Dog	Ixodes ricinus		1		PCR	2009	2008-2009	1		Collection BAYER	Edwin Claerebout	Partially published (Claerebout 2012)[13]	21
164	50.8383	4.19579	137817	169781	Ixodes ricinus	688	50.8383	4.19579	137817	169781	PTGNAME	BE24	20	Flemish Brabant	BE241	23	Halle/Vilvoorde	23016	Dilbeek	1703	Schepdael	Vlaams Brabant: Province Brabant: Schepdael	latlongGEarth locality	2	on host	NO INFO	NO INFO	Bird	6	Hippolais icterina	Ixodes ricinus	1 nymph, 1 larvae	2			1945	Day 8 June 1945	1	Collection IRSNB, collection x 1945	Collection LITERATURE	Refer to article	(Fain1990)[27]	12
165	50.6934	4.20496	138427	153661	Ixodes ricinus	37	50.6934	4.20496	138427	153661	CPCENTRE	BE31	20	Walloon Brabant	BE310	25	Nivelles	25105	Tubize	1480	Tubize	BRW: 1480, Tubize	Municipality center (Postcode residence of dog owner)	3	Survey on dog with veterinary practices for one year			Dog	7	Dog	Ixodes ricinus		1	A. phagocytophilum	PCR	2009	2008-2009	1		Collection BAYER	Edwin Claerebout	Partially published (Claerebout 2012)[13]	21
166	not provided	not provided	not provided	not provided	Ixodes ricinus	1397	not provided	not provided	not provided	not provided	LATLONG	BE23	40	East Flanders	BE232	42	Dendermonde	42004	Buggenhout	9255	Buggenhout		100m (precision in meters), google map	1	Casual discovery while trekking		certain (observer)	Human	9		Ixodes ricinus	Coordinates on association website	1			2011	2011-10-12	2		Collection GREY DATA	www.waarnemingen.be, NATUURPUNT	www.waarnemingen.be, NATUURPUNT	18
167	51.2661	4.21009	138925	217368	Ixodes lividus	985	51.2661	4.21009	138925	217368	LATLONG	BE23	40	East Flanders	BE236	46	Sint-Niklaas	46003	Beveren	9130	Verrebroek			1				Bird	6	Riparia riparia	Ixodes lividus	5 females	5			2010	16 July 2011	1	Observer: Koen Maes	Collection UA2	Dieter Heylen		6
167	not provided	not provided	not provided	not provided	Ixodes lividus	1412	not provided	not provided	not provided	not provided	LATLONG	BE23	40	East Flanders	BE236	46	Sint-Niklaas	46003	Beveren	9130	Verrebroekdok (VEDO)		10m (precision in meters), google map	1	Casual discovery while trekking			NO INFO	10		Ixodes lividus	Coordinates on association website	5			2011	2011-07-16	2		Collection GREY DATA	www.waarnemingen.be, NATUURPUNT	www.waarnemingen.be, NATUURPUNT	20
168	not provided	not provided	not provided	not provided	Ixodes ricinus	1173	not provided	not provided	not provided	not provided	LATLONG	BE21	10	Antwerpen	BE212	12	Mechelen	12034	Sint-Amands	2890	St. Amands - De Haan		999m (precision in meters),old screen (1km)	1	Casual discovery while trekking		validated	Cat	3	Cat	Ixodes ricinus	Coordinates on association website	1			2006	2006-06-23	2		Collection GREY DATA	www.waarnemingen.be, NATUURPUNT	www.waarnemingen.be, NATUURPUNT	6
168	not provided	not provided	not provided	not provided	Ixodes ricinus	1190	not provided	not provided	not provided	not provided	LATLONG	BE21	10	Antwerpen	BE212	12	Mechelen	12034	Sint-Amands	2890	St. Amands - De Haan		999m (precision in meters),old screen (1km)	1	Casual discovery while trekking		certain (observer)	Hedgehog	3	Erinaceus europaeus	Ixodes ricinus	Coordinates on association website	1			2008	2008-11-25	2		Collection GREY DATA	www.waarnemingen.be, NATUURPUNT	www.waarnemingen.be, NATUURPUNT	6
168	not provided	not provided	not provided	not provided	Ixodes ricinus	1248	not provided	not provided	not provided	not provided	LATLONG	BE21	10	Antwerpen	BE212	12	Mechelen	12034	Sint-Amands	2890	St. Amands - De Haan		999m (precision in meters),old screen (1km)	1	Casual discovery while trekking		certain (observer)	Cat	3	Cat	Ixodes ricinus	Coordinates on association website	1			2010	2010-04-10	2		Collection GREY DATA	www.waarnemingen.be, NATUURPUNT	www.waarnemingen.be, NATUURPUNT	6
168	not provided	not provided	not provided	not provided	Ixodes ricinus	1322	not provided	not provided	not provided	not provided	LATLONG	BE21	10	Antwerpen	BE212	12	Mechelen	12034	Sint-Amands	2890	St. Amands - De Haan		999m (precision in meters),old screen (1km)	1	Casual discovery while trekking		validated	Cat	3	Cat	Ixodes ricinus	Coordinates on association website	1			2010	2010-09-18	2		Collection GREY DATA	www.waarnemingen.be, NATUURPUNT	www.waarnemingen.be, NATUURPUNT	6
168	not provided	not provided	not provided	not provided	Ixodes ricinus	1339	not provided	not provided	not provided	not provided	LATLONG	BE21	10	Antwerpen	BE212	12	Mechelen	12034	Sint-Amands	2890	St. Amands - De Haan		10m (precision in meters), google map	1	Casual discovery while trekking		certain (observer)	NO INFO	10		Ixodes ricinus	Coordinates on association website	2			2011	2011-04-19	2		Collection GREY DATA	www.waarnemingen.be, NATUURPUNT	www.waarnemingen.be, NATUURPUNT	20
169	50.4881	4.22749	139976	130825	Ixodes ricinus	395	50.4881	4.22749	139976	130825	CPCENTRE	BE32	50	Hainaut	BE322	52	Charleroi	52043	Manage	7170	Fayt-lez-Manage	HAI: 7170, Fayt-lez-Manage	Municipality center (Postcode residence of dog owner)	3	Survey on dog with veterinary practices for one year			Cat	3	Cat	Ixodes ricinus		1	A. phagocytophilum	PCR	2009	2008-2009	1		Collection BAYER	Edwin Claerebout	Partially published (Claerebout 2012)[13]	9
170	not provided	not provided	not provided	not provided	Ixodes ricinus	1390	not provided	not provided	not provided	not provided	LATLONG	BE24	20	Flemish Brabant	BE241	23	Halle/Vilvoorde	23027	Halle	1500	Halle (Halle) (Dg)		10m (precision in meters), GPS	1	Casual discovery while trekking		certain (observer)	Vegetation	1	Erven, volkstuinen en moestuinen	Ixodes ricinus	Coordinates on association website	1			2011	2011-09-07	2		Collection GREY DATA	www.waarnemingen.be, NATUURPUNT	www.waarnemingen.be, NATUURPUNT	2
171	not provided	not provided	not provided	not provided	Ixodes ricinus	1174	not provided	not provided	not provided	not provided	LATLONG	BE21	10	Antwerpen	BE212	12	Mechelen	12007	Bornem	2880	Bornem - Centrum		100m (precision in meters)	1	Casual discovery while trekking		validated	Cat	3	Cat	Ixodes ricinus	Coordinates on association website	1			2007	2007-04-28	2		Collection GREY DATA	www.waarnemingen.be, NATUURPUNT	www.waarnemingen.be, NATUURPUNT	6
172	51.2012	4.23586	140711	210144	Dermacentor reticulatus	625	51.2015	4.23858	140901	210178	PTGMAP	BE23	40	East Flanders	BE236	46	Sint-Niklaas	46003	Beveren	9120	Beveren			5	flagging			Vegetation	1	The site is a suburban marshland with a shallow artificial marshland at its centre: marshland mixture of grasses and the dryer patches are occupied mainly by hornbeam (Carpinus betulus) and blackberry (Rubus fruticosus).	Dermacentor reticulatus		139			2010	From February to November 2010	1	no Ixodes ricinus	Collection LITERATURE	Refer to article	(Cochez 2012)[31]	5
172	51.2012	4.23586	140711	210144	Dermacentor reticulatus	1076	51.2026	4.24072	141051	210296	LATLONG	BE23	40	East Flanders	BE236	46	Sint-Niklaas	46003	Beveren	9120	Beveren	Plaatsmarkering17		1			flagging	Vegetation	1		Dermacentor reticulatus		1					1		Collection ITG	Maxime Madder		1
172	51.2012	4.23586	140711	210144	Dermacentor reticulatus	1077	51.2024	4.24036	141026	210283	LATLONG	BE23	40	East Flanders	BE236	46	Sint-Niklaas	46003	Beveren	9120	Beveren	Plaatsmarkering18		1			flagging	Vegetation	1		Dermacentor reticulatus		1					1		Collection ITG	Maxime Madder		1
172	51.2012	4.23586	140711	210144	Dermacentor reticulatus	1078	51.2023	4.23996	140998	210268	LATLONG	BE23	40	East Flanders	BE236	46	Sint-Niklaas	46003	Beveren	9120	Beveren	Plaatsmarkering19		1			flagging	Vegetation	1		Dermacentor reticulatus		1					1		Collection ITG	Maxime Madder		1
172	51.2012	4.23586	140711	210144	Dermacentor reticulatus	1079	51.2023	4.23935	140955	210264	LATLONG	BE23	40	East Flanders	BE236	46	Sint-Niklaas	46003	Beveren	9120	Beveren	Plaatsmarkering20		1			flagging	Vegetation	1		Dermacentor reticulatus		1					1		Collection ITG	Maxime Madder		1
172	51.2012	4.23586	140711	210144	Dermacentor reticulatus	1080	51.2021	4.23898	140930	210249	LATLONG	BE23	40	East Flanders	BE236	46	Sint-Niklaas	46003	Beveren	9120	Beveren	Plaatsmarkering21		1			flagging	Vegetation	1		Dermacentor reticulatus		1					1		Collection ITG	Maxime Madder		1
172	51.2012	4.23586	140711	210144	Dermacentor reticulatus	1081	51.2017	4.239	140930	210203	LATLONG	BE23	40	East Flanders	BE236	46	Sint-Niklaas	46003	Beveren	9120	Beveren	Plaatsmarkering22		1			flagging	Vegetation	1		Dermacentor reticulatus		1					1		Collection ITG	Maxime Madder		1
172	51.2012	4.23586	140711	210144	Dermacentor reticulatus	1082	51.2017	4.2383	140882	210197	LATLONG	BE23	40	East Flanders	BE236	46	Sint-Niklaas	46003	Beveren	9120	Beveren	Plaatsmarkering23		1			flagging	Vegetation	1		Dermacentor reticulatus		1					1		Collection ITG	Maxime Madder		1
172	51.2012	4.23586	140711	210144	Dermacentor reticulatus	1083	51.2017	4.23755	140829	210199	LATLONG	BE23	40	East Flanders	BE236	46	Sint-Niklaas	46003	Beveren	9120	Beveren	Plaatsmarkering24		1			flagging	Vegetation	1		Dermacentor reticulatus		1					1		Collection ITG	Maxime Madder		1
172	51.2012	4.23586	140711	210144	Dermacentor reticulatus	1084	51.2015	4.23978	140985	210183	LATLONG	BE23	40	East Flanders	BE236	46	Sint-Niklaas	46003	Beveren	9120	Beveren	Plaatsmarkering25		1			flagging	Vegetation	1		Dermacentor reticulatus		1					1		Collection ITG	Maxime Madder		1
172	51.2012	4.23586	140711	210144	Dermacentor reticulatus	1085	51.2012	4.23586	140711	210144	LATLONG	BE23	40	East Flanders	BE236	46	Sint-Niklaas	46003	Beveren	9120	Beveren	Plaatsmarkering26		1			flagging	Vegetation	1		Dermacentor reticulatus		1					1		Collection ITG	Maxime Madder		1
172	51.2012	4.23586	140711	210144	Dermacentor reticulatus	1086	51.2003	4.23704	140794	210044	LATLONG	BE23	40	East Flanders	BE236	46	Sint-Niklaas	46003	Beveren	9120	Beveren	Plaatsmarkering27		1			flagging	Vegetation	1		Dermacentor reticulatus		1					1		Collection ITG	Maxime Madder		1
172	51.2012	4.23586	140711	210144	Dermacentor reticulatus	1087	51.2005	4.23748	140825	210071	LATLONG	BE23	40	East Flanders	BE236	46	Sint-Niklaas	46003	Beveren	9120	Beveren	Plaatsmarkering28		1			flagging	Vegetation	1		Dermacentor reticulatus		1					1		Collection ITG	Maxime Madder		1
172	51.2012	4.23586	140711	210144	Dermacentor reticulatus	1088	51.2004	4.23735	140815	210060	LATLONG	BE23	40	East Flanders	BE236	46	Sint-Niklaas	46003	Beveren	9120	Beveren	Plaatsmarkering29		1			flagging	Vegetation	1		Dermacentor reticulatus		1					1		Collection ITG	Maxime Madder		1
172	51.2012	4.23586	140711	210144	Dermacentor reticulatus	1089	51.2002	4.23713	140800	210028	LATLONG	BE23	40	East Flanders	BE236	46	Sint-Niklaas	46003	Beveren	9120	Beveren	Plaatsmarkering30		1			flagging	Vegetation	1		Dermacentor reticulatus		1					1		Collection ITG	Maxime Madder		1
172	51.2012	4.23586	140711	210144	Dermacentor reticulatus	1090	51.2006	4.23788	140852	210081	LATLONG	BE23	40	East Flanders	BE236	46	Sint-Niklaas	46003	Beveren	9120	Beveren	Plaatsmarkering31		1			flagging	Vegetation	1		Dermacentor reticulatus		1					1		Collection ITG	Maxime Madder		1
172	51.2012	4.23586	140711	210144	Dermacentor reticulatus	1091	51.2004	4.23755	140829	210051	LATLONG	BE23	40	East Flanders	BE236	46	Sint-Niklaas	46003	Beveren	9120	Beveren	Plaatsmarkering32		1			flagging	Vegetation	1		Dermacentor reticulatus		1					1		Collection ITG	Maxime Madder		1
172	51.2012	4.23586	140711	210144	Dermacentor reticulatus	1092	51.201	4.23822	140876	210125	LATLONG	BE23	40	East Flanders	BE236	46	Sint-Niklaas	46003	Beveren	9120	Beveren	Plaatsmarkering33		1			flagging	Vegetation	1		Dermacentor reticulatus		1					1		Collection ITG	Maxime Madder		1
172	51.2012	4.23586	140711	210144	Dermacentor reticulatus	1093	51.2016	4.23897	140929	210191	LATLONG	BE23	40	East Flanders	BE236	46	Sint-Niklaas	46003	Beveren	9120	Beveren	Plaatsmarkering34		1			flagging	Vegetation	1		Dermacentor reticulatus		1					1		Collection ITG	Maxime Madder		1
172	51.2012	4.23586	140711	210144	Dermacentor reticulatus	1094	51.2004	4.23725	140808	210055	LATLONG	BE23	40	East Flanders	BE236	46	Sint-Niklaas	46003	Beveren	9120	Beveren	Plaatsmarkering35		1			flagging	Vegetation	1		Dermacentor reticulatus		1					1		Collection ITG	Maxime Madder		1
172	51.2012	4.23586	140711	210144	Dermacentor reticulatus	1095	51.2003	4.23683	140779	210043	LATLONG	BE23	40	East Flanders	BE236	46	Sint-Niklaas	46003	Beveren	9120	Beveren	Plaatsmarkering36		1			flagging	Vegetation	1		Dermacentor reticulatus		1					1		Collection ITG	Maxime Madder		1
172	51.2012	4.23586	140711	210144	Dermacentor reticulatus	1096	51.2016	4.23705	140795	210185	LATLONG	BE23	40	East Flanders	BE236	46	Sint-Niklaas	46003	Beveren	9120	Beveren	Plaatsmarkering37		1			flagging	Vegetation	1		Dermacentor reticulatus		1					1		Collection ITG	Maxime Madder		1
172	51.2012	4.23586	140711	210144	Dermacentor reticulatus	1097	51.2025	4.2402	141015	210293	LATLONG	BE23	40	East Flanders	BE236	46	Sint-Niklaas	46003	Beveren	9120	Beveren	Plaatsmarkering38		1			flagging	Vegetation	1		Dermacentor reticulatus		1					1		Collection ITG	Maxime Madder		1
172	51.2012	4.23586	140711	210144	Dermacentor reticulatus	1098	51.2027	4.24059	141042	210310	LATLONG	BE23	40	East Flanders	BE236	46	Sint-Niklaas	46003	Beveren	9120	Beveren	Plaatsmarkering39		1			flagging	Vegetation	1		Dermacentor reticulatus		1					1		Collection ITG	Maxime Madder		1
173	50.6431	4.24366	141152	148060	Ixodes ricinus	1607	50.6431	4.24366	141152	148060	PTGNAME	BE31	20	Walloon Brabant	BE310	25	Nivelles	25044	Ittre	1460	Verloux (velroux)	4460 Lie: Grace-hollogne		2	on dead host			Cervid	5	Capreolus	Ixodes ricinus	5 females	2			2009	15/11/2009	1	Extra info on host (sex, age) and tick feeding status	Collection WILDSCREEN	Marc Wirtgen, Annick Linden		10
174	50.1627	4.26776	142785	94618	Ixodes ricinus	622	50.1627	4.26776	142785	94618	PTGMAP	BE32	50	Hainaut	BE326	56	Thuin	56088	Sivry-Rance	6470	Rance: Le Fayau	Site 7:Rance: Le Fayau	more or less accoridng to map	5	flagging	200 coups de drapeau en tout	deux dates, dans bois et prairie	Vegetation	1	charmes surtout ( quelques chenes) psammites et schistes famenniens	Ixodes ricinus	3 nymphs, 2 larvae	5			1980	On 27 July and 6 August 1980	1		Collection LITERATURE	Refer to article	(Charpentier 1980)[116]	5
174	50.1627	4.26776	142785	94618	Ixodes ricinus	1504	50.1627	4.26776	142785	94618	PTGMAP	BE32	50	Hainaut	BE326	56	Thuin	56088	Sivry-Rance	6470	Rance: Le Fayau	Site 7:Rance: Le Fayau	more or less accoridng to map	5	flagging	140m2bois, 70m2prairie,60m2lisiere	deux dates, dans bois et prairie	Vegetation	1	charmes surtout ( quelques chenes) psammites et schistes famenniens	Ixodes ricinus	1 male, 2 nymphs, 2 larvae	5			1981	On 13 and 24 August 1981	1	Defined also a map of babesiose distribution	Collection LITERATURE	Refer to article	(Tricot 1982)[118]	5
175	50.5322	4.27122	143086	135720	Ixodes hexagonus	396	50.5322	4.27122	143086	135720	CPCENTRE	BE32	50	Hainaut	BE322	52	Charleroi	52063	Seneffe	7180	Seneffe	HAI: 7180, Seneffe	Municipality center (Postcode residence of dog owner)	3	Survey on dog with veterinary practices for one year			Cat	3	Cat	Ixodes hexagonus		1		PCR	2009	2008-2009	1		Collection BAYER	Edwin Claerebout	Partially published (Claerebout 2012)[13]	9
176	not provided	not provided	not provided	not provided	Ixodes ricinus	1393	not provided	not provided	not provided	not provided	LATLONG	BE21	10	Antwerpen	BE212	12	Mechelen	12030	Puurs	2870	Puurs - Heide		10m (precision in meters), GPS	1	Casual discovery while trekking		certain (observer)	NO INFO	10		Ixodes ricinus	Coordinates on association website	1			2011	2011-09-11	2		Collection GREY DATA	www.waarnemingen.be, NATUURPUNT	www.waarnemingen.be, NATUURPUNT	20
177	51.2093	4.2725	143273	211045	Ixodes ricinus Ixodes hexagonus	515	51.2153	4.25367	141958	211708	CPCENTRE	BE23	40	East Flanders	BE236	46	Sint-Niklaas	46003	Beveren	9120	Beveren	OVL: 9120, Beveren	Municipality center (Postcode residence of dog owner)	3	Survey on dog with veterinary practices for one year			Cat	3	Cat(2)	Ixodes ricinus		2	R. helvetica	PCR	2009	2008-2009	1		Collection BAYER	Edwin Claerebout	Partially published (Claerebout 2012)[13]	9
177	51.2093	4.2725	143273	211045	Ixodes ricinus Ixodes hexagonus	516	51.2153	4.25367	141958	211708	CPCENTRE	BE23	40	East Flanders	BE236	46	Sint-Niklaas	46003	Beveren	9120	Beveren	OVL: 9120, Beveren	Municipality center (Postcode residence of dog owner)	3	Survey on dog with veterinary practices for one year			Dog	7	Dog(8)	Ixodes ricinus		10	A. phagocytophilum, Babesia EU	PCR	2009	2008-2009	1		Collection BAYER	Edwin Claerebout	Partially published (Claerebout 2012)[13] (Lempereur2011)[112]	21
177	51.2093	4.2725	143273	211045	Ixodes ricinus Ixodes hexagonus	517	51.2153	4.25367	141958	211708	CPCENTRE	BE23	40	East Flanders	BE236	46	Sint-Niklaas	46003	Beveren	9120	Beveren	OVL: 9120, Beveren	Municipality center (Postcode residence of dog owner)	3	Survey on dog with veterinary practices for one year			Dog	7	Dog	Ixodes hexagonus		1		PCR	2009	2008-2009	1		Collection BAYER	Edwin Claerebout	Partially published (Claerebout 2012)[13]	21
177	51.2093	4.2725	143273	211045	Ixodes ricinus Ixodes hexagonus	518	51.2153	4.25367	141958	211708	CPCENTRE	BE23	40	East Flanders	BE236	46	Sint-Niklaas	46003	Beveren	9120	Beveren-Waas	OVL: 9120, Beveren-Waas	Municipality center (Postcode residence of dog owner)	3	Survey on dog with veterinary practices for one year			Dog	7	Dog(6)	Ixodes ricinus		7		PCR	2009	2008-2009	1		Collection BAYER	Edwin Claerebout	Partially published (Claerebout 2012)[13]	21
177	51.2093	4.2725	143273	211045	Ixodes ricinus Ixodes hexagonus	519	51.2153	4.28591	144211	211707	CPCENTRE	BE23	40	East Flanders	BE236	46	Sint-Niklaas	46003	Beveren	9120	Melsele	OVL: 9120, Melsele	Municipality center (Postcode residence of dog owner)	3	Survey on dog with veterinary practices for one year			Dog	7	Dog(4)	Ixodes ricinus		9		PCR	2009	2008-2009	1		Collection BAYER	Edwin Claerebout	Partially published (Claerebout 2012)[13]	21
177	51.2093	4.2725	143273	211045	Ixodes ricinus Ixodes hexagonus	520	51.2153	4.28591	144211	211707	CPCENTRE	BE23	40	East Flanders	BE236	46	Sint-Niklaas	46003	Beveren	9120	Melsele	OVL: 9120, Melsele	Municipality center (Postcode residence of dog owner)	3	Survey on dog with veterinary practices for one year			Cat	3	Cat	Ixodes hexagonus		6		PCR	2009	2008-2009	1		Collection BAYER	Edwin Claerebout	Partially published (Claerebout 2012)[13]	9
177	not provided	not provided	not provided	not provided	Ixodes ricinus Ixodes hexagonus	1169	not provided	not provided	not provided	not provided	LATLONG	BE23	40	East Flanders	BE236	46	Sint-Niklaas	46003	Beveren	9120	Melsele (Dg)		999m (precision in meters)	1	Casual discovery while trekking		certain (observer)	NO INFO	10		Ixodes ricinus	Coordinates on association website	1			2004	2004-05-01	2		Collection GREY DATA	www.waarnemingen.be, NATUURPUNT	www.waarnemingen.be, NATUURPUNT	20
178	50.8469	4.25754	142168	170731	Ixodes hexagonus Rhipicephalus sanguineus Ixodes frontalis	718	50.8469	4.25754	142168	170731	PTGNAME	BE24	20	Flemish Brabant	BE241	23	Halle/Vilvoorde	23016	Dilbeek	1700	Dilbeek	Province Brabant: Dilbeek	latlongGEarth locality	2	on host	NO INFO	NO INFO	Hedgehog	3	Erinaceus europaeus	Ixodes hexagonus	1 nymph	1			1967	In June 1967	1	Collection IRSNB, collection Ghysels 1967	Collection LITERATURE	Refer to article	(Fain1990)[27]	6
178	50.8469	4.25754	142168	170731	Ixodes hexagonus Rhipicephalus sanguineus Ixodes frontalis	765	50.8469	4.25754	142168	170731	PTGNAME	BE24	20	Flemish Brabant	BE241	23	Halle/Vilvoorde	23016	Dilbeek	1700	Dilbeek	Province Brabant: Dilbeek	latlongGEarth locality	2	on host	NO INFO	NO INFO	Dog	7	Dog	Rhipicephalus sanguineus	1 female	1			1979	In year 1979	1	Collection IRSNB, collection Fameree 1979	Collection LITERATURE	Refer to article	(Fain1990)[27]	14
178	50.8469	4.25754	142168	170731	Ixodes hexagonus Rhipicephalus sanguineus Ixodes frontalis	1508	50.8469	4.25754	142168	170731	PTGNAME	BE24	20	Flemish Brabant	BE241	23	Halle/Vilvoorde	23016	Dilbeek	1700	Dilbeek		latlongGEarth locality	2	on host			Bird	6	Parus major	Ixodes frontalis	1 female fed	1			1942	22 november 1942	1	IRSNB colletion Cooreman 1942	Collection IRSNB	IRSNB staff		12
179	50.5621	4.2738	143273	139045	Ixodes ricinus Ixodes hexagonus	397	50.5702	4.27537	143385	139942	CPCENTRE	BE32	50	Hainaut	BE322	52	Charleroi	52063	Seneffe	7181	Arquennes	HAI: 7181, Arquennes	Municipality center (Postcode residence of dog owner)	3	Survey on dog with veterinary practices for one year			Cat	3	Cat(3)	Ixodes ricinus		1	B. afzelii, B. lusitaniae	PCR	2009	2008-2009	1		Collection BAYER	Edwin Claerebout	Partially published (Claerebout 2012)[13]	9
179	50.5621	4.2738	143273	139045	Ixodes ricinus Ixodes hexagonus	398	50.5702	4.27537	143385	139942	CPCENTRE	BE32	50	Hainaut	BE322	52	Charleroi	52063	Seneffe	7181	Arquennes	HAI: 7181, Arquennes	Municipality center (Postcode residence of dog owner)	3	Survey on dog with veterinary practices for one year			Dog	7	Dog	Ixodes hexagonus		1		PCR	2009	2008-2009	1		Collection BAYER	Edwin Claerebout	Partially published (Claerebout 2012)[13]	21
179	50.5621	4.2738	143273	139045	Ixodes ricinus Ixodes hexagonus	399	50.5664	4.25096	141656	139532	CPCENTRE	BE32	50	Hainaut	BE322	52	Charleroi	52063	Seneffe	7181	Feluy	HAI: 7181, Feluy	Municipality center (Postcode residence of dog owner)	3	Survey on dog with veterinary practices for one year			Cat	3	Cat(7)	Ixodes ricinus		16	A. phagocytophilum	PCR	2009	2008-2009	1		Collection BAYER	Edwin Claerebout	Partially published (Claerebout 2012)[13]	9
179	50.5621	4.2738	143273	139045	Ixodes ricinus Ixodes hexagonus	400	50.5664	4.25096	141656	139532	CPCENTRE	BE32	50	Hainaut	BE322	52	Charleroi	52063	Seneffe	7181	Feluy	HAI: 7181, Feluy	Municipality center (Postcode residence of dog owner)	3	Survey on dog with veterinary practices for one year			Dog	7	Dog	Ixodes ricinus		1		PCR	2009	2008-2009	1		Collection BAYER	Edwin Claerebout	Partially published (Claerebout 2012)[13]	21
179	50.5621	4.2738	143273	139045	Ixodes ricinus Ixodes hexagonus	401	50.5613	4.29256	144602	138961	CPCENTRE	BE32	50	Hainaut	BE322	52	Charleroi	52063	Seneffe	7181	Petit-Roeulx	HAI: 7181, Petit-Roeulx	Municipality center (Postcode residence of dog owner)	3	Survey on dog with veterinary practices for one year			Dog	7	Dog	Ixodes hexagonus		2	A. phagocytophilum	PCR	2009	2008-2009	1		Collection BAYER	Edwin Claerebout	Partially published (Claerebout 2012)[13]	21
180	not provided	not provided	not provided	not provided	Ixodes ricinus	1236	not provided	not provided	not provided	not provided	LATLONG	BE21	10	Antwerpen	BE212	12	Mechelen	12007	Bornem	2880	Hingene - d' Ursel (Groendomein provincie Antwerpen - regio Mechelen)		999m (precision in meters),old screen (1km)	1	Casual discovery while trekking		certain (observer)	Vegetation	1	Loofbos op vochtige voedselrijke gronden	Ixodes ricinus	Coordinates on association website	1			2010	2010-01-20	2		Collection GREY DATA	www.waarnemingen.be, NATUURPUNT	www.waarnemingen.be, NATUURPUNT	2
181	50.1095	4.27909	143587	88707.2	Ixodes ricinus	623	50.1095	4.27909	143587	88707.2	PTGMAP	BE32	50	Hainaut	BE326	56	Thuin	56016	Chimay	6460	Chimay: La Controlerie	Site 8:Chimay: La Controlerie	more or less accoridng to map	5	flagging	200 coups de drapeau en tout	deux dates, dans bois et prairie	Vegetation	1	charmaie, calcaire de Givet	Ixodes ricinus	2 nymphs, 2 larvae	4			1980	On 28 July 1980	1		Collection LITERATURE	Refer to article	(Charpentier 1980)[116]	5
181	50.1095	4.27909	143587	88707.2	Ixodes ricinus	1505	50.1095	4.27909	143587	88707.2	PTGMAP	BE32	50	Hainaut	BE326	56	Thuin	56016	Chimay	6460	Chimay: La Controlerie	Site 8:Chimay: La Controlerie	more or less accoridng to map	5	flagging	140m2bois, 70m2prairie,60m2lisiere	deux dates, dans bois et prairie	Vegetation	1	charmaie, calcaire de Givet	Ixodes ricinus	1 male, 2 nymphs	3			1981	On 13 and 24 August 1981	1	Defined also a map of babesiose distribution	Collection LITERATURE	Refer to article	(Tricot 1982)[118]	5
182	50.7089	4.29236	144604	155372	Ixodes ricinus	836	50.7089	4.29236	144604	155372	LATLONG	BE24	20	Flemish Brabant	BE241	23	Halle/Vilvoorde	23027	Halle	1500	Hallerbos La Bruyère	Brabant: ES912182	coordinates100m precision	1	flagging	around 2h	flag 80*80cm, on wood piece perpendicular to the handle, province selected because human cases of lyme occurred	Vegetation	1	very sunny, dry( T: 24°)	Ixodes ricinus	28N, 0M, 0F	28			1990	31.05.90	1		Collection VANIMPE	Georges van Impe	Report for IRSIA 1991	1
182	not provided	not provided	not provided	not provided	Ixodes ricinus	1280	not provided	not provided	not provided	not provided	LATLONG	BE24	20	Flemish Brabant	BE241	23	Halle/Vilvoorde	23027	Halle	1500	Hallerbos		999m (precision in meters),old screen (1km)	1	Casual discovery while trekking		validated	NO INFO	10		Ixodes ricinus	Coordinates on association website	1			2010	2010-05-15	2		Collection GREY DATA	www.waarnemingen.be, NATUURPUNT	www.waarnemingen.be, NATUURPUNT	20
183	50.073	4.29614	144803	84642	Ixodes ricinus	624	50.073	4.29614	144803	84642	PTGMAP	BE32	50	Hainaut	BE326	56	Thuin	56016	Chimay	6460	Chimay: Pont d'Esqueu	Site 9:Chimay: Pont d'Esqueu	more or less accoridng to map	5	flagging	200 coups de drapeau en tout	deux dates, dans bois et prairie	Vegetation	1	charmaie, calcaire de Givet	Ixodes ricinus	1	1			1980	On 7 August 1980	1		Collection LITERATURE	Refer to article	(Charpentier 1980)[116]	5
183	50.073	4.29614	144803	84642	Ixodes ricinus	1506	50.073	4.29614	144803	84642	PTGMAP	BE32	50	Hainaut	BE326	56	Thuin	56016	Chimay	6460	Chimay: Pont d'Esqueu	Site 9:Chimay: Pont d'Esqueu	more or less accoridng to map	5	flagging	140m2bois, 70m2prairie,60m2lisiere	deux dates, dans bois et prairie	Vegetation	1	charmaie, calcaire de Givet	Ixodes ricinus	2 females, 3 nymphs, 1 larva	6			1981	On 27 July 1981	1	Defined also a map of babesiose distribution	Collection LITERATURE	Refer to article	(Tricot 1982)[118]	5
184	50.6812	4.29816	145011	152292	Ixodes ricinus	669	50.6812	4.29816	145011	152292	PTGNAME	BE31	20	Walloon Brabant	BE310	25	Nivelles	25015	Braine-le-Château	1440	Wauthier-Braine	Brabant Wallon: Province Brabant: Wauthier-Braine	latlongGEarth locality	2	on host	NO INFO	NO INFO	Human	9		Ixodes ricinus	1 nymph	1			1988	In August 1988	1	Collection IRSNB, collection Bigaignon 1988	Collection LITERATURE	Refer to article	(Fain1990)[27]	18
185	51.1718	4.29972	145171	206869	Ixodes ricinus	525	51.1718	4.29972	145171	206869	CPCENTRE	BE23	40	East Flanders	BE236	46	Sint-Niklaas	46013	Kruibeke	9150	Kruibeke	OVL: 9150, Kruibeke	center of commune (using CodePostal) adress of dong owner	3	Survey on dog with veterinary practices for one year			Dog	7	Dog	Ixodes ricinus		1	B. afzelii	PCR	2009	2008-2009	1		Collection BAYER	Edwin Claerebout	Partially published (Claerebout 2012)[13]	21
186	50.3635	4.30976	145803	116953	Ixodes ricinus	1453	50.3651	4.3086	145721	117129	LATLONG	BE32	50	Hainaut	BE326	56	Thuin	56078	Thuin	6530	Thuin (Hourpes	48	accurate GPS point	1	flagging	1 survey	one survey: dragging a 1m*1m flannel cloth for 2 hours (returning every 40 m)	Vegetation	1	forest	Ixodes ricinus	1 female, 2 males, 125 nymphs	128		unknown	2009	05/08/2009	1	Number of ticks per stage per day and infection rate in future publication	Collection RLVBD	Paul Heyman		1
187	50.8318	4.31585	146273	169046	Ixodes hexagonus Argas reflexus Hyalomma aegyptium	716	50.8361	4.30854	145759	169522	PTGNAME	BE10	21	Brussels	BE100	21	Brussel/Bruxelles	21001	Anderlecht	1070	Anderlecht	Anderlecht	latlongGEarth locality	2	on host	NO INFO	NO INFO	Hedgehog	3	Erinaceus europaeus	Ixodes hexagonus	2 females	2			1967	In June 1967	1	Collection IRSNB, collection Ghysels 1967	Collection LITERATURE	Refer to article	(Fain1990)[27]	6
187	50.8318	4.31585	146273	169046	Ixodes hexagonus Argas reflexus Hyalomma aegyptium	774	50.8361	4.30854	145759	169522	PTGNAME	BE10	21	Brussels	BE100	21	Brussel/Bruxelles	21001	Anderlecht	1070	Anderlecht	Anderlecht	latlongGEarth locality	2	on host	NO INFO	NO INFO	Turtle	3	Testudo graeca	Hyalomma aegyptium	females and males	2			1965	Day 13 June 1965	1	Collection IRSNB, collection Keersmaekers 1965	Collection LITERATURE	Refer to article	(Fain1990)[27]	6
187	50.8318	4.31585	146273	169046	Ixodes hexagonus Argas reflexus Hyalomma aegyptium	778	50.8301	4.34033	147998	168851	PTGNAME	BE10	21	Brussels	BE100	21	Brussel/Bruxelles	21013	St-Gillis\St-Gilles	1060	Saint-gilles	Province Brabant: Saint-gilles	latlongGEarth locality	2	in house/flat	NO INFO	NO INFO	Inside	1	flat	Argas reflexus	1 female	1			1949	Day 12 August 1949	1	Collection IRSNB, collection Delvigne 1949	Collection LITERATURE	Refer to article	(Fain1990)[27]	2
188	50.7779	4.31591	146273	163045	Ixodes ricinus Rhipicephalus sanguineus	43	50.7856	4.31657	146320	163909	CPCENTRE	BE24	20	Flemish Brabant	BE241	23	Halle/Vilvoorde	23098	Drogenbos	1620	Drogenbos	BRF: 1620, Drogenbos	Municipality center (Postcode residence of dog owner)	3	Survey on dog with veterinary practices for one year			Dog	7	Dog	Ixodes ricinus		1		PCR	2009	2008-2009	1		Collection BAYER	Edwin Claerebout	Partially published (Claerebout 2012)[13]	21
188	50.7779	4.31591	146273	163045	Ixodes ricinus Rhipicephalus sanguineus	677	50.7667	4.30886	145775	161802	PTGNAME	BE24	20	Flemish Brabant	BE241	23	Halle/Vilvoorde	23003	Beersel	1650	Beersel	Brussels: Province Brabant: Beersel	latlongGEarth locality	2	on host	NO INFO	NO INFO	Dog	7	Dogs	Ixodes ricinus	1 female	1			1990	NO INFO - entered date of publication in year	1	Collection IRSNB, collection Fameree	Collection LITERATURE	Refer to article	(Fain1990)[27]	14
188	50.7779	4.31591	146273	163045	Ixodes ricinus Rhipicephalus sanguineus	764	50.7832	4.31684	146339	163641	PTGNAME	BE24	20	Flemish Brabant	BE241	23	Halle/Vilvoorde	23098	Drogenbos	1620	Drogenbos	Province Brabant: Drogenbos	latlongGEarth locality	2	on host	NO INFO	NO INFO	Dog	7	Dog	Rhipicephalus sanguineus	31 nymphs	31			1979	Day 24 August 1979	1	Collection IRSNB, collection Govers 1979	Collection LITERATURE	Refer to article	(Fain1990)[27]	14
189	50.5926	4.33062	147300	142436	Ixodes ricinus Ixodes hexagonus	31	50.5926	4.33062	147300	142436	CPCENTRE	BE31	20	Walloon Brabant	BE310	25	Nivelles	25072	Nivelles	1400	Nivelles	BRW: 1400, Nivelles	Municipality center (Postcode residence of dog owner)	3	Survey on dog with veterinary practices for one year			Dog	7	Dog	Ixodes hexagonus		4		PCR	2009	2008-2009	1		Collection BAYER	Edwin Claerebout	Partially published (Claerebout 2012)[13]	21
189	50.5926	4.33062	147300	142436	Ixodes ricinus Ixodes hexagonus	32	50.5926	4.33062	147300	142436	CPCENTRE	BE31	20	Walloon Brabant	BE310	25	Nivelles	25072	Nivelles	1400	Nivelles	BRW: 1400, Nivelles	Municipality center (Postcode residence of dog owner)	3	Survey on dog with veterinary practices for one year			Cat	3	Cat(3)	Ixodes ricinus		3		PCR	2009	2008-2009	1		Collection BAYER	Edwin Claerebout	Partially published (Claerebout 2012)[13]	9
189	50.5926	4.33062	147300	142436	Ixodes ricinus Ixodes hexagonus	33	50.5926	4.33062	147300	142436	CPCENTRE	BE31	20	Walloon Brabant	BE310	25	Nivelles	25072	Nivelles	1400	Nivelles	BRW: 1400, Nivelles	Municipality center (Postcode residence of dog owner)	3	Survey on dog with veterinary practices for one year			Dog	7	Dog (2)	Ixodes ricinus		2		PCR	2009	2008-2009	1		Collection BAYER	Edwin Claerebout	Partially published (Claerebout 2012)[13]	21
190	not provided	not provided	not provided	not provided	Ixodes ricinus	1197	not provided	not provided	not provided	not provided	LATLONG	BE21	10	Antwerpen	BE212	12	Mechelen	12030	Puurs	2870	Ruisbroek - Coolhem		999m (precision in meters),old screen (1km)	1	Casual discovery while trekking		certain (observer)	Vegetation	1	Broekbossen	Ixodes ricinus	Coordinates on association website	1			2009	2009-03-29	2		Collection GREY DATA	www.waarnemingen.be, NATUURPUNT	www.waarnemingen.be, NATUURPUNT	2
191	not provided	not provided	not provided	not provided	Ixodes ricinus	1212	not provided	not provided	not provided	not provided	LATLONG	BE21	10	Antwerpen	BE211	11	Antwerpen	11002	Antwerpen	2040	Opstalvallei-Opstalvallei 1B		999m (precision in meters)	1	Casual discovery while trekking		certain (observer)	Human	9		Ixodes ricinus	Coordinates on association website	3			2009	2009-05-31	2		Collection GREY DATA	www.waarnemingen.be, NATUURPUNT	www.waarnemingen.be, NATUURPUNT	18
192	51.2189	4.3289	147215	212109	Ixodes ricinus	53	51.2189	4.3289	147215	212109	CPCENTRE	BE21	10	Antwerpen	BE211	11	Antwerpen	11056	Zwijndrecht	2070	Zwijndrecht	ANT: 2070, Zwijndrecht	Municipality center (Postcode residence of dog owner)	3	Survey on dog with veterinary practices for one year			Dog	7	Dog	Ixodes ricinus		1	B. valaisiana	PCR	2009	2008-2009	1		Collection BAYER	Edwin Claerebout	Partially published (Claerebout 2012)[13]	21
193	50.7165	4.33365	147521	156218	Ixodes ricinus	837	50.7165	4.33365	147521	156218	LATLONG	BE31	20	Walloon Brabant	BE310	25	Nivelles	25014	Braine-l'Alleud	1640	riage des Sept-Fontaines Waterloo	Brabant: ES941191	coordinates100m precision	1	flagging	around 2h	flag 80*80cm, on wood piece perpendicular to the handle, province selected because human cases of lyme occurred	Vegetation	1	very sunny, dry( T: 23°)	Ixodes ricinus	9N, 4M, 1F	14			1990	31.05.90	1		Collection VANIMPE	Georges van Impe	Report for IRSIA 1991	1
194	not provided	not provided	not provided	not provided	Ixodes ricinus	1182	not provided	not provided	not provided	not provided	LATLONG	BE24	20	Flemish Brabant	BE241	23	Halle/Vilvoorde	23050	Meise	1860	Birrebeekvallei		100m (precision in meters),old screen (1km)	1	Casual discovery while trekking		validated	NO INFO	10		Ixodes ricinus	Coordinates on association website	1			2008	2008-08-02	2		Collection GREY DATA	www.waarnemingen.be, NATUURPUNT	www.waarnemingen.be, NATUURPUNT	20
195	50.6836	4.33767	147804	152562	Ixodes ricinus	797	50.6836	4.33767	147804	152562	LATLONG	BE31	20	Walloon Brabant	BE310	25	Nivelles	25014	Braine-l'Alleud	1420	Bois d'Ophain	Brabant: ES9415, 2. Bois d'Ophain	coordinates1 km precision	1	flagging		flag 80*80cm, on wood piece perpendicular to the handle, province selected because human cases of lyme occurred	Vegetation	1		Ixodes ricinus	16N, 3M, 4F	23			1989	From August to September 1989	1	Preliminary study	Collection VANIMPE	Georges van Impe	Report for IRSIA 1991	1
195	50.6836	4.33767	147804	152562	Ixodes ricinus	838	50.6814	4.33831	147849	152311	LATLONG	BE31	20	Walloon Brabant	BE310	25	Nivelles	25014	Braine-l'Alleud	1420	Bois d'Ophain Braine-l'Alleud	Brabant: ES945152	coordinates100m precision	1	flagging	around 2h	flag 80*80cm, on wood piece perpendicular to the handle, province selected because human cases of lyme occurred	Vegetation	1	very sunny, dry( T: 24°)	Ixodes ricinus	31N, 3M, 9F	43			1990	31.05.90	1		Collection VANIMPE	Georges van Impe	Report for IRSIA 1991	1
195	50.6836	4.33767	147804	152562	Ixodes ricinus	839	50.677	4.32687	147040	151825	LATLONG	BE31	20	Walloon Brabant	BE310	25	Nivelles	25015	Braine-le-Château	1440	Bois de Hautmont Braine-l'Alleud	Brabant: ES937147	coordinates100m precision	1	flagging	around 2h	flag 80*80cm, on wood piece perpendicular to the handle, province selected because human cases of lyme occurred	Vegetation	1	very sunny, dry( T: 24°)	Ixodes ricinus	28N, 3M, 1F	32			1990	31.05.90	1		Collection VANIMPE	Georges van Impe	Report for IRSIA 1991	1
195	50.6836	4.33767	147804	152562	Ixodes ricinus	840	50.6769	4.33819	147840	151811	LATLONG	BE31	20	Walloon Brabant	BE310	25	Nivelles	25014	Braine-l'Alleud	1421	Bois d'Ophain Braine-l'Alleud	Brabant: ES945147	coordinates100m precision	1	flagging	around 2h	flag 80*80cm, on wood piece perpendicular to the handle, province selected because human cases of lyme occurred	Vegetation	1	very very rainy and grey( T: 15°)	Ixodes ricinus	0N, 1M, 0F	1			1990	06.07.90	1		Collection VANIMPE	Georges van Impe	Report for IRSIA 1991	1
196	51.1478	4.33974	147970	204196	Ixodes ricinus	110	51.1478	4.33974	147970	204196	CPCENTRE	BE21	10	Antwerpen	BE211	11	Antwerpen	11018	Hemiksem	2620	Hemiksem	ANT: 2620, Hemiksem	Municipality center (Postcode residence of dog owner)	3	Survey on dog with veterinary practices for one year			Cat	3	Cat	Ixodes ricinus		6	A. phagocytophilum	PCR	2009	2008-2009	1		Collection BAYER	Edwin Claerebout	Partially published (Claerebout 2012)[13]	9
197	50.0699	4.34677	148427	84297.4	Ixodes ricinus	656	50.0699	4.34677	148427	84297.4	POLYNAME	BE32	50	Hainaut	BE326	56	Thuin	56016	Chimay	6461	Lac de Virelles	Hainaut: Lac de Virelles	random center	4	on host	NO INFO	NO INFO	Rodent	3	Apodemus sylvaticus	Ixodes ricinus	4 larvae	4			1990	NO INFO - entered date of publication in year	1	Collection IRSNB, collection x	Collection LITERATURE	Refer to article	(Fain1990)[27]	12
198	not provided	not provided	not provided	not provided	Ixodes ricinus	1370	not provided	not provided	not provided	not provided	LATLONG	BE21	10	Antwerpen	BE211	11	Antwerpen	11002	Antwerpen	2050	Blokkersdijk (BD)		100m (precision in meters)	1	Casual discovery while trekking		certain (observer)	NO INFO	10		Ixodes ricinus	Coordinates on association website	1			2011	2011-06-25	2		Collection GREY DATA	www.waarnemingen.be, NATUURPUNT	www.waarnemingen.be, NATUURPUNT	20
199	not provided	not provided	not provided	not provided	Ixodes ricinus Rhipicephalus sanguineus	1176	not provided	not provided	not provided	not provided	LATLONG	BE21	10	Antwerpen	BE211	11	Antwerpen	11002	Antwerpen	2660	Hobokense Polder		100m (precision in meters)	1	Casual discovery while trekking		validated	NO INFO	10		Ixodes ricinus	Coordinates on association website	1			2008	2008-05-04	2		Collection GREY DATA	www.waarnemingen.be, NATUURPUNT	www.waarnemingen.be, NATUURPUNT	20
199	not provided	not provided	not provided	not provided	Ixodes ricinus Rhipicephalus sanguineus	1243	not provided	not provided	not provided	not provided	LATLONG	BE21	10	Antwerpen	BE211	11	Antwerpen	11002	Antwerpen	2660	Hobokense Polder		999m (precision in meters)	1	Casual discovery while trekking		certain (observer)	NO INFO	10		Ixodes ricinus	Coordinates on association website	2			2010	2010-04-01	2		Collection GREY DATA	www.waarnemingen.be, NATUURPUNT	www.waarnemingen.be, NATUURPUNT	20
199	not provided	not provided	not provided	not provided	Ixodes ricinus Rhipicephalus sanguineus	1252	not provided	not provided	not provided	not provided	LATLONG	BE21	10	Antwerpen	BE211	11	Antwerpen	11002	Antwerpen	2660	Hobokense Polder		999m (precision in meters)	1	Casual discovery while trekking		certain (observer)	NO INFO	10		Ixodes ricinus	Coordinates on association website	1			2010	2010-04-11	2		Collection GREY DATA	www.waarnemingen.be, NATUURPUNT	www.waarnemingen.be, NATUURPUNT	20
199	not provided	not provided	not provided	not provided	Ixodes ricinus Rhipicephalus sanguineus	1255	not provided	not provided	not provided	not provided	LATLONG	BE21	10	Antwerpen	BE211	11	Antwerpen	11002	Antwerpen	2660	Hobokense Polder		999m (precision in meters)	1	Casual discovery while trekking		validated	NO INFO	10		Ixodes ricinus	Coordinates on association website	1			2010	2010-04-16	2		Collection GREY DATA	www.waarnemingen.be, NATUURPUNT	www.waarnemingen.be, NATUURPUNT	20
199	not provided	not provided	not provided	not provided	Ixodes ricinus Rhipicephalus sanguineus	1259	not provided	not provided	not provided	not provided	LATLONG	BE21	10	Antwerpen	BE211	11	Antwerpen	11002	Antwerpen	2660	Hobokense Polder		999m (precision in meters)	1	Casual discovery while trekking		certain (observer)	NO INFO	10		Ixodes ricinus	Coordinates on association website	1			2010	2010-04-22	2		Collection GREY DATA	www.waarnemingen.be, NATUURPUNT	www.waarnemingen.be, NATUURPUNT	20
199	not provided	not provided	not provided	not provided	Ixodes ricinus Rhipicephalus sanguineus	1260	not provided	not provided	not provided	not provided	LATLONG	BE21	10	Antwerpen	BE211	11	Antwerpen	11002	Antwerpen	2660	Hobokense Polder		999m (precision in meters)	1	Casual discovery while trekking		certain (observer)	NO INFO	10		Ixodes ricinus	Coordinates on association website	1			2010	2010-04-23	2		Collection GREY DATA	www.waarnemingen.be, NATUURPUNT	www.waarnemingen.be, NATUURPUNT	20
199	not provided	not provided	not provided	not provided	Ixodes ricinus Rhipicephalus sanguineus	1262	not provided	not provided	not provided	not provided	LATLONG	BE21	10	Antwerpen	BE211	11	Antwerpen	11002	Antwerpen	2660	Hobokense Polder		999m (precision in meters)	1	Casual discovery while trekking		certain (observer)	NO INFO	10		Ixodes ricinus	Coordinates on association website	1			2010	2010-04-25	2		Collection GREY DATA	www.waarnemingen.be, NATUURPUNT	www.waarnemingen.be, NATUURPUNT	20
199	not provided	not provided	not provided	not provided	Ixodes ricinus Rhipicephalus sanguineus	1263	not provided	not provided	not provided	not provided	LATLONG	BE21	10	Antwerpen	BE211	11	Antwerpen	11002	Antwerpen	2660	Hobokense Polder		999m (precision in meters)	1	Casual discovery while trekking		certain (observer)	NO INFO	10		Ixodes ricinus	Coordinates on association website	1			2010	2010-04-27	2		Collection GREY DATA	www.waarnemingen.be, NATUURPUNT	www.waarnemingen.be, NATUURPUNT	20
199	not provided	not provided	not provided	not provided	Ixodes ricinus Rhipicephalus sanguineus	1303	not provided	not provided	not provided	not provided	LATLONG	BE21	10	Antwerpen	BE211	11	Antwerpen	11002	Antwerpen	2660	Hobokense Polder		999m (precision in meters)	1	Casual discovery while trekking		validated	NO INFO	10		Ixodes ricinus	Coordinates on association website	1			2010	2010-06-16	2		Collection GREY DATA	www.waarnemingen.be, NATUURPUNT	www.waarnemingen.be, NATUURPUNT	20
199	not provided	not provided	not provided	not provided	Ixodes ricinus Rhipicephalus sanguineus	1304	not provided	not provided	not provided	not provided	LATLONG	BE21	10	Antwerpen	BE211	11	Antwerpen	11002	Antwerpen	2660	Hobokense Polder		999m (precision in meters)	1	Casual discovery while trekking		validated	NO INFO	10		Ixodes ricinus	Coordinates on association website	1			2010	2010-06-16	2		Collection GREY DATA	www.waarnemingen.be, NATUURPUNT	www.waarnemingen.be, NATUURPUNT	20
199	not provided	not provided	not provided	not provided	Ixodes ricinus Rhipicephalus sanguineus	1334	not provided	not provided	not provided	not provided	LATLONG	BE21	10	Antwerpen	BE211	11	Antwerpen	11002	Antwerpen	2660	Hobokense Polder		999m (precision in meters)	1	Casual discovery while trekking		certain (observer)	NO INFO	10		Ixodes ricinus	Coordinates on association website	1			2011	2011-04-04	2		Collection GREY DATA	www.waarnemingen.be, NATUURPUNT	www.waarnemingen.be, NATUURPUNT	20
199	not provided	not provided	not provided	not provided	Ixodes ricinus Rhipicephalus sanguineus	1335	not provided	not provided	not provided	not provided	LATLONG	BE21	10	Antwerpen	BE211	11	Antwerpen	11002	Antwerpen	2660	Hobokense Polder		999m (precision in meters)	1	Casual discovery while trekking		certain (observer)	NO INFO	10		Ixodes ricinus	Coordinates on association website	1			2011	2011-04-07	2		Collection GREY DATA	www.waarnemingen.be, NATUURPUNT	www.waarnemingen.be, NATUURPUNT	20
199	not provided	not provided	not provided	not provided	Ixodes ricinus Rhipicephalus sanguineus	1374	not provided	not provided	not provided	not provided	LATLONG	BE21	10	Antwerpen	BE211	11	Antwerpen	11002	Antwerpen	2660	Hobokense Polder		999m (precision in meters)	1	Casual discovery while trekking		certain (observer)	NO INFO	10		Ixodes ricinus	Coordinates on association website	1			2011	2011-06-27	2		Collection GREY DATA	www.waarnemingen.be, NATUURPUNT	www.waarnemingen.be, NATUURPUNT	20
199	51.1824	4.35837	149274	208045	Ixodes ricinus Rhipicephalus sanguineus	1465	51.176	4.34808	148554	207334	PTGNAME	BE21	10	Antwerpen	BE211	11	Antwerpen	11002	Antwerpen	2660	Hoboken	Hoboken	latlongGEarth locality	2	in house/flat	NO INFO	NO INFO	Inside	1	house	Rhipicephalus sanguineus	unknown	5			1983	In August 1983	1	Infested house, not on dog after treated with collar but stayed in house till spraying	Collection LITERATURE	Refer to article	(Sibomona 1986)[90]	2
200	50.8588	4.35843	149273	172046	Ixodes ricinus Ixodes hexagonus Rhipicephalus sanguineus Argas reflexus	679	50.85	4.35194	148816	171063	PTGNAME	BE10	21	Brussels	BE100	21	Brussel/Bruxelles	21004	Brussel\Bruxelles	1000	Bruxelles	Brussels: Province Brabant: Bruxelles	latlongGEarth locality	2	on host	NO INFO	NO INFO	Cat	3	Cat	Ixodes ricinus	1 female	1			1990	NO INFO - entered date of publication in year	1	Collection IRSNB, collection Fameree	Collection LITERATURE	Refer to article	(Fain1990)[27]	6
200	50.8588	4.35843	149273	172046	Ixodes ricinus Ixodes hexagonus Rhipicephalus sanguineus Argas reflexus	723	50.85	4.35194	148816	171063	PTGNAME	BE10	21	Brussels	BE100	21	Brussel/Bruxelles	21004	Brussel\Bruxelles	1000	Bruxelles	Province Brabant: Bruxelles	latlongGEarth locality	2	on host	NO INFO	NO INFO	Dog	7	Dog	Ixodes hexagonus	4 females	4			1946	June 1946	1	Collection IRSNB, collection x 1946	Collection LITERATURE	Refer to article	(Fain1990)[27]	14
200	50.8588	4.35843	149273	172046	Ixodes ricinus Ixodes hexagonus Rhipicephalus sanguineus Argas reflexus	728	50.85	4.35194	148816	171063	PTGNAME	BE10	21	Brussels	BE100	21	Brussel/Bruxelles	21004	Brussel\Bruxelles	1000	Bruxelles	Province Brabant: Bruxelles	latlongGEarth locality	2	in house/flat	NO INFO	NO INFO	Inside	1	House	Ixodes hexagonus	1 female	1			1974	In August 1974	1	Collection IRSNB, collection x 1974	Collection LITERATURE	Refer to article	(Fain1990)[27]	2
200	50.8588	4.35843	149273	172046	Ixodes ricinus Ixodes hexagonus Rhipicephalus sanguineus Argas reflexus	767	50.85	4.35194	148816	171063	PTGNAME	BE10	21	Brussels	BE100	21	Brussel/Bruxelles	21004	Brussel\Bruxelles	1000	Bruxelles	Province Brabant: Bruxelles	latlongGEarth locality	2	on host	NO INFO	NO INFO	Dog	7	Dog	Rhipicephalus sanguineus	1 female	1			1973	Day 20 May 1973	1	Collection IRSNB, collection x 1973	Collection LITERATURE	Refer to article	(Fain1990)[27]	14
200	50.8588	4.35843	149273	172046	Ixodes ricinus Ixodes hexagonus Rhipicephalus sanguineus Argas reflexus	768	50.85	4.35194	148816	171063	PRONAME	BE10	21	Brussels	BE100	21	Brussel/Bruxelles	21004	Brussel\Bruxelles	1000	Bruxelles	Dog from Province Brabant	latlongGEarth locality	7	veterinary	23 dogs with parasites including 6 with Rh. sanguineus	NO INFO, centre national de recherche veterinaire	Dog	7	dogs	Rhipicephalus sanguineus	6 females, 32 nymphs	38			1990	NO INFO - entered date of publication in year	1	Original: Fameree	Collection LITERATURE	Refer to article	(Fain1990)[27]	49
200	50.8588	4.35843	149273	172046	Ixodes ricinus Ixodes hexagonus Rhipicephalus sanguineus Argas reflexus	777	50.85	4.35194	148816	171063	PTGNAME	BE10	21	Brussels	BE100	21	Brussel/Bruxelles	21004	Brussel\Bruxelles	1000	Bruxelles	Province Brabant: Bruxelles	latlongGEarth locality	2	NO INFO	NO INFO	NO INFO	NO INFO	10		Argas reflexus	1 female	1			1873	Day 25 July 1873	1	Collection IRSNB, collection De Kempeneer 1973	Collection LITERATURE	Refer to article	(Fain1990)[27]	20
200	50.8588	4.35843	149273	172046	Ixodes ricinus Ixodes hexagonus Rhipicephalus sanguineus Argas reflexus	1510	50.85	4.35194	148816	171063	PTGNAME	BE10	21	Brussels	BE100	21	Brussel/Bruxelles	21004	Brussel\Bruxelles	1000	Bruxelles	Bruxelles		2	hosdt			cervid	5	cerf	Ixodes hexagonus	2 female, 1 male	3			1964	day 17 july 1964	1	IRSNB collection Cooreman with ref Kersmaeken 1964	Collection IRSNB	IRSNB staff		10
201	50.7995	4.33742	147791	165445	Ixodes ricinus Ixodes hexagonus Rhipicephalus sanguineus	676	50.7995	4.33742	147791	165445	PTGNAME	BE10	21	Brussels	BE100	21	Brussel/Bruxelles	21016	Ukkel\Uccle	1180	Uccle	Brussels: Province Brabant: Uccle	latlongGEarth locality	2	on host	NO INFO	NO INFO	Dog	7	Dogs	Ixodes ricinus	1 female	1			1990	NO INFO - entered date of publication in year	1	Collection IRSNB, collection Fameree	Collection LITERATURE	Refer to article	(Fain1990)[27]	14
201	50.7995	4.33742	147791	165445	Ixodes ricinus Ixodes hexagonus Rhipicephalus sanguineus	724	50.7995	4.33742	147791	165445	PTGNAME	BE10	21	Brussels	BE100	21	Brussel/Bruxelles	21016	Ukkel\Uccle	1180	Uccle	Province Brabant: Uccle	latlongGEarth locality	2	on host	3 dogs infested	NO INFO	Dog	7	Dog	Ixodes hexagonus	16 nymphs, 1 larva	17			1978	In year 1978	1	Collection IRSNB, collection Fameree 1978	Collection LITERATURE	Refer to article	(Fain1990)[27]	14
201	50.7995	4.33742	147791	165445	Ixodes ricinus Ixodes hexagonus Rhipicephalus sanguineus	727	50.7995	4.33742	147791	165445	PTGNAME	BE10	21	Brussels	BE100	21	Brussel/Bruxelles	21016	Ukkel\Uccle	1180	Uccle	Province Brabant: Uccle	latlongGEarth locality	2	on host	2 cats infested	NO INFO	Cat	3	Cat	Ixodes hexagonus	6 female, 2 nymphs	8			1978	In April 1978	1	Collection IRSNB, collection Fameree 1978	Collection LITERATURE	Refer to article	(Fain1990)[27]	6
201	50.7995	4.33742	147791	165445	Ixodes ricinus Ixodes hexagonus Rhipicephalus sanguineus	766	50.7995	4.33742	147791	165445	PTGNAME	BE10	21	Brussels	BE100	21	Brussel/Bruxelles	21016	Ukkel\Uccle	1180	Uccle	Province Brabant: Uccle	latlongGEarth locality	2	on host	NO INFO	NO INFO	Dog	7	Dog	Rhipicephalus sanguineus	1 female	1			979	In year 1979	1	Collection IRSNB, collection Fameree 1979	Collection LITERATURE	Refer to article	(Fain1990)[27]	14
202	50.6447	4.36515	149746	148234	Ixodes ricinus	34	50.6447	4.36515	149746	148234	CPCENTRE	BE31	20	Walloon Brabant	BE310	25	Nivelles	57095	Mont-de-l'Enclus	1428	Lillois	BRW: 1428, Lillois	Municipality center (Postcode residence of dog owner)	3	Survey on dog with veterinary practices for one year			Cat	3	Cat	Ixodes ricinus		2		PCR	2009	2008-2009	1		Collection BAYER	Edwin Claerebout	Partially published (Claerebout 2012)[13]	9
203	not provided	not provided	not provided	not provided	Ixodes ricinus	1321	not provided	not provided	not provided	not provided	LATLONG	BE21	10	Antwerpen	BE212	12	Mechelen	12040	Willebroek	2830	Willebroek - Broek Denaeyer (Groendomein prov. Antwerpen - regio Mechelen)		999m (precision in meters),old screen (1km)	1	Casual discovery while trekking		validated	NO INFO	10		Ixodes ricinus	Coordinates on association website	1			2010	2010-08-25	2		Collection GREY DATA	www.waarnemingen.be, NATUURPUNT	www.waarnemingen.be, NATUURPUNT	20
204	50.3779	4.37894	150725	118556	Ixodes ricinus	657	50.3779	4.37894	150725	118556	PTGNAME	BE32	50	Hainaut	BE322	52	Charleroi	52048	Montigny-le-Tilleul	6110	Montigny-le-tilleul	Hainaut: Montigny-le-tilleul	latlongGEarth locality	2	on host	NO INFO	NO INFO	Bird	6	Turdus ericetorum	Ixodes ricinus	1 nymph	1			1961	Day 11 May 1961	1	Collection IRSNB, collection x 1961	Collection LITERATURE	Refer to article	(Fain1990)[27]	12
204	50.3779	4.37894	150725	118556	Ixodes ricinus	658	50.3779	4.37894	150725	118556	PTGNAME	BE32	50	Hainaut	BE322	52	Charleroi	52048	Montigny-le-Tilleul	6110	Montigny-le-tilleul	Hainaut: Province Hainaut: Montigny-le-tilleul	latlongGEarth locality	2	on host	NO INFO	NO INFO	Bird	6	Erithacus rubecula	Ixodes ricinus	2 larvae	2			1962	Day 16 September 1962	1	Collection IRSNB, collection x 1962	Collection LITERATURE	Refer to article	(Fain1990)[27]	12
205	50.5693	4.38739	151320	139841	Ixodes ricinus	847	50.5693	4.38739	151320	139841	LATLONG	BE31	20	Walloon Brabant	BE310	25	Nivelles	25031	Genappe	1476	Bois de Houtain-le-Mont Houtain-le-Mont	Brabant: ES982028	coordinates100m precision	1	flagging	around 2h	flag 80*80cm, on wood piece perpendicular to the handle, province selected because human cases of lyme occurred	Vegetation	1	very very sunny, dry( T: 30°)	Ixodes ricinus	1N, 0M, 0F	1			1990	31.07.90	1		Collection VANIMPE	Georges van Impe	Report for IRSIA 1991	1
206	not provided	not provided	not provided	not provided	Ixodes ricinus	1266	not provided	not provided	not provided	not provided	LATLONG	BE24	20	Flemish Brabant	BE241	23	Halle/Vilvoorde	23096	Zemst	1980	Zemst - Bos van Aa		999m (precision in meters),old screen (1km)	1	Casual discovery while trekking		certain (observer)	NO INFO	10		Ixodes ricinus	Coordinates on association website	1			2010	2010-04-29	2		Collection GREY DATA	www.waarnemingen.be, NATUURPUNT	www.waarnemingen.be, NATUURPUNT	20
207	50.724	4.40094	152273	157045	Ixodes ricinus Ixodes lividus Rhipicephalus sanguineus Ixodes canisuga	673	50.7147	4.39899	152136	156015	PTGNAME	BE31	20	Walloon Brabant	BE310	25	Nivelles	25110	Waterloo	1410	Waterloo	Brabant Wallon: Province Brabant: Waterloo	latlongGEarth locality	2	on host	NO INFO	NO INFO	Dog	7	Dogs	Ixodes ricinus	2 females	2			1990	NO INFO - entered date of publication in year	1	Collection IRSNB, collection Fameree	Collection LITERATURE	Refer to article	(Fain1990)[27]	14
207	50.724	4.40094	152273	157045	Ixodes ricinus Ixodes lividus Rhipicephalus sanguineus Ixodes canisuga	739	50.7147	4.39899	152136	156015	PTGNAME	BE31	20	Walloon Brabant	BE310	25	Nivelles	25110	Waterloo	1410	Waterloo	Province brabant: Waterloo, nid dans une carriere de sable	waterloo center	2	in nest/burrow	NO INFO	NO INFO	Nest	1	Riparia riparia (nest)	Ixodes lividus	4 adults	4			1989	In July 1989	1	Original: Roggeman 1989	Collection LITERATURE	Refer to article	(Fain1990)[27]	2
207	50.724	4.40094	152273	157045	Ixodes ricinus Ixodes lividus Rhipicephalus sanguineus Ixodes canisuga	763	50.7147	4.39899	152136	156015	PTGNAME	BE31	20	Walloon Brabant	BE310	25	Nivelles	25110	Waterloo	1410	Waterloo	Province Brabant: Waterloo	latlongGEarth locality	2	on host	NO INFO	NO INFO	Dog	7	Dog	Rhipicephalus sanguineus	1 female	1			1973	Day 20 May 1973	1	Collection IRSNB, collection x 1973	Collection LITERATURE	Refer to article	(Fain1990)[27]	14
207	50.724	4.40094	152273	157045	Ixodes ricinus Ixodes lividus Rhipicephalus sanguineus Ixodes canisuga	846	50.7307	4.42899	154253	157794	LATLONG	BE31	20	Walloon Brabant	BE310	25	Nivelles	25050	La Hulpe	1310	Forêt de Soignes La Hulpe	Brabant: FS008208	coordinates100m precision	1	flagging	around 2h	flag 80*80cm, on wood piece perpendicular to the handle, province selected because human cases of lyme occurred	Vegetation	1	very very sunny, dry( T: 30°)	Ixodes ricinus	7N, 0M, 1F	8			1990	31.07.90	1		Collection VANIMPE	Georges van Impe	Report for IRSIA 1991	1
207	50.724	4.40094	152273	157045	Ixodes ricinus Ixodes lividus Rhipicephalus sanguineus Ixodes canisuga	848	50.7305	4.44315	155253	157776	LATLONG	BE31	20	Walloon Brabant	BE310	25	Nivelles	25050	La Hulpe	1310	Forêt de Soignes La Hulpe	Brabant: FS018208	coordinates100m precision	1	flagging	around 2h	flag 80*80cm, on wood piece perpendicular to the handle, province selected because human cases of lyme occurred	Vegetation	1	very very sunny, dry( T: 30°)	Ixodes ricinus	0N, 3M, 2F	5			1990	31.07.90	1		Collection VANIMPE	Georges van Impe	Report for IRSIA 1991	1
207	50.724	4.40094	152273	157045	Ixodes ricinus Ixodes lividus Rhipicephalus sanguineus Ixodes canisuga	849	50.7349	4.45038	155762	158267	LATLONG	BE31	20	Walloon Brabant	BE310	25	Nivelles	25050	La Hulpe	1310	Forêt de Soignes La Hulpe	Brabant: FS023213	coordinates100m precision	1	flagging	around 2h	flag 80*80cm, on wood piece perpendicular to the handle, province selected because human cases of lyme occurred	Vegetation	1	very very sunny, dry( T: 30°)	Ixodes ricinus	14N, 2M, 3F	19			1990	31.07.90	1		Collection VANIMPE	Georges van Impe	Report for IRSIA 1991	1
207	50.724	4.40094	152273	157045	Ixodes ricinus Ixodes lividus Rhipicephalus sanguineus Ixodes canisuga	1507	50.7204	4.38347	151039	156648	PTGNAME	BE31	20	Walloon Brabant	BE310	25	Nivelles	25110	Waterloo	1410	waterloo	carriere de sable		2	nid			Nest	1	nid de ripariens	Ixodes canisuga	1	1			1947	31 march 1947	1	IRSNB collection Cooreman	Collection IRSNB	IRSNB staff		2
208	50.8049	4.401	152273	166045	Ixodes ricinus Ixodes hexagonus	680	50.8008	4.41483	153249	165596	PTGNAME	BE10	21	Brussels	BE100	21	Brussel/Bruxelles	21017	Watermaal-Bosvoorde\Watermael-Boitsfort	1170	Watermael	Vlaams Brabant: Province Brabant: Watermael	latlongGEarth locality	2	on host	NO INFO	NO INFO	Cat	3	Cat	Ixodes ricinus	1 female, 2 males	3			1978	In year 1978	1	Collection IRSNB, collection Fameree 1978	Collection LITERATURE	Refer to article	(Fain1990)[27]	6
208	50.8049	4.401	152273	166045	Ixodes ricinus Ixodes hexagonus	719	50.8008	4.41483	153249	165596	PTGNAME	BE10	21	Brussels	BE100	21	Brussel/Bruxelles	21017	Watermaal-Bosvoorde\Watermael-Boitsfort	1170	Watermael	Province Brabant: Watermael	latlongGEarth locality	2	on host	NO INFO	NO INFO	Hedgehog	3	Erinaceus europaeus	Ixodes hexagonus	1 female	1			1942	Day 1 November 1942	1	Collection IRSNB, collection Jeanmoulle 1942	Collection LITERATURE	Refer to article	(Fain1990)[27]	6
208	50.8049	4.401	152273	166045	Ixodes ricinus Ixodes hexagonus	726	50.8008	4.41483	153249	165596	PTGNAME	BE10	21	Brussels	BE100	21	Brussel/Bruxelles	21017	Watermaal-Bosvoorde\Watermael-Boitsfort	1170	Watermael	Province Brabant: Watermael	latlongGEarth locality	2	on host	NO INFO	3 ricinus for 56 hexagonus on cats	Cat	3	Cat	Ixodes hexagonus	11 female, 29 nymphs, 16 larvae	56			1939	In year 1939	1	Collection IRSNB, collection Cooreman 1939	Collection LITERATURE	Refer to article	(Fain1990)[27]	6
209	51.1824	4.40127	152273	208046	Ixodes ricinus Ixodes arboricola Ixodes frontalis	995	51.1845	4.40808	152749	208277	LATLONG	BE21	10	Antwerpen	BE211	11	Antwerpen	11002	Antwerpen	2020	Antwerpen	Antwerpen		1				Nest	1	from box	Ixodes arboricola	unknown	1				June 2011	1	Observer: Dieter Heylen	Collection UA2	Dieter Heylen		1
209	51.1824	4.40127	152273	208046	Ixodes ricinus Ixodes arboricola Ixodes frontalis	996	51.1845	4.40808	152749	208277	LATLONG	BE21	10	Antwerpen	BE211	11	Antwerpen	11002	Antwerpen	2020	Antwerpen	Antwerpen		1				Bird	6	from box	Ixodes arboricola	unknown	1				June 2011	1	Observer: Dieter Heylen	Collection UA2	Dieter Heylen		6
209	51.1824	4.40127	152273	208046	Ixodes ricinus Ixodes arboricola Ixodes frontalis	1000	51.1845	4.40808	152749	208277	LATLONG	BE21	10	Antwerpen	BE211	11	Antwerpen	11002	Antwerpen	2020	Antwerpen	Antwerpen		1				Bird	6	Parus major	Ixodes frontalis	unknown	1				2008-2011	1	Observer: Dieter Heylen	Collection UA2	Dieter Heylen		6
209	51.1824	4.40127	152273	208046	Ixodes ricinus Ixodes arboricola Ixodes frontalis	1017	51.1681	4.39447	151798	206454	PTGNAME	BE21	10	Antwerpen	BE211	11	Antwerpen	11002	Antwerpen	2610	Wilrijk	Wilrijk		2	on host			Dog	7	pré	Ixodes ricinus		94	Rickettsia conorii H206		1964	In May 1964	1	94 nymphs on a single dog	Collection LITERATURE	refer to article	(Jadin1967)[114]	14
209	not provided	not provided	not provided	not provided	Ixodes ricinus Ixodes arboricola Ixodes frontalis	1279	not provided	not provided	not provided	not provided	LATLONG	BE21	10	Antwerpen	BE211	11	Antwerpen	11002	Antwerpen	2610	Wilrijk Fort 7		999m (precision in meters)	1	Casual discovery while trekking		certain (observer)	NO INFO	10		Ixodes ricinus	Coordinates on association website	1			2010	2010-05-13	2		Collection GREY DATA	www.waarnemingen.be, NATUURPUNT	www.waarnemingen.be, NATUURPUNT	20
209	not provided	not provided	not provided	not provided	Ixodes ricinus Ixodes arboricola Ixodes frontalis	1364	not provided	not provided	not provided	not provided	LATLONG	BE21	10	Antwerpen	BE211	11	Antwerpen	11002	Antwerpen	2610	Antwerpen		10m (precision in meters)	1	Casual discovery while trekking		certain (observer)	NO INFO	10		Ixodes ricinus	Coordinates on association website	1			2011	2011-06-14	2		Collection GREY DATA	www.waarnemingen.be, NATUURPUNT	www.waarnemingen.be, NATUURPUNT	20
210	51.2094	4.40129	152273	211045	Ixodes ricinus Ixodes hexagonus Rhipicephalus sanguineus Hyalomma aegyptium Argas reflexus	52	51.2218	4.40068	152230	212432	CPCENTRE	BE21	10	Antwerpen	BE211	11	Antwerpen	11002	Antwerpen	2000	Antwerpen	ANT: 2000, Antwerpen	Municipality center (Postcode residence of dog owner)	3	Survey on dog with veterinary practices for one year			Dog	7	Dog	Ixodes ricinus		1	B. afzelii	PCR	2009	2008-2009	1		Collection BAYER	Edwin Claerebout	Partially published (Claerebout 2012)[13]	21
210	51.2094	4.40129	152273	211045	Ixodes ricinus Ixodes hexagonus Rhipicephalus sanguineus Hyalomma aegyptium Argas reflexus	694	51.2218	4.40068	152230	212432	PTGNAME	BE21	10	Antwerpen	BE211	11	Antwerpen	11002	Antwerpen	2000	Antwerpen	Antwerp: Province Anvers: Anvers	latlongGEarth locality	2	on host	NO INFO	a woman	Human	9		Ixodes ricinus	1 female	1			1960	Day 31 August 1960	1	Collection IRSNB, collection Van Dijck 1960	Collection LITERATURE	Refer to article	(Fain1990)[27]	18
210	51.2094	4.40129	152273	211045	Ixodes ricinus Ixodes hexagonus Rhipicephalus sanguineus Hyalomma aegyptium Argas reflexus	729	51.2218	4.40068	152230	212432	PTGNAME	BE21	10	Antwerpen	BE211	11	Antwerpen	11002	Antwerpen	2000	Antwerpen	Province Anvers: Anvers	latlongGEarth locality	2	on host	NO INFO	on a child	Human	9		Ixodes hexagonus	1 female	1			1959	In August 1959	1	Collection IRSNB, collection Limbos 1959	Collection LITERATURE	Refer to article	(Fain1990)[27]	18
210	51.2094	4.40129	152273	211045	Ixodes ricinus Ixodes hexagonus Rhipicephalus sanguineus Hyalomma aegyptium Argas reflexus	731	51.2218	4.40068	152230	212432	PTGNAME	BE21	10	Antwerpen	BE211	11	Antwerpen	11002	Antwerpen	2000	Antwerpen	Province Anvers: Anvers	latlongGEarth locality	2	on host	NO INFO	NO INFO	Hedgehog	3	Erinaceus europaeus	Ixodes hexagonus	4 nymphs	4			1953	Day 7 July 1953	1	Collection IRSNB, collection De Blieck 1953	Collection LITERATURE	Refer to article	(Fain1990)[27]	6
210	51.2094	4.40129	152273	211045	Ixodes ricinus Ixodes hexagonus Rhipicephalus sanguineus Hyalomma aegyptium Argas reflexus	732	51.2164	4.42414	153870	211827	PTGNAME	BE21	10	Antwerpen	BE211	11	Antwerpen	11002	Antwerpen	2018	Antwerpen Zoo	Province Anvers: Anvers Zoo	Center of the zoo	2	on host	NO INFO	NO INFO	Hedgehog	3	Erinaceus europaeus	Ixodes hexagonus	2 females, 1 nymph	3			1959	Day 18 August 1959	1	Collection IRSNB, collection Fain 1959	Collection LITERATURE	Refer to article	(Fain1990)[27]	6
210	51.2094	4.40129	152273	211045	Ixodes ricinus Ixodes hexagonus Rhipicephalus sanguineus Hyalomma aegyptium Argas reflexus	770	51.2218	4.40068	152230	212432	PTGNAME	BE21	10	Antwerpen	BE211	11	Antwerpen	11002	Antwerpen	2000	Antwerpen	Province Anvers: Anvers	latlongGEarth locality	2	on host	NO INFO	NO INFO	Human	9		Rhipicephalus sanguineus	1 female	1			1971	Day 9 August 1971	1	Collection IRSNB, collection Elsen 1971	Collection LITERATURE	Refer to article	(Fain1990)[27]	18
210	51.2094	4.40129	152273	211045	Ixodes ricinus Ixodes hexagonus Rhipicephalus sanguineus Hyalomma aegyptium Argas reflexus	772	51.2218	4.40068	152230	212432	PTGNAME	BE21	10	Antwerpen	BE211	11	Antwerpen	11002	Antwerpen	2000	Antwerpen	Anvers	latlongGEarth locality	2	on host	NO INFO	NO INFO	Turtle	3	Testudo mauritanica	Hyalomma aegyptium	1 female, 1 male	2			1948	In May 1948	1	Collection IRSNB, collection x 1948	Collection LITERATURE	Refer to article	(Fain1990)[27]	6
210	51.2094	4.40129	152273	211045	Ixodes ricinus Ixodes hexagonus Rhipicephalus sanguineus Hyalomma aegyptium Argas reflexus	779	51.2218	4.40068	152230	212432	PTGNAME	BE21	10	Antwerpen	BE211	11	Antwerpen	11002	Antwerpen	2000	Antwerpen	Province Anvers: Anvers	latlongGEarth locality	2	in house/flat	NO INFO	NO INFO	Inside	1	house	Argas reflexus	1 female	1			1975	Day 18 November 1975	1	Collection IRSNB, collection Gepts 1975	Collection LITERATURE	Refer to article	(Fain1990)[27]	2
210	51.2094	4.40129	152273	211045	Ixodes ricinus Ixodes hexagonus Rhipicephalus sanguineus Hyalomma aegyptium Argas reflexus	1012	51.2218	4.40068	152230	212432	PTGNAME	BE21	10	Antwerpen	BE211	11	Antwerpen	11002	Antwerpen	2000	Antwerpen	Antwerpen		2	on host			Cow	4		Ixodes ricinus		1			1963	NO INFO - entered date of publication in year	1		Collection LITERATURE	refer to article	(Jadin1963)[113]	8
210	51.2094	4.40129	152273	211045	Ixodes ricinus Ixodes hexagonus Rhipicephalus sanguineus Hyalomma aegyptium Argas reflexus	1464	51.2218	4.40068	152230	212432	PTGNAME	BE21	10	Antwerpen	BE211	11	Antwerpen	11002	Antwerpen	2000	Antwerpen	Antwerpen	latlongGEarth locality	2	in house/flat	NO INFO	NO INFO	Inside	1	house	Rhipicephalus sanguineus	unknown	12			1982	In August 1983	1	Infested house, imported from France	Collection LITERATURE	Refer to article	(Sibomona 1986)[90]	2
211	50.7607	4.40646	152660	161130	Ixodes hexagonus	715	50.7607	4.40646	152660	161130	PTGNAME	BE24	20	Flemish Brabant	BE241	23	Halle/Vilvoorde	23101	Sint-Genesius-Rode	1640	Foret de soignes	Province Brabant: Petite Espinette(Foret de Soignes)	latlongguess in foret de soignes	2	on host	NO INFO	NO INFO	Hedgehog	3	Erinaceus europaeus	Ixodes hexagonus	1 female, 2 nymphs, 2 larvae	5			1964	Day 6 July 1964	1	Collection IRSNB, collection Kersmaeker 1964	Collection LITERATURE	Refer to article	(Fain1990)[27]	6
212	50.0643	4.41029	152975	83677.9	Ixodes ricinus	10	50.0643	4.41029	152975	83677.9	LATLONG	BE35	90	Namur	BE353	93	Philippeville	93014	Couvin	5660	AUBLAIN	5660 AUBLAIN, farm 1 west	CI-10-011755-001	1	on host (cow)			Cow	4	on cow	Ixodes ricinus	8 males, 28 females ( repleted), 2 nymphs	38	babesia/anaplasma ssp/phagocytophilum	PCR	2010	2010-05-05	1	9	Collection ARSIA	Maude Lebrun	Partially published (Lempereur 2012)[17]	4
213	50.5832	4.41114	153002	141392	Ixodes ricinus	1569	50.5832	4.41114	153002	141392	PTGNAME	BE31	20	Walloon Brabant	BE310	25	Nivelles	25031	Genappe	1476	Houtain-le-Val	1470 Brw: Genappe		2	on dead host			Cervid	5	Capreolus	Ixodes ricinus	27 females, 8 males	35			2009	26/5/2009	1	Extra info on host (sex, age) and tick feeding status	Collection WILDSCREEN	Marc Wirtgen, Annick Linden		10
214	50.4216	4.41512	153296	123410	Ixodes ricinus	1016	50.4216	4.41512	153296	123410	PTGNAME	BE32	50	Hainaut	BE322	52	Charleroi	52011	Charleroi	6030	Bois de l'Aftia	Brabant wallon		2	on host			Vegetation	1		Ixodes ricinus		47			1963	NO INFO - entered date of publication in year	1		Collection LITERATURE	refer to article	(Jadin1963)[113]	2
214	50.4216	4.41512	153296	123410	Ixodes ricinus	1050	50.4216	4.41512	153296	123410	POLYNAME	BE32	50	Hainaut	BE322	52	Charleroi	52011	Charleroi	6030	Bois de l’Aftia	Bois de l'Aftia, Bonlez, Gistoux	center of polygon	4	flagging	80*80cm, during 1 hour, looking every 10 m	13 times	Vegetation	1	forest	Ixodes ricinus	3 males, 7 females, 134 nymphs	144			1991	From December 1991 to March 1992	1		Collection LITERATURE	refer to MSC THESIS	(Maene1992)[117]	4
215	50.6617	4.42863	154234	150121	Ixodes lividus	738	50.6617	4.42863	154234	150121	PTGNAME	BE31	20	Walloon Brabant	BE310	25	Nivelles	25119	Lasne	1380	Plancenoit	Province Brabant: nid à Plancenoit près de Waterloo	latlongGEarth locality	2	in nest/burrow	NO INFO	NO INFO	Nest	1	Riparia riparia (nest)	Ixodes lividus	3 males	3			1947	Day 31 March 1947	1	Collection IRSNB, collection Catelin 1947	Collection LITERATURE	Refer to article	(Fain1990)[27]	2
216	51.1521	4.43364	154540	204677	Ixodes ricinus	115	51.1521	4.43364	154540	204677	CPCENTRE	BE21	10	Antwerpen	BE211	11	Antwerpen	11013	Edegem	2650	Edegem	ANT: 2650, Edegem	Municipality center (Postcode residence of dog owner)	3	Survey on dog with veterinary practices for one year			Dog	7	Dog	Ixodes ricinus		1		PCR	2009	2008-2009	1		Collection BAYER	Edwin Claerebout	Partially published (Claerebout 2012)[13]	21
217	50.6161	4.44326	155273	145045	Ixodes ricinus Ixodes hexagonus	672	50.6118	4.4516	155864	144577	PTGNAME	BE31	20	Walloon Brabant	BE310	25	Nivelles	25031	Genappe	1470	Genappe	Brabant Wallon: Province Brabant: Genappes	latlong locality faute orthographe	2	on host	NO INFO	NO INFO	Dog	7	Dogs	Ixodes ricinus	2 females	2			1990	NO INFO - entered date of publication in year	1	Collection IRSNB, collection Fameree	Collection LITERATURE	Refer to article	(Fain1990)[27]	14
217	50.6161	4.44326	155273	145045	Ixodes ricinus Ixodes hexagonus	722	50.6118	4.4516	155864	144577	PTGNAME	BE31	20	Walloon Brabant	BE310	25	Nivelles	25031	Genappe	1470	Genappes	Province Brabant: Genappes	latlongGEarth locality	2	on host	NO INFO	NO INFO	Dog	7	Dog	Ixodes hexagonus	1 female	1			1979	In year 1979	1	Collection IRSNB, collection Fameree 1979	Collection LITERATURE	Refer to article	(Fain1990)[27]	14
217	50.6161	4.44326	155273	145045	Ixodes ricinus Ixodes hexagonus	1615	50.6104	4.46451	156778	144417	PTGNAME	BE31	20	Walloon Brabant	BE310	25	Nivelles	25031	Genappe	1474	Ways	1474 Brw: Ways		2	on dead host			Cervid	5	Capreolus	Ixodes ricinus	6 females	6			2009	21/9/2009	1	Extra info on host (sex, age) and tick feeding status	Collection WILDSCREEN	Marc Wirtgen, Annick Linden		10
218	50.8048	4.44356	155273	166045	Ixodes ricinus Argas reflexus	691	50.7814	4.42842	154208	163435	PTGNAME	BE10	21	Brussels	BE100	21	Brussel/Bruxelles	21017	Watermaal-Bosvoorde\Watermael-Boitsfort	1170	Foret de Soignes	Brabant Wallon: Province Brabant: Foret de Soignes	random center	2	NO INFO	NO INFO	NO INFO	Vegetation	1	in herbis	Ixodes ricinus	4 females, 3 males	7			1942	From 25 to 31 July 1942	1	Collection IRSNB, collection Tollet 1942	Collection LITERATURE	Refer to article	(Fain1990)[27]	2
218	50.8048	4.44356	155273	166045	Ixodes ricinus Argas reflexus	692	50.7814	4.42842	154208	163435	PTGNAME	BE10	21	Brussels	BE100	21	Brussel/Bruxelles	21017	Watermaal-Bosvoorde\Watermael-Boitsfort	1170	Foret de Soignes	Brabant Wallon: Province Brabant: Foret de Soignes	random center	2	NO INFO	NO INFO	NO INFO	Vegetation	1	in herbis	Ixodes ricinus	4 females, 1 male	5			1988	Day 10 June 1988	1	Collection IRSNB, collection Levevre 1988	Collection LITERATURE	Refer to article	(Fain1990)[27]	2
218	50.8048	4.44356	155273	166045	Ixodes ricinus Argas reflexus	693	50.7814	4.42842	154208	163435	PTGNAME	BE10	21	Brussels	BE100	21	Brussel/Bruxelles	21017	Watermaal-Bosvoorde\Watermael-Boitsfort	1170	Foret de Soignes	Brabant Wallon: Province Brabant: Foret de Soignes	random center	2	NO INFO	NO INFO	NO INFO	Vegetation	1	in herbis	Ixodes ricinus	1 female, 1 male	2			1941	From 1942 to 1941	1	Collection IRSNB, collection Collart 1942-41	Collection LITERATURE	Refer to article	(Fain1990)[27]	2
218	50.8048	4.44356	155273	166045	Ixodes ricinus Argas reflexus	776	50.8166	4.43357	154568	167348	PTGNAME	BE10	21	Brussels	BE100	21	Brussel/Bruxelles	21002	Oudergem\Auderghem	1160	Auderghem / Oudergem	Province Brabant: Auderghem	latlongGEarth locality	2	NO INFO	NO INFO	NO INFO	NO INFO	10		Argas reflexus	1 female, 1 male	2			1964	In year 1964	1	Collection IRSNB, collection Keersmaeker 1964	Collection LITERATURE	Refer to article	(Fain1990)[27]	20
218	50.8048	4.44356	155273	166045	Ixodes ricinus Argas reflexus	826	50.7935	4.44226	155182	164780	LATLONG	BE10	21	Brussels	BE100	21	Brussel/Bruxelles	21017	Watermaal-Bosvoorde\Watermael-Boitsfort	1170	Forêt de Soignes Notre-Dame-Au-Bois	Brabant: FS016278	coordinates100m precision	1	flagging	around 2h	flag 80*80cm, on wood piece perpendicular to the handle, province selected because human cases of lyme occurred	Vegetation	1	very sunny, dry( T: 20°)	Ixodes ricinus	11N, 3M, 0F	14			1990	16.05.90	1		Collection VANIMPE	Georges van Impe	Report for IRSIA 1991	1
218	50.8048	4.44356	155273	166045	Ixodes ricinus Argas reflexus	1019	50.7776	4.42836	154204	163011	PTGNAME	BE10	21	Brussels	BE100	21	Brussel/Bruxelles	21017	Watermaal-Bosvoorde\Watermael-Boitsfort	1170	Foret de soignes	Near bruxelles		2	on host			Human	9	forest	Ixodes ricinus		1			1967	From year 1959 to 1967	1		Collection LITERATURE	refer to article	(Jadin1967)[114]	18
218	not provided	not provided	not provided	not provided	Ixodes ricinus Argas reflexus	1157	not provided	not provided	not provided	not provided	LATLONG	BE10	21	Brussels	BE100	21	Brussel/Bruxelles	21017	Watermaal-Bosvoorde\Watermael-Boitsfort	1170	Forêt de Soignes - Bruxelles / Brussel		10m (precision in meters)	1	Casual discovery while trekking		certain (observer)	NO INFO	10		Ixodes ricinus	Coordinates on association website	6			2011	2011-06-03	2		Collection GREY DATA	www.observations.be, NATAGORA Yves Paquet	www.observations.be, NATAGORA Yves Paquet	20
218	not provided	not provided	not provided	not provided	Ixodes ricinus Argas reflexus	1158	not provided	not provided	not provided	not provided	LATLONG	BE10	21	Brussels	BE100	21	Brussel/Bruxelles	21017	Watermaal-Bosvoorde\Watermael-Boitsfort	1170	Forêt de Soignes - Bruxelles / Brussel		10m (precision in meters)	1	Casual discovery while trekking		certain (observer)	NO INFO	10		Ixodes ricinus	Coordinates on association website	5			2011	2011-06-03	2		Collection GREY DATA	www.observations.be, NATAGORA Yves Paquet	www.observations.be, NATAGORA Yves Paquet	20
218	not provided	not provided	not provided	not provided	Ixodes ricinus Argas reflexus	1159	not provided	not provided	not provided	not provided	LATLONG	BE10	21	Brussels	BE100	21	Brussel/Bruxelles	21017	Watermaal-Bosvoorde\Watermael-Boitsfort	1170	Forêt de Soignes - Bruxelles / Brussel		10m (precision in meters)	1	Casual discovery while trekking		certain (observer)	NO INFO	10		Ixodes ricinus	Coordinates on association website	1			2011	2011-06-03	2		Collection GREY DATA	www.observations.be, NATAGORA Yves Paquet	www.observations.be, NATAGORA Yves Paquet	20
218	not provided	not provided	not provided	not provided	Ixodes ricinus Argas reflexus	1160	not provided	not provided	not provided	not provided	LATLONG	BE10	21	Brussels	BE100	21	Brussel/Bruxelles	21002	Oudergem\Auderghem	1160	Auderghem / Oudergem		100m (precision in meters)	1	Casual discovery while trekking		certain (observer)	Pig	3		Ixodes ricinus	Coordinates on association website	1			2011	2011-06-27	2		Collection GREY DATA	www.observations.be, NATAGORA Yves Paquet	www.observations.be, NATAGORA Yves Paquet	6
218	not provided	not provided	not provided	not provided	Ixodes ricinus Argas reflexus	1357	not provided	not provided	not provided	not provided	LATLONG	BE10	21	Brussels	BE100	21	Brussel/Bruxelles	21017	Watermaal-Bosvoorde\Watermael-Boitsfort	1170	Forêt de Soignes - Bruxelles / Brussel		10m (precision in meters)	1	Casual discovery while trekking		certain (observer)	NO INFO	10		Ixodes ricinus	Coordinates on association website	6			2011	2011-06-03	2		Collection GREY DATA	www.waarnemingen.be, NATUURPUNT	www.waarnemingen.be, NATUURPUNT	20
218	not provided	not provided	not provided	not provided	Ixodes ricinus Argas reflexus	1358	not provided	not provided	not provided	not provided	LATLONG	BE10	21	Brussels	BE100	21	Brussel/Bruxelles	21017	Watermaal-Bosvoorde\Watermael-Boitsfort	1170	Forêt de Soignes - Bruxelles / Brussel		10m (precision in meters)	1	Casual discovery while trekking		certain (observer)	NO INFO	10		Ixodes ricinus	Coordinates on association website	1			2011	2011-06-03	2		Collection GREY DATA	www.waarnemingen.be, NATUURPUNT	www.waarnemingen.be, NATUURPUNT	20
218	not provided	not provided	not provided	not provided	Ixodes ricinus Argas reflexus	1359	not provided	not provided	not provided	not provided	LATLONG	BE10	21	Brussels	BE100	21	Brussel/Bruxelles	21017	Watermaal-Bosvoorde\Watermael-Boitsfort	1170	Forêt de Soignes - Bruxelles / Brussel		10m (precision in meters)	1	Casual discovery while trekking		certain (observer)	NO INFO	10		Ixodes ricinus	Coordinates on association website	5			2011	2011-06-03	2		Collection GREY DATA	www.waarnemingen.be, NATUURPUNT	www.waarnemingen.be, NATUURPUNT	20
218	not provided	not provided	not provided	not provided	Ixodes ricinus Argas reflexus	1371	not provided	not provided	not provided	not provided	LATLONG	BE10	21	Brussels	BE100	21	Brussel/Bruxelles	21002	Oudergem\Auderghem	1160	Auderghem / Oudergem		100m (precision in meters)	1	Casual discovery while trekking		certain (observer)	Pig	3		Ixodes ricinus	Coordinates on association website	1			2011	2011-06-27	2		Collection GREY DATA	www.waarnemingen.be, NATUURPUNT	www.waarnemingen.be, NATUURPUNT	6
218	50.8048	4.44356	155273	166045	Ixodes ricinus Argas reflexus	1512	50.7814	4.42842	154208	163435	PTGNAME	BE10	21	Brussels	BE100	21	Brussel/Bruxelles	21017	Watermaal-Bosvoorde\Watermael-Boitsfort	1170	Foret de Soignes	Brabant Wallon: Province Brabant: Foret de Soignes	Random center	2	NO INFO	NO INFO	NO INFO	Lizard	2	Lacerta vivipara	Ixodes ricinus	2 nymphs	2			1944	day 25 ap^ril 1944	1	IRSNB collection Cooreman JC 44 R Mayne	Collection IRSNB	IRSNB staff		4
218	50.8048	4.44356	155273	166045	Ixodes ricinus Argas reflexus	1513	50.8137	4.43957	154991	167033	PTGNAME	BE10	21	Brussels	BE100	21	Brussel/Bruxelles	21002	Oudergem\Auderghem	1160	Rouge cloitre	Rouge cloitre		2					10	unknown	Ixodes ricinus	1	1			1942	day 2 june 1942	1	IRSNB collection Cooreman JC 42 A collart	Collection IRSNB	IRSNB staff		20
219	50.7626	4.4446	155351	161343	Ixodes ricinus	1428	50.7653	4.44769	155569	161649	LATLONG										Groenendaal 1										Ixodes ricinus	1317 nymphs, 26 males, 39 females	1382			2010	2,16,23/03/2010; 07/05/2010; 29/06/2010; 02/08/2010; 13/09/2010		Number of ticks per stage per day and infection rate in future publication	Collection RLVBD	Paul Heyman
219	50.7626	4.4446	155351	161343	Ixodes ricinus	1429	50.7641	4.44344	155269	161519	LATLONG	BE24	20	Flemish Brabant	BE241	23	Halle/Vilvoorde	23033	Hoeilaart	1560	Groenendaal 2	18	accurate GPS point	1	flagging	26 surveys	one survey: dragging a 1m*1m flannel cloth for 2 hours (returning every 40 m)	Vegetation	1	forest	Ixodes ricinus	4602 nymphs, 238 males, 237 females	5077		unknown	2009	20/03/2009; 1,14,29/04/2009; 13,25/05/2009; 30/06/2009; 15,29/07/2009; 12,26/08/2009; 09,17,25,30/09/2009; 09,20,27/10/2009; 17/11/2009	1	Number of ticks per stage per day and infection rate in future publication	Collection RLVBD	Paul Heyman		1
219	50.7626	4.4446	155351	161343	Ixodes ricinus	1459	50.7599	4.43377	154587	161047	LATLONG	BE24	20	Flemish Brabant	BE241	23	Halle/Vilvoorde	23033	Hoeilaart	1560	Zonienwoud	56	accurate GPS point	1	flagging	1 survey	one survey: dragging a 1m*1m flannel cloth for 2 hours (returning every 40 m)	Vegetation	1	forest	Ixodes ricinus	1 female, 1 male, 3 nymphs	5		unknown	2009	17/03/2009	1	Number of ticks per stage per day and infection rate in future publication	Collection RLVBD	Paul Heyman		1
220	51.4022	4.44695	155441	232505	Ixodes ricinus	970	51.4022	4.44695	155441	232505	LATLONG	BE21	10	Antwerpen	BE211	11	Antwerpen	11022	Kalmthout	2920	Heide Kalmthout	Campine: FS006955	coordinates100m precision	1	flagging		flag 80*80cm, on wood piece perpendicular to the handle, province selected because no info and favorable vegetation	Vegetation	1	very sunny and dry( T: 30°)	Ixodes ricinus	1N, 0M, 0F	1			1990	26.07.90	1		Collection VANIMPE	Georges van Impe	Report for IRSIA 1991	1
221	50.3679	4.45463	156110	117445	Ixodes ricinus	903	50.3679	4.45463	156110	117445	LATLONG	BE32	50	Hainaut	BE322	52	Charleroi	52011	Charleroi	6001	Bois du Prince D'haies	Condroz: FR034805	coordinates100m precision	1	flagging		flag 80*80cm, on wood piece perpendicular to the handle, province selected because human cases of lyme occurred	Vegetation	1	rainy and grey( T: 18°)	Ixodes ricinus	1N, 0M, 0F	1			1990	12.06.90	1		Collection VANIMPE	Georges van Impe	Report for IRSIA 1991	1
222	50.9879	4.4563	156147	186415	Ixodes ricinus	51	50.9879	4.4563	156147	186415	CPCENTRE	BE24	20	Flemish Brabant	BE241	23	Halle/Vilvoorde	23096	Zemst	1980	Zemst	VLB: 1980, Zemst	Municipality center (Postcode residence of dog owner)	3	Survey on dog with veterinary practices for one year			Dog	7	Dog	Ixodes ricinus		3	A. phagocytophilum	PCR	2009	2008-2009	1		Collection BAYER	Edwin Claerebout	Partially published (Claerebout 2012)[13]	21
223	51.4318	4.45651	156103	235795	Ixodes ricinus	959	51.4318	4.45651	156103	235795	LATLONG	BE21	10	Antwerpen	BE211	11	Antwerpen	11016	Essen	2910	Wildert Wildert	Campine: FS012988	coordinates100m precision	1	flagging		flag 80*80cm, on wood piece perpendicular to the handle, province selected because no info and favorable vegetation	Vegetation	1	very very sunny and dry( T: 30°)	Ixodes ricinus	48N, 6M, 3F	57			1990	16.07.90	1		Collection VANIMPE	Georges van Impe	Report for IRSIA 1991	1
223	51.4318	4.45651	156103	235795	Ixodes ricinus	971	51.4381	4.45671	156116	236495	LATLONG	BE21	10	Antwerpen	BE211	11	Antwerpen	11016	Essen	2910	Wildert Wildert	Campine: FS012995	coordinates100m precision	1	flagging		flag 80*80cm, on wood piece perpendicular to the handle, province selected because no info and favorable vegetation	Vegetation	1	very sunny and dry( T: 30°)	Ixodes ricinus	1N, 0M, 0F	1			1990	26.07.90	1		Collection VANIMPE	Georges van Impe	Report for IRSIA 1991	1
223	not provided	not provided	not provided	not provided	Ixodes ricinus	1308	not provided	not provided	not provided	not provided	LATLONG	BE21	10	Antwerpen	BE211	11	Antwerpen	11016	Essen	2910	Essen - Wildert		999m (precision in meters)	1	Casual discovery while trekking		certain (observer)	NO INFO	10		Ixodes ricinus	Coordinates on association website	5			2010	2010-06-27	2		Collection GREY DATA	www.waarnemingen.be, NATUURPUNT	www.waarnemingen.be, NATUURPUNT	20
224	51.3683	4.45883	156273	228735	Ixodes ricinus	1430	51.3699	4.45767	156192	228912	LATLONG	BE21	10	Antwerpen	BE211	11	Antwerpen	11022	Kalmthout	2920	Heide 1	19	accurate GPS point	1	flagging	5 surveys	one survey: dragging a 1m*1m flannel cloth for 2 hours (returning every 40 m)	Vegetation	1	forest	Ixodes ricinus	488 nymphs, 22 males, 26 females	536		unknown	2010	19/04/2010; 23/06/2010; 09/9/2010	1	Number of ticks per stage per day and infection rate in future publication	Collection RLVBD	Paul Heyman		1
224	51.3683	4.45883	156273	228735	Ixodes ricinus	1433	51.368	4.45459	155978	228700											Heide 2										Ixodes ricinus	332 nymphs, 16 males, 19 females	367			2009	20/04/2009; 01/09/2009		Number of ticks per stage per day and infection rate in future publication	Collection RLVBD	Paul Heyman
225	50.6456	4.46884	157079	148339	Ixodes ricinus	859	50.6319	4.48963	158552	146811	LATLONG	BE31	20	Walloon Brabant	BE310	25	Nivelles	25031	Genappe	1470	Bois de Thy Bousval	Brabant: FS053099	coordinates100m precision	1	flagging	around 2h	flag 80*80cm, on wood piece perpendicular to the handle, province selected because human cases of lyme occurred	Vegetation	1	average( T: 16°)	Ixodes ricinus	8N, 3M, 1F	12			1990	17.09.90	1		Collection VANIMPE	Georges van Impe	Report for IRSIA 1991	1
225	50.6456	4.46884	157079	148339	Ixodes ricinus	862	50.6456	4.46884	157079	148339	LATLONG	BE31	20	Walloon Brabant	BE310	25	Nivelles	25031	Genappe	1474	La Taille Glabais	Brabant: FS038114	coordinates100m precision	1	flagging	around 2h	flag 80*80cm, on wood piece perpendicular to the handle, province selected because human cases of lyme occurred	Vegetation	1	average( T: 15°)	Ixodes ricinus	5N, 2M, 2F	9			1990	26.09.90	1		Collection VANIMPE	Georges van Impe	Report for IRSIA 1991	1
225	50.6456	4.46884	157079	148339	Ixodes ricinus	863	50.6248	4.48233	158037	146020	LATLONG	BE31	20	Walloon Brabant	BE310	25	Nivelles	25031	Genappe	1474	Clair Bois Genappe	Brabant: FS048091	coordinates100m precision	1	flagging	around 2h	flag 80*80cm, on wood piece perpendicular to the handle, province selected because human cases of lyme occurred	Vegetation	1	average( T: 15°)	Ixodes ricinus	0N, 2M, 2F	4			1990	26.09.90	1		Collection VANIMPE	Georges van Impe	Report for IRSIA 1991	1
226	51.2176	4.47364	157328	211970	Ixodes ricinus	54	51.2176	4.47364	157328	211970	CPCENTRE	BE21	10	Antwerpen	BE211	11	Antwerpen	11002	Antwerpen	2100	Deurne	ANT: 2100, Deurne	Municipality center (Postcode residence of dog owner)	3	Survey on dog with veterinary practices for one year			Dog	7	Dog (4)	Ixodes ricinus		20	A. phagocytophilum	PCR	2009	2008-2009	1		Collection BAYER	Edwin Claerebout	Partially published (Claerebout 2012)[13]	21
227	50.3676	4.48133	158010	117410	Ixodes ricinus	902	50.3676	4.48133	158010	117410	LATLONG	BE32	50	Hainaut	BE322	52	Charleroi	52025	Gerpinnes	6280	Bois de Roumont D'haies	Condroz: FR053805	coordinates100m precision	1	flagging		flag 80*80cm, on wood piece perpendicular to the handle, province selected because human cases of lyme occurred	Vegetation	1	rainy and grey( T: 19°)	Ixodes ricinus	0N, 1M, 0F	1			1990	12.06.90	1		Collection VANIMPE	Georges van Impe	Report for IRSIA 1991	1
228	50.0502	4.48304	158186	82115.2	Ixodes ricinus	353	50.062	4.48437	158279	83420.9	CPCENTRE	BE35	90	Namur	BE353	93	Philippeville	93014	Couvin	5660	Couvin	NAM: 5660, Couvin	Municipality center (Postcode residence of dog owner)	3	Survey on dog with veterinary practices for one year			Dog	7	Dog(2)	Ixodes ricinus		7		PCR	2009	2008-2009	1		Collection BAYER	Edwin Claerebout	Partially published (Claerebout 2012)[13]	21
228	50.0502	4.48304	158186	82115.2	Ixodes ricinus	981	50.0502	4.48304	158186	82115.2	PTGNAME	BE35	90	Namur	BE353	93	Philippeville	93014	Couvin	5660	Couvin	Couvin		2	flagging	flagging		Vegetation	1		Ixodes ricinus		40	Borrelia burgdorferi (3)				1		Collection GLAXOSMITHKLINE	Yves Lobet, Pierre Voet		2
228	50.0502	4.48304	158186	82115.2	Ixodes ricinus	1422	50.0548	4.4921	158834	82626.3	LATLONG	BE35	90	Namur	BE353	93	Philippeville	93014	Couvin	5660	Couvin	11	accurate GPS point	1	flagging	1 survey	one survey: dragging a 1m*1m flannel cloth for 2 hours (returning every 40 m)	Vegetation	1	forest	Ixodes ricinus	9 females, 6 males, 53 nymphs	68		unknown	2009	15/04/2009	1	Number of ticks per stage per day and infection rate in future publication	Collection RLVBD	Paul Heyman		1
229	50.7239	4.48592	158273	157045	Ixodes ricinus Ixodes hexagonus	671	50.7309	4.48549	158242	157830	PTGNAME	BE31	20	Walloon Brabant	BE310	25	Nivelles	25050	La Hulpe	1310	La hulpe	Brabant Wallon: Province Brabant: La hulpe	latlongGEarth locality	2	on host	NO INFO	NO INFO	Dog	7	Dogs	Ixodes ricinus	2 females	2			1990	NO INFO - entered date of publication in year	1	Collection IRSNB, collection Fameree	Collection LITERATURE	Refer to article	(Fain1990)[27]	14
229	50.7239	4.48592	158273	157045	Ixodes ricinus Ixodes hexagonus	721	50.7309	4.48549	158242	157830	PTGNAME	BE31	20	Walloon Brabant	BE310	25	Nivelles	25050	La Hulpe	1310	La hulpe	Province Brabant: La hulpe	latlongGEarth locality	2	on host	NO INFO	NO INFO	Dog	7	Dog	Ixodes hexagonus	1 nymph	1			1968	August 1968	1	Collection IRSNB, collection x 1968	Collection LITERATURE	Refer to article	(Fain1990)[27]	14
230	50.7778	4.48605	158273	163045	Ixodes ricinus Rhipicephalus sanguineus	40	50.7674	4.47405	157428	161881	CPCENTRE	BE24	20	Flemish Brabant	BE241	23	Halle/Vilvoorde	23033	Hoeilaart	1560	Hoeilaart	VLB: 1560, Hoeilaart	Municipality center (Postcode residence of dog owner)	3	Survey on dog with veterinary practices for one year			Dog	7	Dog	Ixodes ricinus		1		PCR	2009	2008-2009	1		Collection BAYER	Edwin Claerebout	Partially published (Claerebout 2012)[13]	21
230	50.7778	4.48605	158273	163045	Ixodes ricinus Rhipicephalus sanguineus	762	50.7674	4.47405	157428	161881	PTGNAME	BE24	20	Flemish Brabant	BE241	23	Halle/Vilvoorde	23033	Hoeilaart	1560	Hoeilaert	Province Brabant: Hoeilaert	latlongGEarth locality	2	on host	NO INFO	NO INFO	Dog	7	Dog	Rhipicephalus sanguineus	3 females	3			1975	Day 15 May 1975	1	Collection IRSNB, collection Cooreman 1975	Collection LITERATURE	Refer to article	(Fain1990)[27]	14
230	50.7778	4.48605	158273	163045	Ixodes ricinus Rhipicephalus sanguineus	1015	50.7934	4.48507	158201	164777	PTGNAME	BE24	20	Flemish Brabant	BE241	23	Halle/Vilvoorde	23062	Overijse	3090	Jesus-Eik	Notre-Dame-au bois		2	on host			Cow	4		Ixodes ricinus		1	Borrelia spp ( but not burgdorferi ss) 7 ticks		1963	NO INFO - entered date of publication in year	1		Collection LITERATURE	refer to article	(Jadin1963)[113]	8
231	51.1554	4.48701	158273	205046	Ixodes ricinus Ixodes hexagonus	102	51.1565	4.47038	157110	205171	CPCENTRE	BE21	10	Antwerpen	BE211	11	Antwerpen	11021	Hove	2540	Hove	ANT: 2540, Hove	Municipality center (Postcode residence of dog owner)	3	Survey on dog with veterinary practices for one year			Cat	3	Cat(2)	Ixodes ricinus		7		PCR	2009	2008-2009	1		Collection BAYER	Edwin Claerebout	Partially published (Claerebout 2012)[13]	9
231	51.1554	4.48701	158273	205046	Ixodes ricinus Ixodes hexagonus	103	51.1565	4.47038	157110	205171	CPCENTRE	BE21	10	Antwerpen	BE211	11	Antwerpen	11021	Hove	2540	Hove	ANT: 2540, Hove	Municipality center (Postcode residence of dog owner)	3	Survey on dog with veterinary practices for one year			Dog	7	Dog	Ixodes ricinus		4		PCR	2009	2008-2009	1		Collection BAYER	Edwin Claerebout	Partially published (Claerebout 2012)[13]	21
231	51.1554	4.48701	158273	205046	Ixodes ricinus Ixodes hexagonus	111	51.1662	4.46608	156808	206249	CPCENTRE	BE21	10	Antwerpen	BE211	11	Antwerpen	11029	Mortsel	2640	Mortsel	ANT: 2640, Mortsel	Municipality center (Postcode residence of dog owner)	3	Survey on dog with veterinary practices for one year			Cat	3	Cat(3)	Ixodes hexagonus		3	R. helvetica	PCR	2009	2008-2009	1		Collection BAYER	Edwin Claerebout	Partially published (Claerebout 2012)[13]	9
231	51.1554	4.48701	158273	205046	Ixodes ricinus Ixodes hexagonus	112	51.1662	4.46608	156808	206249	CPCENTRE	BE21	10	Antwerpen	BE211	11	Antwerpen	11029	Mortsel	2640	Mortsel	ANT: 2640, Mortsel	Municipality center (Postcode residence of dog owner)	3	Survey on dog with veterinary practices for one year			Cat	3	Cat(2)	Ixodes ricinus		3	B. Spielmanii, A. phagocytophilum, Rickettsia	PCR	2009	2008-2009	1		Collection BAYER	Edwin Claerebout	Partially published (Claerebout 2012)[13]	9
231	51.1554	4.48701	158273	205046	Ixodes ricinus Ixodes hexagonus	113	51.1662	4.46608	156808	206249	CPCENTRE	BE21	10	Antwerpen	BE211	11	Antwerpen	11029	Mortsel	2640	Mortsel	ANT: 2640, Mortsel	Municipality center (Postcode residence of dog owner)	3	Survey on dog with veterinary practices for one year			Dog	7	Dog(4)	Ixodes ricinus		7		PCR	2009	2008-2009	1		Collection BAYER	Edwin Claerebout	Partially published (Claerebout 2012)[13]	21
231	51.1554	4.48701	158273	205046	Ixodes ricinus Ixodes hexagonus	114	51.1662	4.46608	156808	206249	CPCENTRE	BE21	10	Antwerpen	BE211	11	Antwerpen	11029	Mortsel	2640	Mortsel	ANT: 2640, Mortsel	Municipality center (Postcode residence of dog owner)	3	Survey on dog with veterinary practices for one year			Dog	7	Dog(2)	Ixodes hexagonus		2	A. phagocytophilum	PCR	2009	2008-2009	1		Collection BAYER	Edwin Claerebout	Partially published (Claerebout 2012)[13]	21
232	51.1823	4.48708	158274	208045	Ixodes ricinus Ixodes hexagonus	98	51.1691	4.4975	159005	206575	CPCENTRE	BE21	10	Antwerpen	BE211	11	Antwerpen	11004	Boechout	2530	Boechout	ANT: 2530, Boechout	Municipality center (Postcode residence of dog owner)	3	Survey on dog with veterinary practices for one year			Cat	3	Cat	Ixodes hexagonus		1		PCR	2009	2008-2009	1		Collection BAYER	Edwin Claerebout	Partially published (Claerebout 2012)[13]	9
232	51.1823	4.48708	158274	208045	Ixodes ricinus Ixodes hexagonus	99	51.1691	4.4975	159005	206575	CPCENTRE	BE21	10	Antwerpen	BE211	11	Antwerpen	11004	Boechout	2530	Boechout	ANT: 2530, Boechout	Municipality center (Postcode residence of dog owner)	3	Survey on dog with veterinary practices for one year			Cat	3	Cat	Ixodes ricinus		1		PCR	2009	2008-2009	1		Collection BAYER	Edwin Claerebout	Partially published (Claerebout 2012)[13]	9
232	51.1823	4.48708	158274	208045	Ixodes ricinus Ixodes hexagonus	100	51.1691	4.4975	159005	206575	CPCENTRE	BE21	10	Antwerpen	BE211	11	Antwerpen	11004	Boechout	2530	Boechout	ANT: 2530, Boechout	Municipality center (Postcode residence of dog owner)	3	Survey on dog with veterinary practices for one year			Dog	7	Dog(3)	Ixodes ricinus		3	A. phagocytophilum, Rickettsia sp	PCR	2009	2008-2009	1		Collection BAYER	Edwin Claerebout	Partially published (Claerebout 2012)[13]	21
232	51.1823	4.48708	158274	208045	Ixodes ricinus Ixodes hexagonus	101	51.1691	4.4975	159005	206575	CPCENTRE	BE21	10	Antwerpen	BE211	11	Antwerpen	11004	Boechout	2530	Boechout	ANT: 2530, Boechout	Municipality center (Postcode residence of dog owner)	3	Survey on dog with veterinary practices for one year			Dog	7	Dog(2)	Ixodes hexagonus		4	Rickettsia sp	PCR	2009	2008-2009	1		Collection BAYER	Edwin Claerebout	Partially published (Claerebout 2012)[13]	21
232	51.1823	4.48708	158274	208045	Ixodes ricinus Ixodes hexagonus	1009	51.1763	4.45118	155764	207372	LATLONG	BE21	10	Antwerpen	BE211	11	Antwerpen	11029	Mortsel	2640	Mortsel			1				Cat	3	Cat	Ixodes hexagonus	1 female	1				winter 2007	1	Observer: Dieter Heylen	Collection UA2	Dieter Heylen		3
233	51.2902	4.48736	158274	220045	Ixodes ricinus Ixodes hexagonus Rhipicephalus sanguineus Ixodes arboricola Ixodes frontalis	123	51.2768	4.48733	158274	218554	CPCENTRE	BE21	10	Antwerpen	BE211	11	Antwerpen	11040	Schoten	2930	Brasschaat	ANT: 2930, Brasschaat	Municipality center (Postcode residence of dog owner)	3	Survey on dog with veterinary practices for one year			Dog	7	Dog	Ixodes ricinus		1		PCR	2009	2008-2009	1		Collection BAYER	Edwin Claerebout	Partially published (Claerebout 2012)[13]	21
233	51.2902	4.48736	158274	220045	Ixodes ricinus Ixodes hexagonus Rhipicephalus sanguineus Ixodes arboricola Ixodes frontalis	696	51.2768	4.48733	158274	218554	PTGNAME	BE21	10	Antwerpen	BE211	11	Antwerpen	11040	Schoten	2930	Brasschaat	Antwerp: Province Anvers: Brasschaat	latlongGEarth locality	2	on host	NO INFO	veterinary practice Dr Sierens (38 ricinus &623 hexagonus)	Dog/ Cat	4		Ixodes ricinus	34 females, 4 nymphs	38			1981	From 1981 to 1982	1	Collection IRSNB, collection Sierens 81-82	Collection LITERATURE	Refer to article	(Fain1990)[27]	8
233	51.2902	4.48736	158274	220045	Ixodes ricinus Ixodes hexagonus Rhipicephalus sanguineus Ixodes arboricola Ixodes frontalis	697	51.2768	4.48733	158274	218554	PTGNAME	BE21	10	Antwerpen	BE211	11	Antwerpen	11040	Schoten	2930	Brasschaat	Antwerp: Province Anvers: Brasschaat	latlongGEarth locality	2	on host	NO INFO	veterinary practice Dr Sierens ( 62 ricinus et 1 sanguineus)	Dog/ Cat	7		Ixodes ricinus	56 females, 2 males, 3 nymphs, 1 larva	62			1986	From 1986 to 1987	1	Collection IRSNB, collection Sierens 86-87	Collection LITERATURE	Refer to article	(Fain1990)[27]	14
233	51.2902	4.48736	158274	220045	Ixodes ricinus Ixodes hexagonus Rhipicephalus sanguineus Ixodes arboricola Ixodes frontalis	730	51.2768	4.48733	158274	218554	PTGNAME	BE21	10	Antwerpen	BE211	11	Antwerpen	11040	Schoten	2930	Braaschaat	Province Anvers: Braaschaat	latlongGEarth locality	2	on host	NO INFO	in veterinary practice 623 hexogonus et 38 ricinus, but in 1987 out of 63 ticks, no hexagonus, 1 Rh sangineus and 62 ricinus)	Dog/ Cat	7	Dogs and cats	Ixodes hexagonus	10 females, 610 nymphs, 6 larvae	626			1981	1981-1982	1	Collection IRSNB, collection Sierens 1981	Collection LITERATURE	Refer to article	(Fain1990)[27]	14
233	51.2902	4.48736	158274	220045	Ixodes ricinus Ixodes hexagonus Rhipicephalus sanguineus Ixodes arboricola Ixodes frontalis	771	51.2768	4.48733	158274	218554	PTGNAME	BE21	10	Antwerpen	BE211	11	Antwerpen	11040	Schoten	2930	Brasschaat	Province Anvers: Brasschaat	latlongGEarth locality	2	on host	NO INFO	NO INFO	Dog/ Cat	7		Rhipicephalus sanguineus	1 nymph	1			1981	From 1981 to 1982	1	From veterinary Dr Sierens 1981-1982	Collection LITERATURE	Refer to article	(Fain1990)[27]	14
233	51.2902	4.48736	158274	220045	Ixodes ricinus Ixodes hexagonus Rhipicephalus sanguineus Ixodes arboricola Ixodes frontalis	988	51.2768	4.48733	158274	218554	LATLONG	BE21	10	Antwerpen	BE211	11	Antwerpen	11040	Schoten	2930	Brasschaat (Peerdsbos)			1				Bird	6	Parus major, Cyanistes caeruleus, Sitta europea	Ixodes arboricola	12 females, 48 nymphs, 359 larvae	419			2012	2007-2012	1	Observer: Dieter Heylen, Nausikaa Devriendt, Erik matthysen, Joris Elst, Indra Jacobs	Collection UA2	Dieter Heylen		6
233	51.2902	4.48736	158274	220045	Ixodes ricinus Ixodes hexagonus Rhipicephalus sanguineus Ixodes arboricola Ixodes frontalis	989	51.2768	4.48733	158274	218554	LATLONG	BE21	10	Antwerpen	BE211	11	Antwerpen	11040	Schoten	2930	Brasschaat (Peerdsbos)			1				Nest	1	from box	Ixodes arboricola	17 imago, 31 nymphs, 36 larvae	84			2012	2007-2012	1	Observer: Dieter Heylen, Nausikaa Devriendt, Erik matthysen, Joris Elst, Indra Jacobs	Collection UA2	Dieter Heylen		1
233	51.2902	4.48736	158274	220045	Ixodes ricinus Ixodes hexagonus Rhipicephalus sanguineus Ixodes arboricola Ixodes frontalis	990	51.2768	4.48733	158274	218554	LATLONG	BE21	10	Antwerpen	BE211	11	Antwerpen	11040	Schoten	2930	Brasschaat (Peerdsbos)			1				Nest	1	in box	Ixodes arboricola	78 imago, 160 nymphs, 1333 larvae	1571			2012	2007-2012	1	Observer: Dieter Heylen, Nausikaa Devriendt, Erik matthysen, Joris Elst, Indra Jacobs	Collection UA2	Dieter Heylen		1
233	51.2902	4.48736	158274	220045	Ixodes ricinus Ixodes hexagonus Rhipicephalus sanguineus Ixodes arboricola Ixodes frontalis	991	51.2768	4.48733	158274	218554	LATLONG	BE21	10	Antwerpen	BE211	11	Antwerpen	11040	Schoten	2930	Brasschaat (Peerdsbos)			1				Nest	1	in box	Ixodes arboricola	514	514			1989	1985-1989	1	Observer: Marcel Lambrechts	Collection UA2	Dieter Heylen		1
233	51.2902	4.48736	158274	220045	Ixodes ricinus Ixodes hexagonus Rhipicephalus sanguineus Ixodes arboricola Ixodes frontalis	1004	51.2768	4.48733	158274	218554	LATLONG	BE21	10	Antwerpen	BE211	11	Antwerpen	11040	Schoten	2930	Brasschaat			1				Bird	6	inside nest box	Ixodes frontalis	1 female	1				27 May 2010	1	Observer: Joris Elst	Collection UA2	Dieter Heylen		6
233	51.2902	4.48736	158274	220045	Ixodes ricinus Ixodes hexagonus Rhipicephalus sanguineus Ixodes arboricola Ixodes frontalis	1005	51.2768	4.48733	158274	218554	LATLONG	BE21	10	Antwerpen	BE211	11	Antwerpen	11040	Schoten	2930	Brasschaat			1				Bird	6	bird (Cyanistes caeruleus, Parus major):	Ixodes frontalis	1 female, 13 nymphs, 34 larvae	48				2006-2012	1	Observer: Dieter Heylen, Joris Elst	Collection UA2	Dieter Heylen		6
233	51.2902	4.48736	158274	220045	Ixodes ricinus Ixodes hexagonus Rhipicephalus sanguineus Ixodes arboricola Ixodes frontalis	1479	51.2784	4.48591	158175	218731	LATLONG	BE21	10	Antwerpen	BE211	11	Antwerpen	11008	Brasschaat	2930	Peerdsbos	2	6 forest stands	1	flagging	one visit in 5 to 15 forest stand per station	total stand on 21 sites is 176	Vegetation	1	secondary pine plantations (Pinus sylvestris, P. nigra subsp. Laricio) on former heathlands interspersed with deciduous stands (more info in artilce)	Ixodes ricinus	8 females, 4 males, 76 nymphs, 958 larvae	1046	Borrelia burgdorferi (9.1% in nymph )	method of Boom et al.	2009	From 7 July to 9 September 2009	1	Details per location (176 forest stands) in future publication	Collection UGENT FOREST	Refer to article	(Tack 2012)[15]	1
233	51.2902	4.48736	158274	220045	Ixodes ricinus Ixodes hexagonus Rhipicephalus sanguineus Ixodes arboricola Ixodes frontalis	1520	51.2768	4.48733	158274	218554	LATLONG	BE21	10	Antwerpen	BE211	11	Antwerpen	11040	Schoten	2930	Brasschaat			1				Bird	6	birds (Parus major, Cyanistes caeruleus, Sitta europea, Ficedula hypoleuca, Erithacus rubecula, Fringilla coelebs)	Ixodes ricinus	1085 larvae, 371 nymphs	1456			2012	2006-2012	1	Observer: Dieter Heylen, Joris Elst, Indra Jacobs	Collection UA2	Dieter Heylen		6
234	not provided	not provided	not provided	not provided	Ixodes ricinus	1198	not provided	not provided	not provided	not provided	LATLONG	BE24	20	Flemish Brabant	BE241	23	Halle/Vilvoorde	23096	Zemst	1981	Vriezenbroek		999m (precision in meters),old screen (1km)	1	Casual discovery while trekking		certain (observer)	Vegetation	1	Wilgenstruweel (nettles)	Ixodes ricinus	Coordinates on association website	1			2009	2009-04-02	2		Collection GREY DATA	www.waarnemingen.be, NATUURPUNT	www.waarnemingen.be, NATUURPUNT	2
235	not provided	not provided	not provided	not provided	Ixodes ricinus	1372	not provided	not provided	not provided	not provided	LATLONG	BE21	10	Antwerpen	BE211	11	Antwerpen	11023	Kapellen	2950	Klein Schietveld		100m (precision in meters), google map	1	Casual discovery while trekking		certain (observer)	NO INFO	10		Ixodes ricinus	Coordinates on association website	20			2011	2011-06-27	2		Collection GREY DATA	www.waarnemingen.be, NATUURPUNT	www.waarnemingen.be, NATUURPUNT	20
236	51.0645	4.50434	159504	194936	Ixodes ricinus	121	51.0645	4.50434	159504	194936	CPCENTRE	BE21	10	Antwerpen	BE212	12	Mechelen	12035	Sint-Katelijne-Waver	2860	St Kat Waver	ANT: 2860, St Kat Waver	Municipality center (Postcode residence of dog owner)	3	Survey on dog with veterinary practices for one year			Dog	7	Dog	Ixodes ricinus		1		PCR	2009	2008-2009	1		Collection BAYER	Edwin Claerebout	Partially published (Claerebout 2012)[13]	21
237	50.6829	4.5054	159657	152493	Ixodes ricinus	856	50.6829	4.5054	159657	152493	LATLONG	BE31	20	Walloon Brabant	BE310	25	Nivelles	25119	Lasne	1380	Bois de la Hussière Lasne	Brabant: FS063156	coordinates100m precision	1	flagging	around 2h	flag 80*80cm, on wood piece perpendicular to the handle, province selected because human cases of lyme occurred	Vegetation	1	very sunny, dry( T: 27°)	Ixodes ricinus	42N, 8M, 5F	55			1990	27.08.90	1		Collection VANIMPE	Georges van Impe	Report for IRSIA 1991	1
238	50.6192	4.50605	159717	145401	Ixodes ricinus	36	50.6192	4.50605	159717	145401	CPCENTRE	BE31	20	Walloon Brabant	BE310	25	Nivelles	25031	Genappe	1470	Bousval	BRW: 1470, Bousval	Municipality center (Postcode residence of dog owner)	3	Survey on dog with veterinary practices for one year			Dog	7	Dog	Ixodes ricinus		1		PCR	2009	2008-2009	1		Collection BAYER	Edwin Claerebout	Partially published (Claerebout 2012)[13]	21
239	51.0994	4.51017	159906	198824	Ixodes ricinus	104	51.0994	4.51017	159906	198824	CPCENTRE	BE21	10	Antwerpen	BE212	12	Mechelen	12009	Duffel	2570	Duffel	ANT: 2570, Duffel	Municipality center (Postcode residence of dog owner)	3	Survey on dog with veterinary practices for one year			Cat	3	Cat	Ixodes ricinus		1		PCR	2009	2008-2009	1		Collection BAYER	Edwin Claerebout	Partially published (Claerebout 2012)[13]	9
240	50.4454	4.51475	160370	126070	Ixodes ricinus	860	50.4454	4.51475	160370	126070	LATLONG	BE32	50	Hainaut	BE322	52	Charleroi	52021	Fleurus	6220	Bois communal de Fleurus Fleurus	Brabant: FR075892	coordinates100m precision	1	flagging	around 2h	flag 80*80cm, on wood piece perpendicular to the handle, province selected because human cases of lyme occurred	Vegetation	1	rainy and grey( T: 17°)	Ixodes ricinus	0N, 2M, 1F	3			1990	18.09.90	1		Collection VANIMPE	Georges van Impe	Report for IRSIA 1991	1
241	51.0129	4.51604	160336	189198	Ixodes ricinus	116	51.0129	4.51604	160336	189198	CPCENTRE	BE21	10	Antwerpen	BE212	12	Mechelen	12025	Mechelen	2812	Muizen	ANT: 2812, Muizen	Municipality center (Postcode residence of dog owner)	3	Survey on dog with veterinary practices for one year			Cat	3	Cat	Ixodes ricinus		1	A. phagocytophilum	PCR	2009	2008-2009	1		Collection BAYER	Edwin Claerebout	Partially published (Claerebout 2012)[13]	9
241	51.0129	4.51604	160336	189198	Ixodes ricinus	117	51.0209	4.55	162717	190092	CPCENTRE	BE21	10	Antwerpen	BE212	12	Mechelen	12005	Bonheiden	2820	Bonheiden	ANT: 2820, Bonheiden	Municipality center (Postcode residence of dog owner)	3	Survey on dog with veterinary practices for one year			Dog	7	Dog	Ixodes ricinus		1	R. helvetica	PCR	2009	2008-2009	1		Collection BAYER	Edwin Claerebout	Partially published (Claerebout 2012)[13]	21
241	51.0129	4.51604	160336	189198	Ixodes ricinus	1447	51.0134	4.54823	162595	189254	LATLONG	BE21	10	Antwerpen	BE212	12	Mechelen	12005	Bonheiden	2820	Muizen A	39	accurate GPS point	1	flagging	1 survey	one survey: dragging a 1m*1m flannel cloth for 2 hours (returning every 40 m)	Vegetation	1	forest	Ixodes ricinus	9 nymphs, 3 males, 4 females	16		unknown	2009	16/03/2009; 02/09/2009	1	Number of ticks per stage per day and infection rate in future publication	Collection RLVBD	Paul Heyman		1
241	51.0129	4.51604	160336	189198	Ixodes ricinus	1448	51.0241	4.52076	160664	190446	LATLONG	BE21	10	Antwerpen	BE212	12	Mechelen	12025	Mechelen	2812	Muizen B	40	accurate GPS point	1	flagging	3 surveys	one survey: dragging a 1m*1m flannel cloth for 2 hours (returning every 40 m)	Vegetation	1	forest	Ixodes ricinus	57 nymphs, 2 males, 1 female	60		unknown	2010	21/05/2010, 3/08/2010	1	Number of ticks per stage per day and infection rate in future publication	Collection RLVBD	Paul Heyman		1
242	50.5667	4.51671	160483	139566	Ixodes ricinus	842	50.5902	4.51656	160467	142174	LATLONG	BE31	20	Walloon Brabant	BE310	25	Nivelles	25031	Genappe	1470	Bois d'Hé Villers-la-Ville	Brabant: FS073053	coordinates100m precision	1	flagging	around 2h	flag 80*80cm, on wood piece perpendicular to the handle, province selected because human cases of lyme occurred	Vegetation	1	very very sunny, dry( T: 30°)	Ixodes ricinus	0N, 3M, 4F	7			1990	27.07.90	1		Collection VANIMPE	Georges van Impe	Report for IRSIA 1991	1
242	50.5667	4.51671	160483	139566	Ixodes ricinus	843	50.5982	4.52106	160783	143068	LATLONG	BE31	20	Walloon Brabant	BE310	25	Nivelles	25031	Genappe	1470	Bois d'Hé Villers-la-Ville	Brabant: FS076062	coordinates100m precision	1	flagging	around 2h	flag 80*80cm, on wood piece perpendicular to the handle, province selected because human cases of lyme occurred	Vegetation	1	very very sunny, dry( T: 30°)	Ixodes ricinus	158N, 8M, 11F	177			1990	27.07.90	1		Collection VANIMPE	Georges van Impe	Report for IRSIA 1991	1
242	50.5667	4.51671	160483	139566	Ixodes ricinus	861	50.5972	4.52951	161382	142957	LATLONG	BE31	20	Walloon Brabant	BE310	25	Nivelles	25031	Genappe	1470	Bois d'Hé Villers-la-Ville	Brabant: FS082061	coordinates100m precision	1	flagging	around 2h	flag 80*80cm, on wood piece perpendicular to the handle, province selected because human cases of lyme occurred	Vegetation	1	rainy and grey( T: 13°)	Ixodes ricinus	21N, 1M, 0F	22			1990	20.09.90	1		Collection VANIMPE	Georges van Impe	Report for IRSIA 1991	1
242	50.5667	4.51671	160483	139566	Ixodes ricinus	982	50.5667	4.51671	160483	139566	PTGNAME	BE31	20	Walloon Brabant	BE310	25	Nivelles	25107	Villers-la-Ville	1495	Villers-La-Ville	Villers-La-Ville		2	flagging	flagging		Vegetation	1		Ixodes ricinus		42	Borrelia burgdorferi (2)				1		Collection GLAXOSMITHKLINE	Yves Lobet, Pierre Voet		2
243	50.0933	4.51848	160715	86904.6	Ixodes ricinus	642	50.0933	4.51848	160715	86904.6	PTGNAME	BE35	90	Namur	BE353	93	Philippeville	93014	Couvin	5660	Mariembourg	Namur: Mariembourg	latlongGEarth locality	2	on host	NO INFO	NO INFO	Dog	7	Dog	Ixodes ricinus	3 females, 1 male	4			1990	NO INFO - entered date of publication in year	1	Collection IRSNB, collection Famerée	Collection LITERATURE	Refer to article	(Fain1990)[27]	14
243	50.0933	4.51848	160715	86904.6	Ixodes ricinus	1577	50.0936	4.51801	160681	86941	PTGNAME	BE35	90	Namur	BE353	93	Philippeville	93014	Couvin	5660	Mariembourg	Province: Nam, CTMT: Couvin, Commune: Couvin : Mariembourg( 5660)		2	on dead host		A08/1304-Adulte( f, Gp 2), congelation: Non	Cervid	5	Capreolus	Ixodes ricinus	11 state 1, 2 state 2, 1 state 3 female and 1 SO male	15	Babesia EU1		2008	Day 9 April 2008	1	Extra info on host (sex, age) and tick feeding status	Collection WILDSCREEN	Marc Wirtgen, Annick Linden		10
244	50.8238	4.51879	160571	168159	Ixodes ricinus	681	50.8238	4.51879	160571	168159	PTGNAME	BE24	20	Flemish Brabant	BE242	24	Leuven	24104	Tervuren	3080	Tervuren	Vlaams Brabant: Province Brabant: Tervuren	latlongGEarth locality	2	on host	NO INFO	NO INFO	Mole	2	Talpea europaea	Ixodes ricinus	4 larvae	4			1986	Day 12 April 1986	1	Collection IRSNB, collection Fain 1986	Collection LITERATURE	Refer to article	(Fain1990)[27]	4
244	50.8238	4.51879	160571	168159	Ixodes ricinus	796	50.8072	4.52571	161063	166322	LATLONG	BE24	20	Flemish Brabant	BE242	24	Leuven	24104	Tervuren	3080	Kapucijnenbos	Brabant: FS0729, 1. Kapucijnenbos	coordinates1 km precision	1	flagging		flag 80*80cm, on wood piece perpendicular to the handle, province selected because human cases of lyme occurred	Vegetation	1		Ixodes ricinus	3N	3			1989	From August to September 1989	1	Preliminary study	Collection VANIMPE	Georges van Impe	Report for IRSIA 1991	1
245	50.6604	4.52013	160703	149985	Ixodes ricinus	675	50.6604	4.52013	160703	149985	PTGNAME	BE31	20	Walloon Brabant	BE310	25	Nivelles	25121	Ottignies-Louvain-la-Neuve	1341	Ceroux Mousty	Brabant Wallon: Province Brabant: Ceroux Mousty	latlongGEarth locality	2	on host	NO INFO	NO INFO	Dog	7	Dogs	Ixodes ricinus	1 female	1			1990	NO INFO - entered date of publication in year	1	Collection IRSNB, collection Fameree	Collection LITERATURE	Refer to article	(Fain1990)[27]	14
245	50.6604	4.52013	160703	149985	Ixodes ricinus	798	50.6636	4.5069	159767	150340	LATLONG	BE31	20	Walloon Brabant	BE310	25	Nivelles	25121	Ottignies-Louvain-la-Neuve	1341	Bois de la Taille Martin	Brabant: FS0613, 3. Bois de la Taille Martin	coordinates1 km precision	1	flagging		flag 80*80cm, on wood piece perpendicular to the handle, province selected because human cases of lyme occurred	Vegetation	1		Ixodes ricinus	9N, 1F	10			1989	From August to September 1989	1	Preliminary study	Collection VANIMPE	Georges van Impe	Report for IRSIA 1991	1
245	50.6604	4.52013	160703	149985	Ixodes ricinus	858	50.646	4.51129	160081	148383	LATLONG	BE31	20	Walloon Brabant	BE310	25	Nivelles	25031	Genappe	1470	Bois de Sart-des-Dames Céroux-Mousty	Brabant: FS068115	coordinates100m precision	1	flagging	around 2h	flag 80*80cm, on wood piece perpendicular to the handle, province selected because human cases of lyme occurred	Vegetation	1	average( T: 16°)	Ixodes ricinus	51N, 11M, 6F	68			1990	17.09.90	1		Collection VANIMPE	Georges van Impe	Report for IRSIA 1991	1
246	not provided	not provided	not provided	not provided	Ixodes ricinus	1234	not provided	not provided	not provided	not provided	LATLONG	BE21	10	Antwerpen	BE211	11	Antwerpen	11040	Schoten	2900	Schoten Zuidoost (Koningshof)		999m (precision in meters),old screen (1km)	1	Casual discovery while trekking		certain (observer)	NO INFO	10		Ixodes ricinus	Coordinates on association website	1			2009	2009-12-08	2		Collection GREY DATA	www.waarnemingen.be, NATUURPUNT	www.waarnemingen.be, NATUURPUNT	20
246	not provided	not provided	not provided	not provided	Ixodes ricinus	1235	not provided	not provided	not provided	not provided	LATLONG	BE21	10	Antwerpen	BE211	11	Antwerpen	11040	Schoten	2900	Schoten Zuidoost (Koningshof)		999m (precision in meters),old screen (1km)	1	Casual discovery while trekking		certain (observer)	NO INFO	10		Ixodes ricinus	Coordinates on association website	1			2009	2009-12-08	2		Collection GREY DATA	www.waarnemingen.be, NATUURPUNT	www.waarnemingen.be, NATUURPUNT	20
247	50.4002	4.52731	161273	121045	Ixodes ricinus Ixodes hexagonus	355	50.4052	4.51841	160639	121604	CPCENTRE	BE32	50	Hainaut	BE322	52	Charleroi	52012	Châtelet	6200	Chatelet	HAI: 6200, Chatelet	found only code, center of commune (using CodePostal) adress of dong owner	3	Survey on dog with veterinary practices for one year			Dog	7	Dog(2)	Ixodes ricinus		2		PCR	2009	2008-2009	1		Collection BAYER	Edwin Claerebout	Partially published (Claerebout 2012)[13]	21
247	50.4002	4.52731	161273	121045	Ixodes ricinus Ixodes hexagonus	356	50.4052	4.51841	160639	121604	CPCENTRE	BE32	50	Hainaut	BE322	52	Charleroi	52012	Châtelet	6200	Chatelineau	HAI: 6200, Chatelineau	Municipality center (Postcode residence of dog owner)	3	Survey on dog with veterinary practices for one year			Cat	3	Cat	Ixodes ricinus		1		PCR	2009	2008-2009	1		Collection BAYER	Edwin Claerebout	Partially published (Claerebout 2012)[13]	9
247	50.4002	4.52731	161273	121045	Ixodes ricinus Ixodes hexagonus	357	50.4052	4.51841	160639	121604	CPCENTRE	BE32	50	Hainaut	BE322	52	Charleroi	52012	Châtelet	6200	Chatelineau	HAI: 6200, Chatelineau	Municipality center (Postcode residence of dog owner)	3	Survey on dog with veterinary practices for one year			Cat	3	Cat(2)	Ixodes hexagonus		2		PCR	2009	2008-2009	1		Collection BAYER	Edwin Claerebout	Partially published (Claerebout 2012)[13]	9
247	50.4002	4.52731	161273	121045	Ixodes ricinus Ixodes hexagonus	358	50.4052	4.51841	160639	121604	CPCENTRE	BE32	50	Hainaut	BE322	52	Charleroi	52012	Châtelet	6200	Chatelineau	HAI: 6200, Chatelineau	Municipality center (Postcode residence of dog owner)	3	Survey on dog with veterinary practices for one year			Dog	7	Dog(2)	Ixodes hexagonus		7	A. phagocytophilum	PCR	2009	2008-2009	1		Collection BAYER	Edwin Claerebout	Partially published (Claerebout 2012)[13]	21
248	50.4811	4.52758	161273	130045	Ixodes ricinus Ixodes hexagonus	359	50.4815	4.53627	161889	130094	CPCENTRE	BE32	50	Hainaut	BE322	52	Charleroi	52021	Fleurus	6220	Fleurus	HAI: 6220, Fleurus	Municipality center (Postcode residence of dog owner)	3	Survey on dog with veterinary practices for one year			Cat	3	Cat	Ixodes ricinus		2		PCR	2009	2008-2009	1		Collection BAYER	Edwin Claerebout	Partially published (Claerebout 2012)[13]	9
248	50.4811	4.52758	161273	130045	Ixodes ricinus Ixodes hexagonus	360	50.4815	4.53627	161889	130094	CPCENTRE	BE32	50	Hainaut	BE322	52	Charleroi	52021	Fleurus	6220	Fleurus	HAI: 6220, Fleurus	Municipality center (Postcode residence of dog owner)	3	Survey on dog with veterinary practices for one year			Dog	7	Dog	Ixodes hexagonus		14		PCR	2009	2008-2009	1		Collection BAYER	Edwin Claerebout	Partially published (Claerebout 2012)[13]	21
249	50.915	4.47855	157721	178307	Ixodes hexagonus	717	50.915	4.47855	157721	178307	PTGNAME	BE24	20	Flemish Brabant	BE241	23	Halle/Vilvoorde	23081	Steenokkerzeel	1820	Melsbroek	Province Brabant: Melsbroek	latlongGEarth locality	2	on host	NO INFO	NO INFO	Hedgehog	3	Erinaceus europaeus	Ixodes hexagonus	1 female	1			1967	In June 1967	1	Collection IRSNB, collection Ghysels 1967	Collection LITERATURE	Refer to article	(Fain1990)[27]	6
250	50.8587	4.52886	161273	172046	Ixodes ricinus Ixodes hexagonus Ixodes trianguliceps Carios vespertilionis	689	50.8611	4.49293	158743	172309	PTGNAME	BE24	20	Flemish Brabant	BE241	23	Halle/Vilvoorde	23094	Zaventem	1933	Sterrebeek	Vlaams Brabant: Province Brabant: Sterrebeek	latlongGEarth locality	2	NO INFO	NO INFO	NO INFO	Vegetation	1	in herbis	Ixodes ricinus	1 female	1			1945	Day 20 April 1945	1	Collection IRSNB, collection Collart 1945	Collection LITERATURE	Refer to article	(Fain1990)[27]	2
250	50.8587	4.52886	161273	172046	Ixodes ricinus Ixodes hexagonus Ixodes trianguliceps Carios vespertilionis	733	50.8567	4.53615	161787	171829	PTGNAME	BE24	20	Flemish Brabant	BE242	24	Leuven	24104	Tervuren	3080	Moorsel	Province Flandre Orientale: Moorsel	latlongGEarth locality	2	on host	NO INFO	NO INFO	Dog	7	Dog	Ixodes hexagonus	5 females, 2 nymphs	7			1944	Day 7 May 1944	1	Collection IRSNB, collection Ball 1944	Collection LITERATURE	Refer to article	(Fain1990)[27]	14
250	50.8587	4.52886	161273	172046	Ixodes ricinus Ixodes hexagonus Ixodes trianguliceps Carios vespertilionis	746	50.8567	4.53615	161787	171829	PTGNAME	BE24	20	Flemish Brabant	BE242	24	Leuven	24104	Tervuren	3080	Moorsel	Province Flandre Orientale: Moorsel	latlongGEarth locality	2	on host	NO INFO	NO INFO	Rodent	3	Rattus rattus	Ixodes trianguliceps	1 larva	1			1933	Day 18 October 1933	1	Collection IRSNB, collection Ball 1933	Collection LITERATURE	Refer to article	(Fain1990)[27]	6
250	50.8587	4.52886	161273	172046	Ixodes ricinus Ixodes hexagonus Ixodes trianguliceps Carios vespertilionis	747	50.8567	4.53615	161787	171829	PTGNAME	BE24	20	Flemish Brabant	BE242	24	Leuven	24104	Tervuren	3080	Moorsel	Province Flandre Orientale: Moorsel	latlongGEarth locality	2	on host	NO INFO	NO INFO	Rodent	3	Rattus norvegicus	Ixodes trianguliceps	1 larva	1			1933	Day 18 October 1933	1	Collection IRSNB, collection Ball 1933	Collection LITERATURE	Refer to article	(Fain1990)[27]	6
250	50.8587	4.52886	161273	172046	Ixodes ricinus Ixodes hexagonus Ixodes trianguliceps Carios vespertilionis	783	50.8567	4.53615	161787	171829	PTGNAME	BE24	20	Flemish Brabant	BE242	24	Leuven	24104	Tervuren	3080	Moorsel	Province Flandre Orientale: Moorsel	latlongGEarth locality	2	on host	NO INFO	NO INFO	Bat	2	Eptesicus serotinus	Argas vespertilionis	2 larvae	2			1990	NO INFO - entered date of publication in year	1	Collection IRSNB, collection	Collection LITERATURE	Refer to article	(Fain1990)[27]	4
251	50.9396	4.52914	161273	181045	Ixodes ricinus Ixodes hexagonus	45	50.9317	4.54352	162286	180171	CPCENTRE	BE24	20	Flemish Brabant	BE241	23	Halle/Vilvoorde	23038	Kampenhout	1910	Berg	VLB: 1910, Berg	Municipality center (Postcode residence of dog owner)	3	Survey on dog with veterinary practices for one year			Cat	3	Cat	Ixodes ricinus		1		PCR	2009	2008-2009	1		Collection BAYER	Edwin Claerebout	Partially published (Claerebout 2012)[13]	9
251	50.9396	4.52914	161273	181045	Ixodes ricinus Ixodes hexagonus	46	50.9317	4.54352	162286	180171	CPCENTRE	BE24	20	Flemish Brabant	BE241	23	Halle/Vilvoorde	23038	Kampenhout	1910	Berg	VLB: 1910, Berg	Municipality center (Postcode residence of dog owner)	3	Survey on dog with veterinary practices for one year			Cat	3	Cat	Ixodes hexagonus		2		PCR	2009	2008-2009	1		Collection BAYER	Edwin Claerebout	Partially published (Claerebout 2012)[13]	9
252	51.1284	4.5298	161274	202045	Ixodes ricinus Ixodes arboricola Ixodes frontalis	1002	51.1418	4.51013	159894	203539	LATLONG	BE21	10	Antwerpen	BE211	11	Antwerpen	11004	Boechout	2540	Boeschout			1				Nest	1	Nest box	Ixodes frontalis	2 females	2				April-may 2009	1	Observers: Dieter Heylen	Collection UA2	Dieter Heylen		1
252	51.1284	4.5298	161274	202045	Ixodes ricinus Ixodes arboricola Ixodes frontalis	1003	51.1418	4.51013	159894	203539	LATLONG	BE21	10	Antwerpen	BE211	11	Antwerpen	11004	Boechout	2540	Boeschout			1				Bird	6	Parus major, Cyanistes caeruleus	Ixodes frontalis	2 females, 4 nymphs, 21 larvae	27				from 2007-2011	1	Observers: Dieter Heylen	Collection UA2	Dieter Heylen		6
252	51.1284	4.5298	161274	202045	Ixodes ricinus Ixodes arboricola Ixodes frontalis	1010	51.1417	4.51322	160110	203531	LATLONG	BE21	10	Antwerpen	BE211	11	Antwerpen	11004	Boechout	2530	Boeschout/Lint/Lier			1				Bird	6	Cyanistes caeruleus, Parus major, Corvus monedula	Ixodes arboricola	15 imago, 73 nymphs, 29 larvae	117			2011	2007-2011	1		Collection UA1	refer to article	(Heylen2010b)( Heylen2011b)( Heylen2011a)[19,21,22]	6
252	51.1284	4.5298	161274	202045	Ixodes ricinus Ixodes arboricola Ixodes frontalis	1011	51.1417	4.51322	160110	203531	LATLONG	BE21	10	Antwerpen	BE211	11	Antwerpen	11004	Boechout	2530	Boeschout/Lint/Lier			1				Nest	1	from box	Ixodes arboricola	11 imago, 39 nymphs, 21 larvae	71			2011	2007-2011	1		Collection UA1	refer to article	(Heylen2010b)( Heylen2011b)( Heylen2011a)[19,21,22]	1
252	not provided	not provided	not provided	not provided	Ixodes ricinus Ixodes arboricola Ixodes frontalis	1326	not provided	not provided	not provided	not provided	LATLONG	BE21	10	Antwerpen	BE212	12	Mechelen	12021	Lier	2500	Zevenbergenbos en omgeving		100m (precision in meters), google map	1	Casual discovery while trekking		certain (observer)	NO INFO	10		Ixodes ricinus	Coordinates on association website	1			2011	2011-01-17	2		Collection GREY DATA	www.waarnemingen.be, NATUURPUNT	www.waarnemingen.be, NATUURPUNT	20
253	51.3076	4.53024	161261	221987	Ixodes ricinus	1478	51.3076	4.53024	161261	221987	LATLONG	BE21	10	Antwerpen	BE211	11	Antwerpen	11008	Brasschaat	2930	De Inslag/De Mick	1	6 forest stands	1	flagging	one visit in 5 to 15 forest stand per station	total stand on 21 sites is 176	Vegetation	1	secondary pine plantations (Pinus sylvestris, P. nigra subsp. Laricio) on former heathlands interspersed with deciduous stands (more info in artilce)	Ixodes ricinus	3 females, 4 males, 83 nymphs, 247 larvae	337	Borrelia burgdorferi (9.1% in nymph )	method of Boom et al.	2009	From 7 July to 9 September 2009	1	Details per location (176 forest stands) in future publication	Collection UGENT FOREST	Refer to article	(Tack 2012)[15]	1
254	50.4325	4.54179	162294	124637	Ixodes ricinus	362	50.4325	4.54179	162294	124637	CPCENTRE	BE32	50	Hainaut	BE322	52	Charleroi	52018	Farciennes	6240	Farciennes	HAI: 6240, Farciennes	Municipality center (Postcode residence of dog owner)	3	Survey on dog with veterinary practices for one year			Cat	3	Cat	Ixodes ricinus		3		PCR	2009	2008-2009	1		Collection BAYER	Edwin Claerebout	Partially published (Claerebout 2012)[13]	9
254	50.4325	4.54179	162294	124637	Ixodes ricinus	363	50.4325	4.54179	162294	124637	CPCENTRE	BE32	50	Hainaut	BE322	52	Charleroi	52018	Farciennes	6240	Farciennes	HAI: 6240, Farciennes	Municipality center (Postcode residence of dog owner)	3	Survey on dog with veterinary practices for one year			Dog	7	Dog(2)	Ixodes ricinus		2	A. phagocytophilum	PCR	2009	2008-2009	1		Collection BAYER	Edwin Claerebout	Partially published (Claerebout 2012)[13]	21
254	50.6033	4.54199	162264	143637	Ixodes ricinus	832	50.6059	4.54816	162700	143933	LATLONG	BE31	20	Walloon Brabant	BE310	25	Nivelles	25023	Court-Saint-Etienne	1490	Bois-Ste-Catherine Mellery	Brabant: FS095071	coordinates100m precision	1	flagging	around 2h	flag 80*80cm, on wood piece perpendicular to the handle, province selected because human cases of lyme occurred	Vegetation	1	sunny( T: 17°)	Ixodes ricinus	24N, 2M, 0F	26			1990	18.05.90	1		Collection VANIMPE	Georges van Impe	Report for IRSIA 1991	1
255	not provided	not provided	not provided	not provided	Ixodes ricinus	1144	not provided	not provided	not provided	not provided	LATLONG	BE31	20	Walloon Brabant	BE310	25	Nivelles	25023	Court-Saint-Etienne	1490	Court-Saint-Etienne		999m (precision in meters),old screen (1km)	1	Casual discovery while trekking		certain (observer)	NO INFO	10		Ixodes ricinus	Coordinates on association website	5			2009	2009-10-24	2		Collection GREY DATA	www.observations.be, NATAGORA Yves Paquet	www.observations.be, NATAGORA Yves Paquet	20
256	50.2578	4.55088	162988	105214	Ixodes ricinus	900	50.2578	4.55088	162988	105214	LATLONG	BE35	90	Namur	BE353	93	Philippeville	93022	Florennes	5620	Bois des Minières Saint-Aubin	Condroz: FR105684	coordinates100m precision	1	flagging		flag 80*80cm, on wood piece perpendicular to the handle, province selected because human cases of lyme occurred	Vegetation	1	very sunny, dry( T: 22°)	Ixodes ricinus	17N, 0M, 7F	24			1990	29.05.90	1		Collection VANIMPE	Georges van Impe	Report for IRSIA 1991	1
257	50.4558	4.55313	163093	127229	Ixodes ricinus	361	50.4558	4.55313	163093	127229	CPCENTRE	BE32	50	Hainaut	BE322	52	Charleroi	52021	Fleurus	6220	Lambusart	HAI: 6220, Lambusart	Municipality center (Postcode residence of dog owner)	3	Survey on dog with veterinary practices for one year			Dog	7	Dog	Ixodes ricinus		2		PCR	2009	2008-2009	1		Collection BAYER	Edwin Claerebout	Partially published (Claerebout 2012)[13]	21
258	50.3331	4.55473	163241	113584	Ixodes ricinus	604	50.3331	4.55473	163241	113584	PTGNAME	BE32	50	Hainaut	BE322	52	Charleroi	52025	Gerpinnes	6280	Bois de Gerpinnes	Ge: Bois de Gerpinnes		2	flagging		80*80 on 1.2m ramp, truned every 10 m	Vegetation	1		Ixodes ricinus	1 female, 8 male, 39 nymphs	48		tested against infected serum	1988	On 10 June 1988	1		Collection LITERATURE	Refer to article	(Bigaignon 1989b)26]	2
259	not provided	not provided	not provided	not provided	Ixodes ricinus	1146	not provided	not provided	not provided	not provided	LATLONG	BE35	90	Namur	BE353	93	Philippeville	93090	Viroinval	5670	Le Fondry des Chiens (réserve naturelle)		999m (precision in meters),old screen (1km)	1	Casual discovery while trekking		certain (observer)	NO INFO	10		Ixodes ricinus	Coordinates on association website	1			2007	2007-07-06	2		Collection GREY DATA	www.observations.be, NATAGORA Yves Paquet	www.observations.be, NATAGORA Yves Paquet	20
259	not provided	not provided	not provided	not provided	Ixodes ricinus	1162	not provided	not provided	not provided	not provided	LATLONG	BE35	90	Namur	BE353	93	Philippeville	93090	Viroinval	5670	Les Abannets et le Morainy (réserve naturelle)		100m (precision in meters), google map	1	Casual discovery while trekking		certain (observer)	NO INFO	10		Ixodes ricinus	Coordinates on association website	1			2011	2011-06-30	2		Collection GREY DATA	www.observations.be, NATAGORA Yves Paquet	www.observations.be, NATAGORA Yves Paquet	20
260	not provided	not provided	not provided	not provided	Ixodes ricinus	1313	not provided	not provided	not provided	not provided	LATLONG	BE21	10	Antwerpen	BE212	12	Mechelen	12021	Lier	2500	Lier - Wijk Bogerse Velden		999m (precision in meters),old screen (1km)	1	Casual discovery while trekking		certain (observer)	NO INFO	10		Ixodes ricinus	Coordinates on association website	1			2010	2010-07-08	2		Collection GREY DATA	www.waarnemingen.be, NATUURPUNT	www.waarnemingen.be, NATUURPUNT	20
261	50.275	4.56599	164060	107123	Ixodes ricinus	644	50.275	4.56599	164060	107123	PTGNAME	BE35	90	Namur	BE353	93	Philippeville	93022	Florennes	5621	Morialmé	Namur: Morialmé	latlongGEarth locality	2	on host	NO INFO	NO INFO	Dog	7	Dog	Ixodes ricinus	8 females	8			1979	Day 10 August 1979	1	Collection IRSNB, collection Fameree 1979	Collection LITERATURE	Refer to article	(Fain1990)[27]	14
262	50.6686	4.56682	164002	150908	Ixodes ricinus	22	50.6686	4.56682	164002	150908	CPCENTRE	BE31	20	Walloon Brabant	BE310	25	Nivelles	25121	Ottignies-Louvain-la-Neuve	1340	Ottignies	BRW: 1340, Ottignies	Municipality center (Postcode residence of dog owner)	3	Survey on dog with veterinary practices for one year			Cat	3	Cat	Ixodes ricinus		4		PCR	2009	2008-2009	1		Collection BAYER	Edwin Claerebout	Partially published (Claerebout 2012)[13]	9
262	50.6686	4.56682	164002	150908	Ixodes ricinus	803	50.663	4.58824	165518	150283	LATLONG	BE31	20	Walloon Brabant	BE310	25	Nivelles	25121	Ottignies-Louvain-la-Neuve	1340	Bois des Rêves	Brabant: FS1113, 8. Bois des Rêves	coordinates1 km precision	1	flagging		flag 80*80cm, on wood piece perpendicular to the handle, province selected because human cases of lyme occurred	Vegetation	1		Ixodes ricinus	29N, 4M, 5F	38			1989	From August to September 1989	1	Preliminary study	Collection VANIMPE	Georges van Impe	Report for IRSIA 1991	1
262	50.6686	4.56682	164002	150908	Ixodes ricinus	841	50.663	4.58824	165518	150283	LATLONG	BE31	20	Walloon Brabant	BE310	25	Nivelles	25121	Ottignies-Louvain-la-Neuve	1340	Bois des Rêves Ottignies-LLN	Brabant: FS122135	coordinates100m precision	1	flagging	around 2h	flag 80*80cm, on wood piece perpendicular to the handle, province selected because human cases of lyme occurred	Vegetation	1	very very sunny, dry( T: 29°)	Ixodes ricinus	24N, 6M, 4F	34			1990	27.07.90	1		Collection VANIMPE	Georges van Impe	Report for IRSIA 1991	1
262	50.6686	4.56682	164002	150908	Ixodes ricinus	844	50.663	4.58824	165518	150283	LATLONG	BE31	20	Walloon Brabant	BE310	25	Nivelles	25121	Ottignies-Louvain-la-Neuve	1340	Bois des Rêves Ottignies-LLN	Brabant: FS122135	coordinates100m precision	1	flagging	around 2h	flag 80*80cm, on wood piece perpendicular to the handle, province selected because human cases of lyme occurred	Vegetation	1	very very sunny, dry( T: 30°)	Ixodes ricinus	3N, 0M, 0F	3			1990	30.07.90	1		Collection VANIMPE	Georges van Impe	Report for IRSIA 1991	1
262	50.6686	4.56682	164002	150908	Ixodes ricinus	853	50.6648	4.58265	165122	150491	LATLONG	BE31	20	Walloon Brabant	BE310	25	Nivelles	25121	Ottignies-Louvain-la-Neuve	1340	Bois de l'Étoile Ottignies-LLn	Brabant: FS118137	coordinates100m precision	1	flagging	around 2h	flag 80*80cm, on wood piece perpendicular to the handle, province selected because human cases of lyme occurred	Vegetation	1	very sunny, dry( T: 26°)	Ixodes ricinus	43N, 3M, 4F	50			1990	23.08.90	1		Collection VANIMPE	Georges van Impe	Report for IRSIA 1991	1
262	50.6686	4.56682	164002	150908	Ixodes ricinus	1441	50.6738	4.57577	164633	151491	LATLONG	BE31	20	Walloon Brabant	BE310	25	Nivelles	25121	Ottignies-Louvain-la-Neuve	1340	Louvain la Neuve	32	accurate GPS point	1	flagging	1 survey	one survey: dragging a 1m*1m flannel cloth for 2 hours (returning every 40 m)	Vegetation	1	forest	Ixodes ricinus	24 females, 27 males, 85 nymphs	136		unknown	2009	23/04/2009	1	Number of ticks per stage per day and infection rate in future publication	Collection RLVBD	Paul Heyman		1
262	50.6686	4.56682	164002	150908	Ixodes ricinus	1622	50.6624	4.58049	164971	150223	LATLONG	BE31	20	Walloon Brabant	BE310	25	Nivelles	25121	Ottignies-Louvain-la-Neuve	1340	Bois de l'étoile	Brabant Wallon: wood name: Bois de l'étoile	not sure locality	1	flagging	8 collects, 2.5 hour per site	Detailed info on veg and litiere humidity available	Vegetation	1	Forest very detailled info available	Ixodes ricinus	10 females, 7 males and 266 nymphs	283			1985	From May to October 1985	1	Also cited in Fain1990	Collection LITERATURE	Refer to article	(Verdure1986) [123]	1
262	50.6686	4.56682	164002	150908	Ixodes ricinus	1623	50.663	4.58824	165518	150283	LATLONG	BE31	20	Walloon Brabant	BE310	25	Nivelles	25121	Ottignies-Louvain-la-Neuve	1340	Bois des reves	Brabant Wallon: wood name: Bois des reves	random center	1	flagging	7 collects, 2.5 hour per site	Detailed info on veg and litiere humidity available	Vegetation	1	Forest very detailled info available	Ixodes ricinus	10 females 10 males and 180 nymphes	200			1985	From May to October 1985	1	Also cited in Fain1990	Collection LITERATURE	Refer to article	(Verdure1986) [123]	1
263	50.2383	4.56882	164273	103044	Ixodes ricinus Ixodes hexagonus	352	50.2297	4.56283	163848	102092	CPCENTRE	BE35	90	Namur	BE353	93	Philippeville	93022	Florennes	5620	Hemptinne	NAM: 5620, Hemptinne	Municipality center (Postcode residence of dog owner)	3	Survey on dog with veterinary practices for one year			Dog	7	Dog	Ixodes hexagonus		1	Rickettsiae sp	PCR	2009	2008-2009	1		Collection BAYER	Edwin Claerebout	Partially published (Claerebout 2012)[13]	21
263	50.2383	4.56882	164273	103044	Ixodes ricinus Ixodes hexagonus	894	50.2198	4.57348	164611	100982	LATLONG	BE35	90	Namur	BE353	93	Philippeville	93022	Florennes	5620	Bois Tilfort Philippeville	Condroz: FR122642	coordinates100m precision	1	flagging		flag 80*80cm, on wood piece perpendicular to the handle, province selected because human cases of lyme occurred	Vegetation	1	very sunny, dry( T: 18°)	Ixodes ricinus	12N, 1M, 6F	19			1990	25.05.90	1		Collection VANIMPE	Georges van Impe	Report for IRSIA 1991	1
263	50.2383	4.56882	164273	103044	Ixodes ricinus Ixodes hexagonus	896	50.2259	4.58629	165524	101666	LATLONG	BE35	90	Namur	BE353	93	Philippeville	93022	Florennes	5620	Bois de Reux Hemptinne	Condroz: FR131649	coordinates100m precision	1	flagging		flag 80*80cm, on wood piece perpendicular to the handle, province selected because human cases of lyme occurred	Vegetation	1	very sunny, dry( T: 20°)	Ixodes ricinus	17N, 1M, 2F	20			1990	25.05.90	1		Collection VANIMPE	Georges van Impe	Report for IRSIA 1991	1
264	50.3732	4.56939	164273	118045	Ixodes ricinus Ixodes hexagonus	364	50.3849	4.57914	164963	119357	CPCENTRE	BE32	50	Hainaut	BE322	52	Charleroi	52074	Aiseau-Presles	6250	Presles	HAI: 6250, Presles	Municipality center (Postcode residence of dog owner)	3	Survey on dog with veterinary practices for one year			Dog	7	Dog	Ixodes hexagonus		1		PCR	2009	2008-2009	1		Collection BAYER	Edwin Claerebout	Partially published (Claerebout 2012)[13]	21
264	50.3732	4.56939	164273	118045	Ixodes ricinus Ixodes hexagonus	365	50.3561	4.57545	164709	116153	CPCENTRE	BE32	50	Hainaut	BE322	52	Charleroi	52025	Gerpinnes	6280	Gougnies	HAI: 6280, Gougnies	Municipality center (Postcode residence of dog owner)	3	Survey on dog with veterinary practices for one year			Dog	7	Dog	Ixodes ricinus		1		PCR	2009	2008-2009	1		Collection BAYER	Edwin Claerebout	Partially published (Claerebout 2012)[13]	21
264	50.3732	4.56939	164273	118045	Ixodes ricinus Ixodes hexagonus	873	50.3837	4.55639	163345	119212	LATLONG	BE32	50	Hainaut	BE322	52	Charleroi	52012	Châtelet	6200	Bois de Châtelet Presles	Condroz: FR106824	coordinates100m precision	1	flagging		flag 80*80cm, on wood piece perpendicular to the handle, province selected because human cases of lyme occurred	Vegetation	1	very sunny, dry( T: 23°)	Ixodes ricinus	24N, 1M, 2F	27			1990	07.05.90	1		Collection VANIMPE	Georges van Impe	Report for IRSIA 1991	1
264	50.3732	4.56939	164273	118045	Ixodes ricinus Ixodes hexagonus	875	50.3841	4.59438	166047	119263	LATLONG	BE32	50	Hainaut	BE322	52	Charleroi	52074	Aiseau-Presles	6250	Bois de Maisse-Piron Sart-Eustache	Condroz: FR133825	coordinates100m precision	1	flagging		flag 80*80cm, on wood piece perpendicular to the handle, province selected because human cases of lyme occurred	Vegetation	1	very sunny, dry( T: 23°)	Ixodes ricinus	33N, 3M, 2F	38			1990	07.05.90	1		Collection VANIMPE	Georges van Impe	Report for IRSIA 1991	1
265	50.4123	4.56999	164304	122396	Ixodes ricinus	874	50.4123	4.56999	164304	122396	LATLONG	BE32	50	Hainaut	BE322	52	Charleroi	52074	Aiseau-Presles	6250	Bois de Brou Pont-de-Loup	Condroz: FR115856	coordinates100m precision	1	flagging		flag 80*80cm, on wood piece perpendicular to the handle, province selected because human cases of lyme occurred	Vegetation	1	very sunny, dry( T: 22°)	Ixodes ricinus	17N, 1M, 0F	18			1990	07.05.90	1		Collection VANIMPE	Georges van Impe	Report for IRSIA 1991	1
266	50.7168	4.5316	161501	156263	Ixodes ricinus	21	50.7168	4.5316	161501	156263	CPCENTRE	BE31	20	Walloon Brabant	BE310	25	Nivelles	25091	Rixensart	1330	Rixensart	BRW: 1330, Rixensart	Municipality center (Postcode residence of dog owner)	3	Survey on dog with veterinary practices for one year			Cat	3	Cat	Ixodes ricinus		2	A. phagocytophilum	PCR	2009	2008-2009	1		Collection BAYER	Edwin Claerebout	Partially published (Claerebout 2012)[13]	9
266	50.7168	4.5316	161501	156263	Ixodes ricinus	678	50.7168	4.5316	161501	156263	PTGNAME	BE31	20	Walloon Brabant	BE310	25	Nivelles	25091	Rixensart	1330	Rixensart	Brabant Wallon: Province Brabant: Rixensart	latlongGEarth locality	2	on host	NO INFO	NO INFO	Cat	3	Cat	Ixodes ricinus	1 female	1			1988	9 September 1988	1	Collection IRSNB, collection Chiwy 1988	Collection LITERATURE	Refer to article	(Fain1990)[27]	6
267	50.7773	4.53558	161766	162991	Ixodes ricinus	125	50.7773	4.53558	161766	162991	CPCENTRE	BE24	20	Flemish Brabant	BE241	23	Halle/Vilvoorde	23062	Overijse	3090	Overijse	VLB: 3090, Overijse	Municipality center (Postcode residence of dog owner)	3	Survey on dog with veterinary practices for one year			Dog	7	Dog	Ixodes ricinus		1	Rickettsia sp	PCR	2009	2008-2009	1		Collection BAYER	Edwin Claerebout	Partially published (Claerebout 2012)[13]	21
267	50.7773	4.53558	161766	162991	Ixodes ricinus	687	50.7773	4.53558	161766	162991	PTGNAME	BE24	20	Flemish Brabant	BE241	23	Halle/Vilvoorde	23062	Overijse	3090	Overijsse	Vlaams Brabant: Province Brabant: Overijsse	latlongGEarth locality	2	on host	NO INFO	NO INFO	Bird	6	Sturnus vulgaris	Ixodes ricinus	2 nymphs, 25 larvae	27			1990	NO INFO - entered date of publication in year	1	Collection IRSNB, collection De Roo	Collection LITERATURE	Refer to article	(Fain1990)[27]	12
268	not provided	not provided	not provided	not provided	Ixodes ricinus	1261	not provided	not provided	not provided	not provided	LATLONG	BE24	20	Flemish Brabant	BE242	24	Leuven	24045	Huldenberg	3040	Huldenberg - Kasteelpark		999m (precision in meters),old screen (1km)	1	Casual discovery while trekking		certain (observer)	NO INFO	10		Ixodes ricinus	Coordinates on association website	1			2010	2010-04-24	2		Collection GREY DATA	www.waarnemingen.be, NATUURPUNT	www.waarnemingen.be, NATUURPUNT	20
269	50.7414	4.57105	164279	159010	Ixodes ricinus	18	50.6982	4.57266	164406	154200	CPCENTRE	BE31	20	Walloon Brabant	BE310	25	Nivelles	25112	Wavre	1300	Limal	BRW: 1300, Limal	Municipality center (Postcode residence of dog owner)	3	Survey on dog with veterinary practices for one year			Dog	7	Dog	Ixodes ricinus		1	A. phagocytophilum	PCR	2009	2008-2009	1		Collection BAYER	Edwin Claerebout	Partially published (Claerebout 2012)[13]	21
269	50.7414	4.57105	164279	159010	Ixodes ricinus	804	50.7168	4.56527	163878	156266	LATLONG	BE31	20	Walloon Brabant	BE310	25	Nivelles	25112	Wavre	1301	Bois de Bierges	Brabant: FS1019, 9. Bois de Bierges	coordinates1 km precision	1	flagging		flag 80*80cm, on wood piece perpendicular to the handle, province selected because human cases of lyme occurred	Vegetation	1		Ixodes ricinus	18N, 1F	19			1989	From August to September 1989	1	Preliminary study	Collection VANIMPE	Georges van Impe	Report for IRSIA 1991	1
269	50.7414	4.57105	164279	159010	Ixodes ricinus	820	50.7414	4.57105	164279	159010	LATLONG	BE31	20	Walloon Brabant	BE310	25	Nivelles	25112	Wavre	1300	Bois des Templiers Rosières	Brabant: FS108222	coordinates100m precision	1	flagging	around 2h	flag 80*80cm, on wood piece perpendicular to the handle, province selected because human cases of lyme occurred	Vegetation	1	very sunny, dry( T: 25°)	Ixodes ricinus	5N, 0M, 0F	5			1990	04.05.90	1		Collection VANIMPE	Georges van Impe	Report for IRSIA 1991	1
269	50.7414	4.57105	164279	159010	Ixodes ricinus	827	50.7255	4.5521	162946	157234	LATLONG	BE31	20	Walloon Brabant	BE310	25	Nivelles	25091	Rixensart	1331	Bois de Rixensart Rixensart	Brabant: FS095204	coordinates100m precision	1	flagging	around 2h	flag 80*80cm, on wood piece perpendicular to the handle, province selected because human cases of lyme occurred	Vegetation	1	very sunny, dry( T: 20°)	Ixodes ricinus	19N, 1M, 1F	21			1990	16.05.90	1		Collection VANIMPE	Georges van Impe	Report for IRSIA 1991	1
269	50.7414	4.57105	164279	159010	Ixodes ricinus	828	50.7199	4.57033	164235	156609	LATLONG	BE31	20	Walloon Brabant	BE310	25	Nivelles	25112	Wavre	1301	Bois de Bierges Bierges	Brabant: FS108198	coordinates100m precision	1	flagging	around 2h	flag 80*80cm, on wood piece perpendicular to the handle, province selected because human cases of lyme occurred	Vegetation	1	very sunny, dry( T: 20°)	Ixodes ricinus	14N, 0M, 0F	14			1990	16.05.90	1		Collection VANIMPE	Georges van Impe	Report for IRSIA 1991	1
270	50.9395	4.57182	164273	181045	Ixodes ricinus Ixodes hexagonus	48	50.9467	4.55481	163075	181846	CPCENTRE	BE24	20	Flemish Brabant	BE241	23	Halle/Vilvoorde	23038	Kampenhout	1910	Kampenhout	VLB: 1910, Kampenhout	Municipality center (Postcode residence of dog owner)	3	Survey on dog with veterinary practices for one year			Dog	7	Dog	Ixodes ricinus		2		PCR	2009	2008-2009	1		Collection BAYER	Edwin Claerebout	Partially published (Claerebout 2012)[13]	21
270	50.9395	4.57182	164273	181045	Ixodes ricinus Ixodes hexagonus	49	50.9467	4.55481	163075	181846	CPCENTRE	BE24	20	Flemish Brabant	BE241	23	Halle/Vilvoorde	23038	Kampenhout	1910	Kampenhout	VLB: 1910, Kampenhout	Municipality center (Postcode residence of dog owner)	3	Survey on dog with veterinary practices for one year			Cat	3	Cat(4)	Ixodes ricinus		9		PCR	2009	2008-2009	1		Collection BAYER	Edwin Claerebout	Partially published (Claerebout 2012)[13]	9
270	50.9395	4.57182	164273	181045	Ixodes ricinus Ixodes hexagonus	50	50.9467	4.55481	163075	181846	CPCENTRE	BE24	20	Flemish Brabant	BE241	23	Halle/Vilvoorde	23038	Kampenhout	1910	Kampenhout	VLB: 1910, Kampenhout	Municipality center (Postcode residence of dog owner)	3	Survey on dog with veterinary practices for one year			Cat	3	Cat	Ixodes hexagonus		1		PCR	2009	2008-2009	1		Collection BAYER	Edwin Claerebout	Partially published (Claerebout 2012)[13]	9
271	50.9935	4.57206	164273	187045	Ixodes ricinus Ixodes hexagonus	136	50.9821	4.5744	164441	185782	CPCENTRE	BE24	20	Flemish Brabant	BE242	24	Leuven	24014	Boortmeerbeek	3190	Boortmeerbeek	VLB: 3190, Boortmeerbeek	Municipality center (Postcode residence of dog owner)	3	Survey on dog with veterinary practices for one year			Dog	7	Dog(19)	Ixodes ricinus		22	A. phagocytophilum(3) Rickettsia sp(2), B. lusitaniae, R. helvetica	PCR	2009	2008-2009	1		Collection BAYER	Edwin Claerebout	Partially published (Claerebout 2012)[13]	21
271	50.9935	4.57206	164273	187045	Ixodes ricinus Ixodes hexagonus	137	50.9821	4.5744	164441	185782	CPCENTRE	BE24	20	Flemish Brabant	BE242	24	Leuven	24014	Boortmeerbeek	3190	Boortmeerbeek	VLB: 3190, Boortmeerbeek	Municipality center (Postcode residence of dog owner)	3	Survey on dog with veterinary practices for one year			Cat	3	Cat(16)	Ixodes ricinus		26	B. Afzelii(4)A. phagocytophilum(3)	PCR	2009	2008-2009	1		Collection BAYER	Edwin Claerebout	Partially published (Claerebout 2012)[13]	9
271	50.9935	4.57206	164273	187045	Ixodes ricinus Ixodes hexagonus	138	50.9821	4.5744	164441	185782	CPCENTRE	BE24	20	Flemish Brabant	BE242	24	Leuven	24014	Boortmeerbeek	3190	Boortmeerbeek	VLB: 3190, Boortmeerbeek	Municipality center (Postcode residence of dog owner)	3	Survey on dog with veterinary practices for one year			Cat	3	Cat(3)	Ixodes hexagonus		8	R. helvetica	PCR	2009	2008-2009	1		Collection BAYER	Edwin Claerebout	Partially published (Claerebout 2012)[13]	9
271	50.9935	4.57206	164273	187045	Ixodes ricinus Ixodes hexagonus	139	50.9821	4.5744	164441	185782	CPCENTRE	BE24	20	Flemish Brabant	BE242	24	Leuven	24014	Boortmeerbeek	3190	Boortmeerbeek	VLB: 3190, Boortmeerbeek	Municipality center (Postcode residence of dog owner)	3	Survey on dog with veterinary practices for one year			Dog	7	Dog(4)	Ixodes hexagonus		5		PCR	2009	2008-2009	1		Collection BAYER	Edwin Claerebout	Partially published (Claerebout 2012)[13]	21
271	50.9935	4.57206	164273	187045	Ixodes ricinus Ixodes hexagonus	140	50.9961	4.55133	162817	187340	CPCENTRE	BE24	20	Flemish Brabant	BE242	24	Leuven	24014	Boortmeerbeek	3191	Hever	VLB: 3293, Hever	code changed for 3293, center of commune (using CodePostal) adress of dong owner	3	Survey on dog with veterinary practices for one year			Cat	3	Cat(7)	Ixodes ricinus		24	A. phagocytophilum, B. Valaisiana	PCR	2009	2008-2009	1		Collection BAYER	Edwin Claerebout	Partially published (Claerebout 2012)[13]	9
271	50.9935	4.57206	164273	187045	Ixodes ricinus Ixodes hexagonus	141	50.9961	4.55133	162817	187340	CPCENTRE	BE24	20	Flemish Brabant	BE242	24	Leuven	24014	Boortmeerbeek	3191	Hever	VLB: 3293, Hever	code changed for 3293, center of commune (using CodePostal) adress of dong owner	3	Survey on dog with veterinary practices for one year			Dog	7	Dog	Ixodes hexagonus		1		PCR	2009	2008-2009	1		Collection BAYER	Edwin Claerebout	Partially published (Claerebout 2012)[13]	21
271	50.9935	4.57206	164273	187045	Ixodes ricinus Ixodes hexagonus	142	50.9961	4.55133	162817	187340	CPCENTRE	BE24	20	Flemish Brabant	BE242	24	Leuven	24014	Boortmeerbeek	3191	Hever	VLB: 3293, Hever	code changed for 3293, center of commune (using CodePostal) adress of dong owner	3	Survey on dog with veterinary practices for one year			Dog	7	Dog	Ixodes ricinus		1	A. phagocytophilum, Rickettsia sp	PCR	2009	2008-2009	1		Collection BAYER	Edwin Claerebout	Partially published (Claerebout 2012)[13]	21
271	50.9935	4.57206	164273	187045	Ixodes ricinus Ixodes hexagonus	143	50.981	4.53073	161375	185654	CPCENTRE	BE24	20	Flemish Brabant	BE242	24	Leuven	24014	Boortmeerbeek	3191	Schiplaken	VLB: 3294, Schiplaken	code changed for 3294, center of commune (using CodePostal) adress of dong owner	3	Survey on dog with veterinary practices for one year			Cat	3	Cat(5)	Ixodes ricinus		5	B. afzelii	PCR	2009	2008-2009	1		Collection BAYER	Edwin Claerebout	Partially published (Claerebout 2012)[13]	9
271	50.9935	4.57206	164273	187045	Ixodes ricinus Ixodes hexagonus	144	50.981	4.53073	161375	185654	CPCENTRE	BE24	20	Flemish Brabant	BE242	24	Leuven	24014	Boortmeerbeek	3191	Schiplaken	VLB: 3294, Schiplaken	code changed for 3294, center of commune (using CodePostal) adress of dong owner	3	Survey on dog with veterinary practices for one year			Dog	7	Dog	Ixodes ricinus		1		PCR	2009	2008-2009	1		Collection BAYER	Edwin Claerebout	Partially published (Claerebout 2012)[13]	21
271	not provided	not provided	not provided	not provided	Ixodes ricinus Ixodes hexagonus	1177	not provided	not provided	not provided	not provided	LATLONG	BE21	10	Antwerpen	BE212	12	Mechelen	12025	Mechelen	2812	Muizen (Mechelen) (Dg)		100m (precision in meters)	1	Casual discovery while trekking		validated	NO INFO	10		Ixodes ricinus	Coordinates on association website	1			2008	2008-05-12	2		Collection GREY DATA	www.waarnemingen.be, NATUURPUNT	www.waarnemingen.be, NATUURPUNT	20
271	not provided	not provided	not provided	not provided	Ixodes ricinus Ixodes hexagonus	1178	not provided	not provided	not provided	not provided	LATLONG	BE21	10	Antwerpen	BE212	12	Mechelen	12025	Mechelen	2812	Muizen (Mechelen) (Dg)		100m (precision in meters)	1	Casual discovery while trekking		validated	NO INFO	10		Ixodes ricinus	Coordinates on association website	1			2008	2008-05-31	2		Collection GREY DATA	www.waarnemingen.be, NATUURPUNT	www.waarnemingen.be, NATUURPUNT	20
272	51.0204	4.57218	164273	190046	Ixodes ricinus Ixodes hexagonus	118	51.0081	4.59017	165540	188682	CPCENTRE	BE21	10	Antwerpen	BE212	12	Mechelen	12005	Bonheiden	2820	Rijmenam	ANT: 2820, Rijmenam	Municipality center (Postcode residence of dog owner)	3	Survey on dog with veterinary practices for one year			Dog	7	Dog	Ixodes hexagonus		2		PCR	2009	2008-2009	1		Collection BAYER	Edwin Claerebout	Partially published (Claerebout 2012)[13]	21
272	51.0204	4.57218	164273	190046	Ixodes ricinus Ixodes hexagonus	119	51.0081	4.59017	165540	188682	CPCENTRE	BE21	10	Antwerpen	BE212	12	Mechelen	12005	Bonheiden	2820	Rijmenam	ANT: 2820, Rijmenam	Municipality center (Postcode residence of dog owner)	3	Survey on dog with veterinary practices for one year			Dog	7	Dog(2)	Ixodes ricinus		8	R. helvetica	PCR	2009	2008-2009	1		Collection BAYER	Edwin Claerebout	Partially published (Claerebout 2012)[13]	21
272	51.0204	4.57218	164273	190046	Ixodes ricinus Ixodes hexagonus	120	51.0081	4.59017	165540	188682	CPCENTRE	BE21	10	Antwerpen	BE212	12	Mechelen	12005	Bonheiden	2820	Rijmenam	ANT: 2820, Rijmenam	Municipality center (Postcode residence of dog owner)	3	Survey on dog with veterinary practices for one year			Cat	3	Cat(2)	Ixodes ricinus		2		PCR	2009	2008-2009	1		Collection BAYER	Edwin Claerebout	Partially published (Claerebout 2012)[13]	9
272	not provided	not provided	not provided	not provided	Ixodes ricinus Ixodes hexagonus	1276	not provided	not provided	not provided	not provided	LATLONG	BE21	10	Antwerpen	BE212	12	Mechelen	12005	Bonheiden	2820	Rijmenam (Dg)		999m (precision in meters),old screen (1km)	1	Casual discovery while trekking		certain (observer)	Dog	7	Erven, volkstuinen en moestuinen	Ixodes ricinus	Coordinates on association website	1			2010	2010-05-05	2		Collection GREY DATA	www.waarnemingen.be, NATUURPUNT	www.waarnemingen.be, NATUURPUNT	14
272	not provided	not provided	not provided	not provided	Ixodes ricinus Ixodes hexagonus	1289	not provided	not provided	not provided	not provided	LATLONG	BE21	10	Antwerpen	BE212	12	Mechelen	12005	Bonheiden	2820	Cassenbroek - Elst		999m (precision in meters),old screen (1km)	1	Casual discovery while trekking		Kevin Lambeets	NO INFO	10		Ixodes ricinus	Coordinates on association website	1			2010	2010-05-23	2		Collection GREY DATA	www.waarnemingen.be, NATUURPUNT	www.waarnemingen.be, NATUURPUNT	20
272	51.0204	4.57218	164273	190046	Ixodes ricinus Ixodes hexagonus	1450	51.0081	4.59017	165540	188682	PTGNAME	BE21	10	Antwerpen	BE212	12	Mechelen	12005	Bonheiden	2820	Rijmenam	45	Guessed according to locality name	2	flagging	1 survey	one survey: dragging a 1m*1m flannel cloth for 2 hours (returning every 40 m)	Vegetation	1	forest	Ixodes ricinus	1 male	1		unknown	2010	06/07/2010	1	Number of ticks per stage per day and infection rate in future publication	Collection RLVBD	Paul Heyman		2
273	51.1822	4.57289	164274	208045	Ixodes ricinus Ixodes hexagonus	97	51.1929	4.56476	163702	209231	CPCENTRE	BE21	10	Antwerpen	BE211	11	Antwerpen	11035	Ranst	2520	Ranst	ANT: 2520, Ranst	Municipality center (Postcode residence of dog owner)	3	Survey on dog with veterinary practices for one year			Dog	7	Dog	Ixodes hexagonus		1		PCR	2009	2008-2009	1		Collection BAYER	Edwin Claerebout	Partially published (Claerebout 2012)[13]	21
273	51.1822	4.57289	164274	208045	Ixodes ricinus Ixodes hexagonus	698	51.1812	4.60235	166334	207935	PTGNAME	BE21	10	Antwerpen	BE211	11	Antwerpen	11035	Ranst	2520	Broechem	Antwerp: Province Anvers: Broechem	latlongGEarth locality	2	on host	NO INFO	NO INFO	Squirrel	3		Ixodes ricinus	5 nymphs	5			1945	Day 9 May 1945	1	Collection IRSNB, collection De Blieck 1945	Collection LITERATURE	Refer to article	(Fain1990)[27]	6
273	51.1822	4.57289	164274	208045	Ixodes ricinus Ixodes hexagonus	699	51.1812	4.60235	166334	207935	PTGNAME	BE21	10	Antwerpen	BE211	11	Antwerpen	11035	Ranst	2520	Broechem	Antwerp: Province Anvers: Broechem	latlongGEarth locality	2	on host	NO INFO	NO INFO	Bird	6	Turdus merula	Ixodes ricinus	2 nymphs	2			1945	Day 14 May 1945	1	Collection IRSNB, collection De Blieck 1945	Collection LITERATURE	Refer to article	(Fain1990)[27]	12
273	not provided	not provided	not provided	not provided	Ixodes ricinus Ixodes hexagonus	1223	not provided	not provided	not provided	not provided	LATLONG	BE21	10	Antwerpen	BE211	11	Antwerpen	11035	Ranst	2520	Broechem Centrum		999m (precision in meters),old screen (1km)	1	Casual discovery while trekking		certain (observer)	Vegetation	1	Erven, volkstuinen en moestuinen	Ixodes ricinus	Coordinates on association website	1			2009	2009-07-13	2		Collection GREY DATA	www.waarnemingen.be, NATUURPUNT	www.waarnemingen.be, NATUURPUNT	2
273	not provided	not provided	not provided	not provided	Ixodes ricinus Ixodes hexagonus	1328	not provided	not provided	not provided	not provided	LATLONG	BE21	10	Antwerpen	BE211	11	Antwerpen	11035	Ranst	2520	Ranst		10m (precision in meters), google map	1	Casual discovery while trekking		certain (observer)	NO INFO	10		Ixodes ricinus	Coordinates on association website	1			2011	2011-02-17	2		Collection GREY DATA	www.waarnemingen.be, NATUURPUNT	www.waarnemingen.be, NATUURPUNT	20
273	not provided	not provided	not provided	not provided	Ixodes ricinus Ixodes hexagonus	1382	not provided	not provided	not provided	not provided	LATLONG	BE21	10	Antwerpen	BE211	11	Antwerpen	11035	Ranst	2520	Broechem Centrum		10m (precision in meters), google map	1	Casual discovery while trekking		certain (observer)	Bird	6	(merle) Erven, volkstuinen en moestuinen	Ixodes ricinus	Coordinates on association website	1			2011	2011-08-13	2		Collection GREY DATA	www.waarnemingen.be, NATUURPUNT	www.waarnemingen.be, NATUURPUNT	12
273	not provided	not provided	not provided	not provided	Ixodes ricinus Ixodes hexagonus	1400	not provided	not provided	not provided	not provided	LATLONG	BE21	10	Antwerpen	BE211	11	Antwerpen	11035	Ranst	2520	Broechem (Dg)		10m (precision in meters), google map	1	Casual discovery while trekking		certain (observer)	Vegetation	1	Gemengd loof-naaldbos	Ixodes ricinus	Coordinates on association website	1			2011	2011-11-29	2		Collection GREY DATA	www.waarnemingen.be, NATUURPUNT	www.waarnemingen.be, NATUURPUNT	2
274	51.2982	4.57325	164263	220951	Ixodes ricinus	1514	51.2982	4.57325	164263	220951	PTGNAME	BE21	10	Antwerpen	BE211	11	Antwerpen	11009	Brecht	2960	St Job in't Goor	Antwerp, St Job in't Goor		2	on host			Horse	8	horse	Ixodes ricinus	1 female, 1 male	2			1951	day 5 june 1951	1	IRSNB collection Cooreman- Keersmaker	Collection IRSNB	IRSNB staff		16
275	51.2406	4.58367	165009	214542	Ixodes ricinus	1013	51.2229	4.57545	164440	212573	PTGNAME	BE21	10	Antwerpen	BE211	11	Antwerpen	11039	Schilde	2970	Schilde			2	on host			Cow	4		Ixodes ricinus		1			1963	NO INFO - entered date of publication in year	1		Collection LITERATURE	refer to article	(Jadin1963)[113]	8
275	not provided	not provided	not provided	not provided	Ixodes ricinus	1166	not provided	not provided	not provided	not provided	LATLONG	BE21	10	Antwerpen	BE211	11	Antwerpen	11039	Schilde	2970	Schilde - De Pont		999m (precision in meters),old screen (1km)	1	Casual discovery while trekking		validated	NO INFO	10		Ixodes ricinus	Coordinates on association website	1			2002	2002-06-23	2		Collection GREY DATA	www.waarnemingen.be, NATUURPUNT	www.waarnemingen.be, NATUURPUNT	20
276	not provided	not provided	not provided	not provided	Ixodes ricinus	1200	not provided	not provided	not provided	not provided	LATLONG	BE21	10	Antwerpen	BE211	11	Antwerpen	11053	Wuustwezel	2990	Groot Schietveld		999m (precision in meters),old screen (1km)	1	Casual discovery while trekking		certain (observer)	NO INFO	10		Ixodes ricinus	Coordinates on association website	15			2009	2009-04-05	2		Collection GREY DATA	www.waarnemingen.be, NATUURPUNT	www.waarnemingen.be, NATUURPUNT	20
276	not provided	not provided	not provided	not provided	Ixodes ricinus	1222	not provided	not provided	not provided	not provided	LATLONG	BE21	10	Antwerpen	BE211	11	Antwerpen	11009	Brecht	2960	Groot Schietveld		999m (precision in meters),old screen (1km)	1	Casual discovery while trekking		certain (observer)	NO INFO	10		Ixodes ricinus	Coordinates on association website	20			2009	2009-07-08	2		Collection GREY DATA	www.waarnemingen.be, NATUURPUNT	www.waarnemingen.be, NATUURPUNT	20
276	51.3591	4.58663	165177	227726	Ixodes ricinus	1526	51.3788	4.59198	165543	229921	PTGMAP	BE21	10	Antwerpen	BE211	11	Antwerpen	11053	Wuustwezel	2990	Wuustwezel			5				Cows or pasture	4	Cows or pasture	Ixodes ricinus	unknown	1	Anaplasma ( not infected but the cow)		2010		1		Collection DGZ	Jo Maris		20
277	not provided	not provided	not provided	not provided	Ixodes ricinus	1142	not provided	not provided	not provided	not provided	LATLONG	BE35	90	Namur	BE353	93	Philippeville	93014	Couvin	5660	Nismes		999m (precision in meters),old screen (1km)	1	Casual discovery while trekking		certain (observer)	NO INFO	10		Ixodes ricinus	Coordinates on association website	1			2009	2009-08-10	2		Collection GREY DATA	www.observations.be, NATAGORA Yves Paquet	www.observations.be, NATAGORA Yves Paquet	20
277	not provided	not provided	not provided	not provided	Ixodes ricinus	1156	not provided	not provided	not provided	not provided	LATLONG	BE35	90	Namur	BE353	93	Philippeville	93014	Couvin	5660	Nismes		100m (precision in meters), google map	1	Casual discovery while trekking		certain (observer)	NO INFO	10		Ixodes ricinus	Coordinates on association website	1			2011	2011-05-13	2		Collection GREY DATA	www.observations.be, NATAGORA Yves Paquet	www.observations.be, NATAGORA Yves Paquet	20
278	51.0398	4.58824	165394	192207	Ixodes hexagonus	106	51.0398	4.58824	165394	192207	CPCENTRE	BE21	10	Antwerpen	BE212	12	Mechelen	12029	Putte	2580	Peulis-Putte	ANT: 2580, Peulis-Putte	Municipality center (Postcode residence of dog owner)	3	Survey on dog with veterinary practices for one year			Cat	3	Cat	Ixodes hexagonus		1		PCR	2009	2008-2009	1		Collection BAYER	Edwin Claerebout	Partially published (Claerebout 2012)[13]	9
279	not provided	not provided	not provided	not provided	Ixodes ricinus	1139	not provided	not provided	not provided	not provided	LATLONG	BE35	90	Namur	BE353	93	Philippeville	93090	Viroinval	5670	Dourbes		999m (precision in meters),old screen (1km)	1	Casual discovery while trekking		certain (observer)	NO INFO	10		Ixodes ricinus	Coordinates on association website	6			2009	2009-07-18	2		Collection GREY DATA	www.observations.be, NATAGORA Yves Paquet	www.observations.be, NATAGORA Yves Paquet	20
280	not provided	not provided	not provided	not provided	Ixodes ricinus	1316	not provided	not provided	not provided	not provided	LATLONG	BE24	20	Flemish Brabant	BE242	24	Leuven	24055	Kortenberg	3078	Everberg - Rotte Gaten		999m (precision in meters),old screen (1km)	1	Casual discovery while trekking		validated	NO INFO	10		Ixodes ricinus	Coordinates on association website	1			2010	2010-07-22	2		Collection GREY DATA	www.waarnemingen.be, NATUURPUNT	www.waarnemingen.be, NATUURPUNT	20
281	not provided	not provided	not provided	not provided	Ixodes ricinus	1141	not provided	not provided	not provided	not provided	LATLONG	BE35	90	Namur	BE353	93	Philippeville	93090	Viroinval	5670	Olloy-Sur-Viroin		999m (precision in meters),old screen (1km)	1	Casual discovery while trekking		certain (observer)	NO INFO	10		Ixodes ricinus	Coordinates on association website	1			2009	2009-08-11	2		Collection GREY DATA	www.observations.be, NATAGORA Yves Paquet	www.observations.be, NATAGORA Yves Paquet	20
282	51.2816	4.59515	165796	219106	Ixodes ricinus	973	51.2816	4.59515	165796	219106	LATLONG	BE21	10	Antwerpen	BE211	11	Antwerpen	11039	Schilde	2970	Kouwenberghoeve Sint-Job-in-'t-Goor	Campine: FS112823	coordinates100m precision	1	flagging		flag 80*80cm, on wood piece perpendicular to the handle, province selected because no info and favorable vegetation	Vegetation	1	sunny and dry( T: 24°)	Ixodes ricinus	6N, 0M, 0F	6			1990	29.08.90	1		Collection VANIMPE	Georges van Impe	Report for IRSIA 1991	1
283	50.7195	4.59582	166035	156576	Ixodes ricinus	19	50.7199	4.61283	167236	156627	CPCENTRE	BE31	20	Walloon Brabant	BE310	25	Nivelles	25112	Wavre	1300	Wavre	BRW: 1300, Wavre	Municipality center (Postcode residence of dog owner)	3	Survey on dog with veterinary practices for one year			Dog	7	Dog (2)	Ixodes ricinus		3	A. phagocytophilum	PCR	2009	2008-2009	1		Collection BAYER	Edwin Claerebout	Partially published (Claerebout 2012)[13]	21
283	50.7195	4.59582	166035	156576	Ixodes ricinus	821	50.7195	4.59582	166035	156576	LATLONG	BE31	20	Walloon Brabant	BE310	25	Nivelles	25112	Wavre	1300	Bois de Beumont Bierges	Brabant: FS126198	coordinates100m precision	1	flagging	around 2h	flag 80*80cm, on wood piece perpendicular to the handle, province selected because human cases of lyme occurred	Vegetation	1	very sunny, dry( T: 25°)	Ixodes ricinus	7N, 0M, 4F	11			1990	04.05.90	1		Collection VANIMPE	Georges van Impe	Report for IRSIA 1991	1
284	51.3419	4.60589	166524	225816	Ixodes frontalis	1006	51.3419	4.60589	166524	225816	LATLONG	BE21	10	Antwerpen	BE211	11	Antwerpen	11009	Brecht	2960	Overbroek			1				Bird	6	1 starling (Sturnus vulgaris)	Ixodes frontalis	6 females	6				24 August 2011	1	Observer: Jos Cox	Collection UA2	Dieter Heylen		6
285	50.2229	4.60722	167018	101338	Ixodes ricinus	895	50.2229	4.60722	167018	101338	LATLONG	BE35	90	Namur	BE353	93	Philippeville	93022	Florennes	5620	Bois Brûlé Chaumont	Condroz: FR146646	coordinates100m precision	1	flagging		flag 80*80cm, on wood piece perpendicular to the handle, province selected because human cases of lyme occurred	Vegetation	1	very sunny, dry( T: 18°)	Ixodes ricinus	15N, 2M, 3F	20			1990	25.05.90	1		Collection VANIMPE	Georges van Impe	Report for IRSIA 1991	1
286	50.8201	4.60738	166815	167770	Ixodes ricinus, Ixodes lividus	983	50.8201	4.60738	166815	167770	LATLONG	BE24	20	Flemish Brabant	BE242	24	Leuven	24045	Huldenberg	3040	Boeschout			1				Vegetation	1		Ixodes ricinus	3200 nymphs	3200			2008	June 2007, June 2008	1		Collection UA1	refer to article	(Heylen 2010a)[20]	1
286	50.8201	4.60738	166815	167770	Ixodes ricinus, Ixodes lividus	984	50.8199	4.60729	166809	167746	LATLONG	BE24	20	Flemish Brabant	BE242	24	Leuven	24045	Huldenberg	3040	Neerijse			1				Bird	6	adults and fledged sand martins (Riparia riparia)	Ixodes lividus	7 females, 5 nymphs, 1 larvae	13			2009	16 may 2009	1	Observer: Dieter Heylen, Erik matthysen, Franck Adriensen, Joris Elst	Collection UA2	Dieter Heylen		6
286	50.8201	4.60738	166815	167770	Ixodes ricinus, Ixodes lividus	1463	50.8201	4.60738	166815	167770	LATLONG	BE24	20	Flemish Brabant	BE242	24	Leuven	24045	Huldenberg	3040	Boechout			1				Vegetation	1		Ixodes ricinus	3200 nymphs	3200			2008	june2007, june 2008	1	Observer: Dieter Heylen	Collection UA1	Refer to article	(Heylen Madder &Matthysen 2010) [19]	1
286	50.8201	4.60738	166815	167770	Ixodes ricinus, Ixodes lividus	1519	50.8201	4.60738	166815	167770	LATLONG	BE24	20	Flemish Brabant	BE242	24	Leuven	24045	Huldenberg	3040	Boechout			1				Bird	6	(Parus major, Cyanistes caeruleus)	Ixodes ricinus	254 larvae, 417 nymphs	671			2011	2007-2011	1	Observer: Dieter Heylen, Frank Adriaensen, Erik Matthysen, Joris Elst, Indra Jacobs	Collection UA2	Dieter Heylen		6
287	50.4001	4.6117	167273	121045	Ixodes ricinus Ixodes hexagonus	316	50.3888	4.62369	168129	119799	CPCENTRE	BE35	90	Namur	BE352	92	Namur	92048	Fosses-la-Ville	5070	Le Roux	NAM: 5070, Le Roux	Municipality center (Postcode residence of dog owner)	3	Survey on dog with veterinary practices for one year			Cat	3	Cat	Ixodes hexagonus		1		PCR	2009	2008-2009	1		Collection BAYER	Edwin Claerebout	Partially published (Claerebout 2012)[13]	9
287	50.4001	4.6117	167273	121045	Ixodes ricinus Ixodes hexagonus	317	50.3888	4.62369	168129	119799	CPCENTRE	BE35	90	Namur	BE352	92	Namur	92048	Fosses-la-Ville	5070	Le Roux	NAM: 5070, Le Roux	Municipality center (Postcode residence of dog owner)	3	Survey on dog with veterinary practices for one year			Dog	7	Dog	Ixodes ricinus		1		PCR	2009	2008-2009	1		Collection BAYER	Edwin Claerebout	Partially published (Claerebout 2012)[13]	21
288	50.6698	4.6131	167273	151045	Ixodes ricinus Ixodes hexagonus	801	50.6802	4.60652	166804	152210	LATLONG	BE31	20	Walloon Brabant	BE310	25	Nivelles	25121	Ottignies-Louvain-la-Neuve	1342	Bois de Lauzelle	Brabant: FS1315, 6. Bois de Lauzelle	coordinates1 km precision	1	flagging		flag 80*80cm, on wood piece perpendicular to the handle, province selected because human cases of lyme occurred	Vegetation	1		Ixodes ricinus	14N, 2F	16			1989	From August to September 1989	1	Preliminary study	Collection VANIMPE	Georges van Impe	Report for IRSIA 1991	1
288	50.6698	4.6131	167273	151045	Ixodes ricinus Ixodes hexagonus	816	50.6601	4.59664	166113	149972	LATLONG	BE31	20	Walloon Brabant	BE310	25	Nivelles	25121	Ottignies-Louvain-la-Neuve	1340	Bois de morimont (brabant)	Brabant: FS128132	coordinates1 km precision	1	flagging		flag 80*80cm, on wood piece perpendicular to the handle, province selected because human cases of lyme occurred	Burrow	1	rabbit burrow	Ixodes hexagonus	1N	1			1990	From May to October 1990	1	Preliminary study	Collection VANIMPE	Georges van Impe	Report for IRSIA 1991	1
288	50.6698	4.6131	167273	151045	Ixodes ricinus Ixodes hexagonus	845	50.6601	4.59664	166113	149972	LATLONG	BE31	20	Walloon Brabant	BE310	25	Nivelles	25121	Ottignies-Louvain-la-Neuve	1340	Bois de Morimont Ottignies-LLN	Brabant: FS128132	coordinates100m precision	1	flagging	around 2h	flag 80*80cm, on wood piece perpendicular to the handle, province selected because human cases of lyme occurred	Vegetation	1	very very sunny, dry( T: 30°)	Ixodes ricinus	32N, 1M, 1F	34			1990	30.07.90	1		Collection VANIMPE	Georges van Impe	Report for IRSIA 1991	1
288	50.6698	4.6131	167273	151045	Ixodes ricinus Ixodes hexagonus	851	50.6449	4.59188	165781	148278	LATLONG	BE31	20	Walloon Brabant	BE310	25	Nivelles	25023	Court-Saint-Etienne	1490	Bois de Laussau Court-St-Étienne	Brabant: FS125115	coordinates100m precision	1	flagging	around 2h	flag 80*80cm, on wood piece perpendicular to the handle, province selected because human cases of lyme occurred	Vegetation	1	very very sunny, dry( T: 34°)	Ixodes ricinus	4N, 0M, 0F	4			1990	02.08.90	1		Collection VANIMPE	Georges van Impe	Report for IRSIA 1991	1
288	50.6698	4.6131	167273	151045	Ixodes ricinus Ixodes hexagonus	857	50.645	4.58764	165481	148283	LATLONG	BE31	20	Walloon Brabant	BE310	25	Nivelles	25023	Court-Saint-Etienne	1490	Bois de Laussau Court-St-Étienne	Brabant: FS122115	coordinates100m precision	1	flagging	around 2h	flag 80*80cm, on wood piece perpendicular to the handle, province selected because human cases of lyme occurred	Vegetation	1	average( T: 16°)	Ixodes ricinus	158N, 17M, 12F	185			1990	17.09.90	1		Collection VANIMPE	Georges van Impe	Report for IRSIA 1991	1
288	50.6698	4.6131	167273	151045	Ixodes ricinus Ixodes hexagonus	869	50.678	4.60432	166650	151963	LATLONG	BE31	20	Walloon Brabant	BE310	25	Nivelles	25121	Ottignies-Louvain-la-Neuve	1348	Bois de Lauzelle Ottignies-LLN	Brabant: FS133152	coordinates100m precision	1	flagging	around 2h	flag 80*80cm, on wood piece perpendicular to the handle, province selected because human cases of lyme occurred	Vegetation	1	very sunny, dry( T: 25°)	Ixodes ricinus	10N, 1M, 0F	11			1990	12.10.90	1		Collection VANIMPE	Georges van Impe	Report for IRSIA 1991	1
288	50.6698	4.6131	167273	151045	Ixodes ricinus Ixodes hexagonus	871	50.6815	4.6101	167057	152356	LATLONG	BE31	20	Walloon Brabant	BE310	25	Nivelles	25121	Ottignies-Louvain-la-Neuve	1348	Bois de Lauzelle Ottignies-LLN	Brabant: FS137156	coordinates100m precision	1	flagging	around 2h	flag 80*80cm, on wood piece perpendicular to the handle, province selected because human cases of lyme occurred	Vegetation	1	rainy and grey( T: 16°)	Ixodes ricinus	10N, 0M, 0F	10			1990	17.10.90	1		Collection VANIMPE	Georges van Impe	Report for IRSIA 1991	1
288	50.6698	4.6131	167273	151045	Ixodes ricinus Ixodes hexagonus	1621	50.6796	4.61096	167119	152142	LATLONG	BE31	20	Walloon Brabant	BE310	25	Nivelles	25121	Ottignies-Louvain-la-Neuve	1348	Bois de Lauzelle	Brabant Wallon: wood name: Bois de Lauzelle	very accurate, topo map avialable	1	flagging	6 collects, 2.5 hour per site	Detailed info on veg and litiere humidity available	Vegetation	1	Forest very detailled info available	Ixodes ricinus	14 females, 19 males and 453 nymphs	486			1985	From May to October 1985	1	Also cited in Fain1990	Collection LITERATURE	Refer to article	(Verdure1986) [123]	1
289	50.8585	4.61408	167273	172045	Ixodes ricinus Ixodes hexagonus	629	50.8659	4.63069	168440	172868	PTGNAME	BE24	20	Flemish Brabant	BE242	24	Leuven	24009	Bertem	3060	Bertem	Bertem		2	on host			Cow	4	weide	Ixodes ricinus		1	Unknown but A.phagocytophilum and Babesia in cows		2005	In year 2004 and 2005	1		Collection LITERATURE	Refer to article	(Everaert 2007)[115]	8
289	50.8585	4.61408	167273	172045	Ixodes ricinus Ixodes hexagonus	720	50.8486	4.59402	165864	170933	PTGNAME	BE24	20	Flemish Brabant	BE242	24	Leuven	24009	Bertem	3061	Leefdael	Province Brabant: Leefdael	latlongGEarth locality	2	on host	NO INFO	NO INFO	Polecat	3	Mustela putorius	Ixodes hexagonus	3 females, 2 nymphs	5			1986	August 1986	1	Collection IRSNB, collection Puylaert 1986	Collection LITERATURE	Refer to article	(Fain1990)[27]	6
290	50.9664	4.61465	167273	184045	Ixodes ricinus Ixodes hexagonus	130	50.9703	4.6324	168518	184484	CPCENTRE	BE24	20	Flemish Brabant	BE242	24	Leuven	24033	Haacht	3150	Haacht	VLB: 3150, Haacht	Municipality center (Postcode residence of dog owner)	3	Survey on dog with veterinary practices for one year			Cat	3	Cat	Ixodes hexagonus		1		PCR	2009	2008-2009	1		Collection BAYER	Edwin Claerebout	Partially published (Claerebout 2012)[13]	9
290	50.9664	4.61465	167273	184045	Ixodes ricinus Ixodes hexagonus	131	50.9703	4.6324	168518	184484	CPCENTRE	BE24	20	Flemish Brabant	BE242	24	Leuven	24033	Haacht	3150	Haacht	VLB: 3150, Haacht	Municipality center (Postcode residence of dog owner)	3	Survey on dog with veterinary practices for one year			Cat	3	Cat(2)	Ixodes ricinus		3	B. afzelii	PCR	2009	2008-2009	1		Collection BAYER	Edwin Claerebout	Partially published (Claerebout 2012)[13]	9
291	not provided	not provided	not provided	not provided	Ixodes ricinus	1132	not provided	not provided	not provided	not provided	LATLONG	BE35	90	Namur	BE353	93	Philippeville	93056	Philippeville	5600	Al Florée (réserve naturelle)		999m (precision in meters),old screen (1km)	1	Casual discovery while trekking		certain (observer)	Lizard	2	Lacerta vivipara	Ixodes ricinus	Coordinates on association website	1			2004	2004-04-15	2		Collection GREY DATA	www.observations.be, NATAGORA Yves Paquet	www.observations.be, NATAGORA Yves Paquet	4
291	not provided	not provided	not provided	not provided	Ixodes ricinus	1152	not provided	not provided	not provided	not provided	LATLONG	BE35	90	Namur	BE353	93	Philippeville	93056	Philippeville	5600	Al Florée (réserve naturelle)		100m (precision in meters), google map	1	Casual discovery while trekking		certain (observer)	Lizard	2	Lacerta vivipara	Ixodes ricinus	Coordinates on association website	1			2004	2004-04-15	2		Collection GREY DATA	www.observations.be, NATAGORA Yves Paquet	www.observations.be, NATAGORA Yves Paquet	4
292	50.9409	4.61716	167459	181209	Ixodes ricinus	47	50.9409	4.61716	167459	181209	CPCENTRE	BE24	20	Flemish Brabant	BE241	23	Halle/Vilvoorde	23038	Kampenhout	1910	Buken	VLB: 1910, Buken	Municipality center (Postcode residence of dog owner)	3	Survey on dog with veterinary practices for one year			Cat	3	Cat	Ixodes ricinus		1		PCR	2009	2008-2009	1		Collection BAYER	Edwin Claerebout	Partially published (Claerebout 2012)[13]	9
293	51.3754	4.62145	167596	229547	Ixodes arboricola	994	51.3754	4.62145	167596	229547	LATLONG	BE21	10	Antwerpen	BE211	11	Antwerpen	11009	Brecht	2960	Brecht			1				Nest	1	from box	Ixodes arboricola	unknown	1				25 January 2010	1	Observer: Dieter Heylen	Collection UA2	Dieter Heylen		1
294	51.2092	4.62844	168147	211058	Ixodes ricinus	954	51.2092	4.62844	168147	211058	LATLONG	BE21	10	Antwerpen	BE211	11	Antwerpen	11054	Zandhoven	2520	Massenhove Massenhove	Campine: FS137743	coordinates100m precision	1	flagging		flag 80*80cm, on wood piece perpendicular to the handle, province selected because no info and favorable vegetation	Vegetation	1	very very rainy and grey( T: 16°)	Ixodes ricinus	0N, 1M, 0F	1			1990	10.07.90	1		Collection VANIMPE	Georges van Impe	Report for IRSIA 1991	1
295	51.0086	4.63171	168455	188739	Ixodes ricinus	128	51.0086	4.63171	168455	188739	CPCENTRE	BE24	20	Flemish Brabant	BE242	24	Leuven	24048	Keerbergen	3140	Keerbergen	VLB: 3140, Keerbergen	Municipality center (Postcode residence of dog owner)	3	Survey on dog with veterinary practices for one year			Cat	3	Cat	Ixodes ricinus		1	B. afzelii,A. phagocytophilum, Rickettsia sp	PCR	2009	2008-2009	1		Collection BAYER	Edwin Claerebout	Partially published (Claerebout 2012)[13]	9
295	51.0086	4.63171	168455	188739	Ixodes ricinus	129	51.0086	4.63171	168455	188739	CPCENTRE	BE24	20	Flemish Brabant	BE242	24	Leuven	24048	Keerbergen	3140	Keerbergen	VLB: 3140, Keerbergen	Municipality center (Postcode residence of dog owner)	3	Survey on dog with veterinary practices for one year			Dog	7	Dog(2)	Ixodes ricinus		3		PCR	2009	2008-2009	1		Collection BAYER	Edwin Claerebout	Partially published (Claerebout 2012)[13]	21
296	not provided	not provided	not provided	not provided	Ixodes ricinus	1307	not provided	not provided	not provided	not provided	LATLONG	BE21	10	Antwerpen	BE212	12	Mechelen	12026	Nijlen	2560	Kessel - Kesselse Heide (Groendomein provincie Antwerpen - regio Antw.)		999m (precision in meters),old screen (1km)	1	Casual discovery while trekking		certain (observer)	NO INFO	10		Ixodes ricinus	Coordinates on association website	2			2010	2010-06-24	2		Collection GREY DATA	www.waarnemingen.be, NATUURPUNT	www.waarnemingen.be, NATUURPUNT	20
297	50.0834	4.63429	169005	85832.4	Ixodes ricinus	15	50.0834	4.63429	169005	85832.4	LATLONG	BE35	90	Namur	BE353	93	Philippeville	93090	Viroinval	5670	VIERVES-SUR-VIROIN	5670 VIERVES-SUR-VIROIN, farm 1 east	CI-10-012096-001, CI-10-013050-001, CI-10-013050-002	1	on host (cow)			Cow	4	on cow, Vierves (cow), Aubl (cow)	Ixodes ricinus	2 females (repleted), 6 females (repleted), 1 male, 4 females (repleted)	13	babesia/anaplasma ssp/phagocytophilum	PCR	2010	6/11/2010, 28/6/2010	1	16	Collection ARSIA	Maude Lebrun	Partially published (Lempereur 2012)[17]	4
297	50.0834	4.63429	169005	85832.4	Ixodes ricinus	16	50.0834	4.63429	169005	85832.4	LATLONG	BE35	90	Namur	BE353	93	Philippeville	93090	Viroinval	5670	VIERVES-SUR-VIROIN	5670 VIERVES-SUR-VIROIN, farm 1 east	CI-10-013182-001	1	flagging			Vegetation	1	grazed pasture	Ixodes ricinus	11 nymphs	11	babesia/anaplasma ssp/phagocytophilum	PCR	2010	30/6/2010	1	21	Collection ARSIA	Maude Lebrun	Partially published (Lempereur 2012)[17]	1
297	50.0834	4.63429	169005	85832.4	Ixodes ricinus	1130	50.0733	4.63363	168962	84710.9	PTGNAME	BE35	90	Namur	BE353	93	Philippeville	93090	Viroinval	5670	vierves-sur-viroin: chene a l’Image	ardennes: vierves-sur-viroin: chene a l’Image	latlongGEarth locality	2	flagging	214km2 on 4 sites (470 sweep in total)		Vegetation	1	Quercus petraea (oak), Betula pendula (birch)/leaf litter, fern/ siliceous rock	Ixodes ricinus	2 adults, 122 nymphs	124	Borrelia burgdorferi: 5 sensu stricto, 13 Garinii 2 afzelii	PCR genomic group	1996	In July 1996	1		Collection LITERATURE	Refer to article	(Misonne 1998)[121]	2
298	not provided	not provided	not provided	not provided	Ixodes ricinus	1293	not provided	not provided	not provided	not provided	LATLONG	BE21	10	Antwerpen	BE211	11	Antwerpen	11054	Zandhoven	2240	Kleine Netevallei - Viersels Gebroekt		999m (precision in meters),old screen (1km)	1	Casual discovery while trekking		Kevin Lambeets	NO INFO	10		Ixodes ricinus	Coordinates on association website	1			2010	2010-05-23	2		Collection GREY DATA	www.waarnemingen.be, NATUURPUNT	www.waarnemingen.be, NATUURPUNT	20
299	50.2663	4.65219	170208	106182	Ixodes ricinus	901	50.2663	4.65219	170208	106182	LATLONG	BE35	90	Namur	BE352	92	Namur	92087	Mettet	5646	Bois de Sayette Florennes	Condroz: FR177695	coordinates100m precision	1	flagging		flag 80*80cm, on wood piece perpendicular to the handle, province selected because human cases of lyme occurred	Vegetation	1	rainy and grey( T: 18°)	Ixodes ricinus	154N, 15M, 16F	185			1990	12.06.90	1		Collection VANIMPE	Georges van Impe	Report for IRSIA 1991	1
300	not provided	not provided	not provided	not provided	Ixodes ricinus	1311	not provided	not provided	not provided	not provided	LATLONG	BE21	10	Antwerpen	BE211	11	Antwerpen	11009	Brecht	2960	Kooldries - Kooldries		999m (precision in meters),old screen (1km)	1	Casual discovery while trekking		certain (observer)	NO INFO	10		Ixodes ricinus	Coordinates on association website	1			2010	2010-07-04	2		Collection GREY DATA	www.waarnemingen.be, NATUURPUNT	www.waarnemingen.be, NATUURPUNT	20
301	50.9124	4.65702	170273	178045	Ixodes ricinus Ixodes hexagonus	690	50.9081	4.67052	171225	177577	PTGNAME	BE24	20	Flemish Brabant	BE242	24	Leuven	24038	Herent	3020	Herent	Vlaams Brabant: Province Brabant: Herent	latlongGEarth locality	2	NO INFO	NO INFO	NO INFO	Vegetation	1	in herbis	Ixodes ricinus	1nymph	1			1988	Day 5 June 1988	1	Collection IRSNB, collection Lefevre 1988	Collection LITERATURE	Refer to article	(Fain1990)[27]	2
301	50.9124	4.65702	170273	178045	Ixodes ricinus Ixodes hexagonus	725	50.9081	4.67052	171225	177577	PTGNAME	BE24	20	Flemish Brabant	BE242	24	Leuven	24038	Herent	3020	Herent	Province Brabant: Herent	latlongGEarth locality	2	on host	NO INFO	NO INFO	Cat	3	Cat	Ixodes hexagonus	1 female	1			1978	In year 1978	1	Collection IRSNB, collection Fameree 1978	Collection LITERATURE	Refer to article	(Fain1990)[27]	6
302	50.9663	4.65736	170274	184045	Ixodes ricinus Ixodes hexagonus	132	50.9606	4.63956	169026	183404	CPCENTRE	BE24	20	Flemish Brabant	BE242	24	Leuven	24033	Haacht	3150	Wespelaar	VLB: 3150, Wespelaar	Municipality center (Postcode residence of dog owner)	3	Survey on dog with veterinary practices for one year			Cat	3	Cat	Ixodes hexagonus		1		PCR	2009	2008-2009	1		Collection BAYER	Edwin Claerebout	Partially published (Claerebout 2012)[13]	9
302	50.9663	4.65736	170274	184045	Ixodes ricinus Ixodes hexagonus	133	50.9606	4.63956	169026	183404	CPCENTRE	BE24	20	Flemish Brabant	BE242	24	Leuven	24033	Haacht	3150	Wespelaar	VLB: 3150, Wespelaar	Municipality center (Postcode residence of dog owner)	3	Survey on dog with veterinary practices for one year			Cat	3	Cat	Ixodes ricinus		2		PCR	2009	2008-2009	1		Collection BAYER	Edwin Claerebout	Partially published (Claerebout 2012)[13]	9
302	50.9663	4.65736	170274	184045	Ixodes ricinus Ixodes hexagonus	134	50.9606	4.63956	169026	183404	CPCENTRE	BE24	20	Flemish Brabant	BE242	24	Leuven	24033	Haacht	3150	Wespelaar	VLB: 3150, Wespelaar	Municipality center (Postcode residence of dog owner)	3	Survey on dog with veterinary practices for one year			Dog	7	Dog	Ixodes ricinus		1	A. phagocytophilum	PCR	2009	2008-2009	1		Collection BAYER	Edwin Claerebout	Partially published (Claerebout 2012)[13]	21
302	50.9663	4.65736	170274	184045	Ixodes ricinus Ixodes hexagonus	135	50.9606	4.63956	169026	183404	CPCENTRE	BE24	20	Flemish Brabant	BE242	24	Leuven	24033	Haacht	3150	Wespelaar	VLB: 3150, Wespelaar	Municipality center (Postcode residence of dog owner)	3	Survey on dog with veterinary practices for one year			Dog	7	Dog	Ixodes hexagonus		1	R. helvetica	PCR	2009	2008-2009	1		Collection BAYER	Edwin Claerebout	Partially published (Claerebout 2012)[13]	21
303	51.1281	4.65836	170273	202045	Ixodes ricinus Ixodes hexagonus Ixodes frontalis Argas reflexus	107	51.1201	4.66055	170430	201156	CPCENTRE	BE21	10	Antwerpen	BE212	12	Mechelen	12002	Berlaar	2590	Berlaar	ANT: 2590, Berlaar	Municipality center (Postcode residence of dog owner)	3	Survey on dog with veterinary practices for one year			Cat	3	Cat(4)	Ixodes ricinus		7	B. lusitaniae	PCR	2009	2008-2009	1		Collection BAYER	Edwin Claerebout	Partially published (Claerebout 2012)[13]	9
303	51.1281	4.65836	170273	202045	Ixodes ricinus Ixodes hexagonus Ixodes frontalis Argas reflexus	108	51.1201	4.66055	170430	201156	CPCENTRE	BE21	10	Antwerpen	BE212	12	Mechelen	12002	Berlaar	2590	Berlaar	ANT: 2590, Berlaar	Municipality center (Postcode residence of dog owner)	3	Survey on dog with veterinary practices for one year			Dog	7	Dog(4)	Ixodes ricinus		4		PCR	2009	2008-2009	1		Collection BAYER	Edwin Claerebout	Partially published (Claerebout 2012)[13]	21
303	51.1281	4.65836	170273	202045	Ixodes ricinus Ixodes hexagonus Ixodes frontalis Argas reflexus	109	51.1201	4.66055	170430	201156	CPCENTRE	BE21	10	Antwerpen	BE212	12	Mechelen	12002	Berlaar	2590	Berlaar	ANT: 2590, Berlaar	Municipality center (Postcode residence of dog owner)	3	Survey on dog with veterinary practices for one year			Dog	7	Dog	Ixodes hexagonus		1		PCR	2009	2008-2009	1		Collection BAYER	Edwin Claerebout	Partially published (Claerebout 2012)[13]	21
303	51.1281	4.65836	170273	202045	Ixodes ricinus Ixodes hexagonus Ixodes frontalis Argas reflexus	1007	51.1394	4.65365	169939	203302	LATLONG	BE21	10	Antwerpen	BE212	12	Mechelen	12026	Nijlen	2560	Kessel			1			In mail box where parus major lived	Bird	6	Parus major	Ixodes frontalis	2 females	2				26 september 2010	1	Observer: Maxime Madder	Collection UA2	Dieter Heylen		6
303	51.1281	4.65836	170273	202045	Ixodes ricinus Ixodes hexagonus Ixodes frontalis Argas reflexus	1051	51.1394	4.65365	169939	203302	LATLONG	BE21	10	Antwerpen	BE212	12	Mechelen	12026	Nijlen	2560	Kessel	SiteIxodes1		1					10		Ixodes frontalis		1					1		Collection ITG	Maxime Madder		10
303	51.1281	4.65836	170273	202045	Ixodes ricinus Ixodes hexagonus Ixodes frontalis Argas reflexus	1626	51.1201	4.66055	170430	201156	PTGNAME	BE21	10	Antwerpen	BE212	12	Mechelen	12002	Berlaar	2590	Berlaar	Province of Antwwerp: Berlaar	Municipality center	2	on pigeon	bird	idnetify clinic for poultry diseases Ugent	Bird	6		Argas reflexus	several (infestation)	1			2012		1		Collection UGENT VETE	Edwin claerebout		12
304	51.2864	4.65896	170247	219655	Ixodes ricinus	91	51.2864	4.65896	170247	219655	CPCENTRE	BE21	10	Antwerpen	BE211	11	Antwerpen	11057	Malle	2390	Westmalle	ANT: 2390, Westmalle	Municipality center (Postcode residence of dog owner)	3	Survey on dog with veterinary practices for one year			Cat	3	Cat	Ixodes ricinus		1	A. phagocytophilum	PCR	2009	2008-2009	1		Collection BAYER	Edwin Claerebout	Partially published (Claerebout 2012)[13]	9
305	50.3994	4.65965	170682	120983	Ixodes ricinus	318	50.3994	4.65965	170682	120983	CPCENTRE	BE35	90	Namur	BE352	92	Namur	92048	Fosses-la-Ville	5070	Vitrival	NAM: 5070, Vitrival	Municipality center (Postcode residence of dog owner)	3	Survey on dog with veterinary practices for one year			Cat	3	Cat(3)	Ixodes ricinus		7		PCR	2009	2008-2009	1		Collection BAYER	Edwin Claerebout	Partially published (Claerebout 2012)[13]	9
305	50.3994	4.65965	170682	120983	Ixodes ricinus	876	50.3867	4.6634	170954	119573	LATLONG	BE35	90	Namur	BE352	92	Namur	92048	Fosses-la-Ville	5070	Les Lèches Vitrival	Condroz: FR182829	coordinates100m precision	1	flagging		flag 80*80cm, on wood piece perpendicular to the handle, province selected because human cases of lyme occurred	Vegetation	1	very sunny, dry( T: 24°)	Ixodes ricinus	39N, 4M, 6F	49			1990	07.05.90	1		Collection VANIMPE	Georges van Impe	Report for IRSIA 1991	1
306	51.3909	4.66047	170306	231280	Ixodes ricinus	1527	51.3909	4.66047	170306	231280	PTGMAP	BE21	10	Antwerpen	BE211	11	Antwerpen	11053	Wuustwezel	2990	Wuustwezel			5				Cows or pasture	4	Cows or pasture	Ixodes ricinus	unknown	1	Not sure Anaplasma ( not infected but the cow)		2010		1		Collection DGZ	Jo Maris		20
307	50.4581	4.66693	171173	127511	Ixodes ricinus	323	50.4581	4.66693	171173	127511	CPCENTRE	BE35	90	Namur	BE352	92	Namur	92140	Jemeppe-sur-Sambre	5190	Jemeppe s/Sambre	NAM: 5190, Jemeppe s/Sambre	Municipality center (Postcode residence of dog owner)	3	Survey on dog with veterinary practices for one year			Dog	7	Dog	Ixodes ricinus		1	A. phagocytophilum	PCR	2009	2008-2009	1		Collection BAYER	Edwin Claerebout	Partially published (Claerebout 2012)[13]	21
308	51.0592	4.66763	170953	194381	Ixodes ricinus	105	51.0592	4.66763	170953	194381	CPCENTRE	BE21	10	Antwerpen	BE212	12	Mechelen	12029	Putte	2580	Beerzel	ANT: 2580, Beerzel	Municipality center (Postcode residence of dog owner)	3	Survey on dog with veterinary practices for one year			Cat	3	Cat	Ixodes ricinus		2	A. phagocytophilum, Rickettsia	PCR	2009	2008-2009	1		Collection BAYER	Edwin Claerebout	Partially published (Claerebout 2012)[13]	9
309	50.0856	4.67125	171649	86081.1	Ixodes ricinus	1129	50.0965	4.66911	171491	87299.5	PTGNAME	BE35	90	Namur	BE353	93	Philippeville	93090	Viroinval	5670	treignes: bois de matignolle	Calestienne: treignes: bois de matignolle	latlongGEarth locality	2	flagging	214km2 on 4 sites (470 sweep in total)		Vegetation	1	Fagus sylvatica (beech)/ leaf litter/calcareous rock	Ixodes ricinus	23 adults, 109 nymphs	132	Borrelia burgdorferi: 20 sensu stricto, 27 garinii 8 afzelii	PCR genomic group	1996	In July 1996	1		Collection LITERATURE	Refer to article	(Misonne 1998)[121]	2
309	not provided	not provided	not provided	not provided	Ixodes ricinus	1131	not provided	not provided	not provided	not provided	LATLONG	BE35	90	Namur	BE353	93	Philippeville	93090	Viroinval	5670	Treignes		100m (precision in meters)	1	Casual discovery while trekking		certain (observer)	Human	9		Ixodes ricinus	Coordinates on association website	4			2008	2008-11-10	2		Collection GREY DATA	www.observations.be, NATAGORA Yves Paquet	www.observations.be, NATAGORA Yves Paquet	18
309	not provided	not provided	not provided	not provided	Ixodes ricinus	1145	not provided	not provided	not provided	not provided	LATLONG	BE35	90	Namur	BE353	93	Philippeville	93090	Viroinval	5670	Treignes		999m (precision in meters),old screen (1km)	1	Casual discovery while trekking		certain (observer)	NO INFO	10		Ixodes ricinus	Coordinates on association website	1			2010	2010-04-20	2		Collection GREY DATA	www.observations.be, NATAGORA Yves Paquet	www.observations.be, NATAGORA Yves Paquet	20
309	not provided	not provided	not provided	not provided	Ixodes ricinus	1147	not provided	not provided	not provided	not provided	LATLONG	BE35	90	Namur	BE353	93	Philippeville	93090	Viroinval	5670	Treignes		999m (precision in meters),old screen (1km)	1	Casual discovery while trekking		certain (observer)	Human	9		Ixodes ricinus	Coordinates on association website	1			2010	2010-05-11	2		Collection GREY DATA	www.observations.be, NATAGORA Yves Paquet	www.observations.be, NATAGORA Yves Paquet	18
310	50.7844	4.67371	171505	163813	Ixodes ricinus	674	50.7844	4.67371	171505	163813	PTGNAME	BE31	20	Walloon Brabant	BE310	25	Nivelles	25037	Grez-Doiceau	1390	Nethen	Vlaams Brabant: Province Brabant: Nethen	latlongGEarth locality	2	on host	NO INFO	NO INFO	Dog	7	Dogs	Ixodes ricinus	1 female	1			1990	NO INFO - entered date of publication in year	1	Collection IRSNB, collection Fameree	Collection LITERATURE	Refer to article	(Fain1990)[27]	14
310	50.7844	4.67371	171505	163813	Ixodes ricinus	1586	50.7805	4.66854	171143	163383	PTGNAME	BE31	20	Walloon Brabant	BE310	25	Nivelles	25037	Grez-Doiceau	1390	Nethen	1390 Brw: Grez-Doiceau		2	on dead host			Cervid	5	Capreolus	Ixodes ricinus	1 larva, 9 females, 4 males	14			2009	18/5/2009	1	Extra info on host (sex, age) and tick feeding status	Collection WILDSCREEN	Marc Wirtgen, Annick Linden		10
311	50.663	4.67475	171635	150311	Ixodes ricinus	20	50.663	4.67475	171635	150311	CPCENTRE	BE31	20	Walloon Brabant	BE310	25	Nivelles	25018	Chaumont-Gistoux	1325	Corroy-Le-Grand	BRW: 1325, Corroy-Le-Grand	Municipality center (Postcode residence of dog owner)	3	Survey on dog with veterinary practices for one year			Dog	7	Dog	Ixodes ricinus		1	A. phagocytophilum	PCR	2009	2008-2009	1		Collection BAYER	Edwin Claerebout	Partially published (Claerebout 2012)[13]	21
311	50.663	4.67475	171635	150311	Ixodes ricinus	1545	50.662	4.67464	171628	150196	PTGNAME	BE31	20	Walloon Brabant	BE310	25	Nivelles	25018	Chaumont-Gistoux	1325	Corroy -le-Grand	1325 Brw: Chaumont-Gistou		2	on dead host			Cervid	5	Capreolus	Ixodes ricinus	9 females, 4 males	13			2009	3/5/2009	1	Extra info on host (sex, age) and tick feeding status	Collection WILDSCREEN	Marc Wirtgen, Annick Linden		10
312	50.5014	4.67539	171754	132334	Ixodes ricinus	611	50.5014	4.67539	171754	132334	PTGNAME	BE35	90	Namur	BE352	92	Namur	92142	Gembloux	5032	Bois de Mielmont-Onoz	On: Bois de Mielmont-Onoz		2	flagging		80*80 on 1.2m ramp, truned every 10 m	Vegetation	1		Ixodes ricinus	6 males, 4 females, 20 nymphs	30	Borrelia burgdorferi (2 females, 4 males, 9 nymphs)	tested against infected serum	1988	On 19 June 1988	1		Collection LITERATURE	Refer to article	(Bigaignon 1989b)[26]	2
312	50.5014	4.67539	171754	132334	Ixodes ricinus	805	50.5082	4.6853	172454	133099	LATLONG	BE35	90	Namur	BE352	92	Namur	92142	Gembloux	5032	Bois de Mielmont	Brabant: FR1996, 10. Bois de Mielmont	coordinates1 km precision	1	flagging		flag 80*80cm, on wood piece perpendicular to the handle, province selected because human cases of lyme occurred	Vegetation	1		Ixodes ricinus	26N, 2M, 2F	30			1989	From August to September 1989	1	Preliminary study	Collection VANIMPE	Georges van Impe	Report for IRSIA 1991	1
313	not provided	not provided	not provided	not provided	Ixodes ricinus	1137	not provided	not provided	not provided	not provided	LATLONG	BE35	90	Namur	BE353	93	Philippeville	93056	Philippeville	5600	Romedenne (réserve naturelle)		999m (precision in meters),old screen (1km)	1	Casual discovery while trekking		certain (observer)	NO INFO	10		Ixodes ricinus	Coordinates on association website	1			2009	2009-05-24	2		Collection GREY DATA	www.observations.be, NATAGORA Yves Paquet	www.observations.be, NATAGORA Yves Paquet	20
314	50.8411	4.68306	172138	170118	Ixodes ricinus	799	50.8411	4.68306	172138	170118	LATLONG	BE24	20	Flemish Brabant	BE242	24	Leuven	24062	Leuven	3001	Heverleebos	Brabant: FS1833, 4. Heverleebos	coordinates1 km precision	1	flagging		flag 80*80cm, on wood piece perpendicular to the handle, province selected because human cases of lyme occurred	Vegetation	1		Ixodes ricinus	15N, 1M, 1F	17			1989	From August to September 1989	1	Preliminary study	Collection VANIMPE	Georges van Impe	Report for IRSIA 1991	1
314	50.8411	4.68306	172138	170118	Ixodes ricinus	817	50.844	4.69382	172894	170454	LATLONG	BE24	20	Flemish Brabant	BE242	24	Leuven	24062	Leuven	3001	Heverleebos Heverlee	Brabant: FS192338	coordinates100m precision	1	flagging	around 2h	flag 80*80cm, on wood piece perpendicular to the handle, province selected because human cases of lyme occurred	Vegetation	1	very sunny, dry( T: 25°)	Ixodes ricinus	17N, 11M, 6F	34			1990	02.05.90	1		Collection VANIMPE	Georges van Impe	Report for IRSIA 1991	1
314	50.8411	4.68306	172138	170118	Ixodes ricinus	822	50.8361	4.68501	172278	169565	LATLONG	BE24	20	Flemish Brabant	BE242	24	Leuven	24062	Leuven	3001	Heverleebos Heverlee	Brabant: FS186329	coordinates100m precision	1	flagging	around 2h	flag 80*80cm, on wood piece perpendicular to the handle, province selected because human cases of lyme occurred	Vegetation	1	sunny( T: 18°)	Ixodes ricinus	2N, 2M, 0F	4			1990	14.05.90	1		Collection VANIMPE	Georges van Impe	Report for IRSIA 1991	1
314	50.8411	4.68306	172138	170118	Ixodes ricinus	824	50.8398	4.67946	171885	169973	LATLONG	BE24	20	Flemish Brabant	BE242	24	Leuven	24062	Leuven	3001	Heverleebos Heverlee	Brabant: FS182333	coordinates100m precision	1	flagging	around 2h	flag 80*80cm, on wood piece perpendicular to the handle, province selected because human cases of lyme occurred	Vegetation	1	sunny( T: 17°)	Ixodes ricinus	0N, 4M, 1F	5			1990	14.05.90	1		Collection VANIMPE	Georges van Impe	Report for IRSIA 1991	1
315	50.4313	4.68609	172546	124545	Ixodes ricinus	888	50.4313	4.68609	172546	124545	LATLONG	BE35	90	Namur	BE352	92	Namur	92140	Jemeppe-sur-Sambre	5190	Grand bois de Ham Ham-sur-Sambre	Condroz: FR197879	coordinates100m precision	1	flagging		flag 80*80cm, on wood piece perpendicular to the handle, province selected because human cases of lyme occurred	Vegetation	1	very sunny, dry( T: 23°)	Ixodes ricinus	31N, 1M, 3F	35			1990	22.05.90	1		Collection VANIMPE	Georges van Impe	Report for IRSIA 1991	1
316	51.2524	4.69015	172439	215880	Ixodes ricinus	956	51.2524	4.69015	172439	215880	LATLONG	BE21	10	Antwerpen	BE211	11	Antwerpen	11055	Zoersel	2980	Zoerselbos Zoersel	Campine: FS179792	coordinates100m precision	1	flagging		flag 80*80cm, on wood piece perpendicular to the handle, province selected because no info and favorable vegetation	Vegetation	1	very very rainy and grey( T: 16°)	Ixodes ricinus	3N, 0M, 0F	3			1990	10.07.90	1		Collection VANIMPE	Georges van Impe	Report for IRSIA 1991	1
316	51.2524	4.69015	172439	215880	Ixodes ricinus	1480	51.2548	4.6791	171666	216148	LATLONG	BE21	10	Antwerpen	BE211	11	Antwerpen	11055	Zoersel	2980	Zoerselbos	3	6 forest stands	1	flagging	one visit in 5 to 15 forest stand per station	total stand on 21 sites is 176	Vegetation	1	secondary pine plantations (Pinus sylvestris, P. nigra subsp. Laricio) on former heathlands interspersed with deciduous stands (more info in artilce)	Ixodes ricinus	8 females, 5 males, 140 nymphs, 177 larvae	330	Borrelia burgdorferi (9.1% in nymph )	method of Boom et al.	2009	From 7 July to 9 September 2009	1	Details per location (176 forest stands) in future publication	Collection UGENT FOREST	Refer to article	(Tack 2012)[15]	1
317	50.4808	4.69665	173273	130044	Ixodes ricinus Ixodes hexagonus	324	50.4821	4.70504	173867	130196	CPCENTRE	BE35	90	Namur	BE352	92	Namur	92140	Jemeppe-sur-Sambre	5190	Spy	NAM: 5190, Spy	Municipality center (Postcode residence of dog owner)	3	Survey on dog with veterinary practices for one year			Dog	7	Dog	Ixodes ricinus		1		PCR	2009	2008-2009	1		Collection BAYER	Edwin Claerebout	Partially published (Claerebout 2012)[13]	21
317	50.4808	4.69665	173273	130044	Ixodes ricinus Ixodes hexagonus	325	50.4821	4.70504	173867	130196	CPCENTRE	BE35	90	Namur	BE352	92	Namur	92140	Jemeppe-sur-Sambre	5190	Spy	NAM: 5190, Spy	Municipality center (Postcode residence of dog owner)	3	Survey on dog with veterinary practices for one year			Dog	7	Dog(2)	Ixodes hexagonus		3		PCR	2009	2008-2009	1		Collection BAYER	Edwin Claerebout	Partially published (Claerebout 2012)[13]	21
318	50.7391	4.73397	175779	158797	Ixodes ricinus	819	50.7391	4.73397	175779	158797	LATLONG	BE31	20	Walloon Brabant	BE310	25	Nivelles	25037	Grez-Doiceau	1390	Bois de Beausart Grez-Doiceau	Brabant: FS223222	coordinates100m precision	1	flagging	around 2h	flag 80*80cm, on wood piece perpendicular to the handle, province selected because human cases of lyme occurred	Vegetation	1	very sunny, dry( T: 24°)	Ixodes ricinus	8N, 0M, 1F	9			1990	04.05.90	1		Collection VANIMPE	Georges van Impe	Report for IRSIA 1991	1
319	50.5617	4.69722	173273	139045	Ixodes ricinus Ixodes hexagonus	641	50.561	4.70132	173564	138975	PTGNAME	BE35	90	Namur	BE352	92	Namur	92142	Gembloux	5030	Gembloux	Namur: Gembloux	latlongGEarth locality	2	on host	NO INFO	NO INFO	Dog	7	Dog	Ixodes ricinus	30 females, 4 males	34			1964	Day 6 June 1964	1	Collection IRSNB, collection Verstraeten 1964	Collection LITERATURE	Refer to article	(Fain1990)[27]	14
319	50.5617	4.69722	173273	139045	Ixodes ricinus Ixodes hexagonus	651	50.5571	4.67547	171734	138526	PTGNAME	BE35	90	Namur	BE352	92	Namur	92142	Gembloux	5030	Grand Manil	Namur: Grand Manil	latlongGEarth locality	2	NO INFO	NO INFO	NO INFO	Vegetation	1	in herbis	Ixodes ricinus	2 females	2			1962	Day 3 June 1962	1	Collection IRSNB, collection x 1962	Collection LITERATURE	Refer to article	(Fain1990)[27]	2
319	50.5617	4.69722	173273	139045	Ixodes ricinus Ixodes hexagonus	709	50.561	4.70132	173564	138975	PTGNAME	BE35	90	Namur	BE352	92	Namur	92142	Gembloux	5030	Gembloux	Province Namur: Gembloux	latlongGEarth locality	2	on host	NO INFO	NO INFO	Polecat	3	Mustela putorius	Ixodes hexagonus	2 nymphs	2			1942	Day 16 May 1942	1	Collection IRSNB, collection x 1942	Collection LITERATURE	Refer to article	(Fain1990)[27]	6
320	50.7	4.70561	173798	154432	Ixodes ricinus	802	50.6968	4.70621	173841	154081	LATLONG	BE31	20	Walloon Brabant	BE310	25	Nivelles	25018	Chaumont-Gistoux	1325	Bois de Chaumont	Brabant: FS2017, 7. Bois de Chaumont	coordinates1 km precision	1	flagging		flag 80*80cm, on wood piece perpendicular to the handle, province selected because human cases of lyme occurred	Vegetation	1		Ixodes ricinus	43N, 6M, 8F	57			1989	From August to September 1989	1	Preliminary study	Collection VANIMPE	Georges van Impe	Report for IRSIA 1991	1
320	50.7	4.70561	173798	154432	Ixodes ricinus	830	50.7063	4.7016	173511	155137	LATLONG	BE31	20	Walloon Brabant	BE310	25	Nivelles	25018	Chaumont-Gistoux	1325	Bois de l'Étoile Bonlez	Brabant: FS201185	coordinates100m precision	1	flagging	around 2h	flag 80*80cm, on wood piece perpendicular to the handle, province selected because human cases of lyme occurred	Vegetation	1	very sunny, dry( T: 22°)	Ixodes ricinus	1N, 1M, 4F	6			1990	17.05.90	1		Collection VANIMPE	Georges van Impe	Report for IRSIA 1991	1
320	50.7	4.70561	173798	154432	Ixodes ricinus	850	50.6972	4.70835	173992	154128	LATLONG	BE31	20	Walloon Brabant	BE310	25	Nivelles	25018	Chaumont-Gistoux	1325	Bois de Chaumont Chaumont-Gistoux	Brabant: FS206175	coordinates100m precision	1	flagging	around 2h	flag 80*80cm, on wood piece perpendicular to the handle, province selected because human cases of lyme occurred	Vegetation	1	very very sunny, dry( T: 30°)	Ixodes ricinus	163N, 11M, 27F	201			1990	01.08.90	1		Collection VANIMPE	Georges van Impe	Report for IRSIA 1991	1
320	50.7	4.70561	173798	154432	Ixodes ricinus	852	50.7	4.70561	173798	154432	LATLONG	BE31	20	Walloon Brabant	BE310	25	Nivelles	25018	Chaumont-Gistoux	1325	Bois de Chaumont Bonlez	Brabant: FS204178	coordinates100m precision	1	flagging	around 2h	flag 80*80cm, on wood piece perpendicular to the handle, province selected because human cases of lyme occurred	Vegetation	1	uncertain( T: 19°)	Ixodes ricinus	28N, 0M, 0F	28			1990	16.08.90	1		Collection VANIMPE	Georges van Impe	Report for IRSIA 1991	1
320	50.7	4.70561	173798	154432	Ixodes ricinus	854	50.699	4.70983	174096	154326	LATLONG	BE31	20	Walloon Brabant	BE310	25	Nivelles	25018	Chaumont-Gistoux	1325	Bois de Chaumont Chaumont-Gistoux	Brabant: FS207177	coordinates100m precision	1	flagging	around 2h	flag 80*80cm, on wood piece perpendicular to the handle, province selected because human cases of lyme occurred	Vegetation	1	very sunny, dry( T: 26°)	Ixodes ricinus	77N, 4M, 8F	89			1990	23.08.90	1		Collection VANIMPE	Georges van Impe	Report for IRSIA 1991	1
320	50.7	4.70561	173798	154432	Ixodes ricinus	864	50.7	4.70561	173798	154432	LATLONG	BE31	20	Walloon Brabant	BE310	25	Nivelles	25018	Chaumont-Gistoux	1325	Bois de Chaumont Bonlez	Brabant: FS204178	coordinates100m precision	1	flagging	around 2h	flag 80*80cm, on wood piece perpendicular to the handle, province selected because human cases of lyme occurred	Vegetation	1	average( T: 19°)	Ixodes ricinus	51N, 5M, 3F	59			1990	03.10.90	1		Collection VANIMPE	Georges van Impe	Report for IRSIA 1991	1
320	50.7	4.70561	173798	154432	Ixodes ricinus	865	50.7043	4.71993	174807	154913	LATLONG	BE31	20	Walloon Brabant	BE310	25	Nivelles	25018	Chaumont-Gistoux	1325	Bois de Glabais Bonlez	Brabant: FS214183	coordinates100m precision	1	flagging	around 2h	flag 80*80cm, on wood piece perpendicular to the handle, province selected because human cases of lyme occurred	Vegetation	1	average( T: 18°)	Ixodes ricinus	42N, 1M, 3F	46			1990	03.10.90	1		Collection VANIMPE	Georges van Impe	Report for IRSIA 1991	1
320	50.7	4.70561	173798	154432	Ixodes ricinus	866	50.7	4.70561	173798	154432	LATLONG	BE31	20	Walloon Brabant	BE310	25	Nivelles	25018	Chaumont-Gistoux	1325	Bois de Chaumont Bonlez	Brabant: FS204178	coordinates100m precision	1	flagging	around 2h	flag 80*80cm, on wood piece perpendicular to the handle, province selected because human cases of lyme occurred	Vegetation	1	average( T: 17°)	Ixodes ricinus	91N, 4M, 2F	97			1990	04.10.90	1		Collection VANIMPE	Georges van Impe	Report for IRSIA 1991	1
320	50.7	4.70561	173798	154432	Ixodes ricinus	866	50.7	4.70561	173798	154432	LATLONG	BE31	20	Walloon Brabant	BE310	25	Nivelles	25018	Chaumont-Gistoux	1325	Bois de Chaumont Bonlez	Brabant: FS204178	coordinates100m precision	1	flagging	around 2h	flag 80*80cm, on wood piece perpendicular to the handle, province selected because human cases of lyme occurred	Vegetation	1	very sunny, dry( T: 18°)	Ixodes ricinus	69N, 4M, 2F	75			1990	09.10.90	1		Collection VANIMPE	Georges van Impe	Report for IRSIA 1991	1
320	50.7	4.70561	173798	154432	Ixodes ricinus	868	50.7	4.70561	173798	154432	LATLONG	BE31	20	Walloon Brabant	BE310	25	Nivelles	25018	Chaumont-Gistoux	1325	Bois de Chaumont Bonlez	Brabant: FS204178	coordinates100m precision	1	flagging	around 2h	flag 80*80cm, on wood piece perpendicular to the handle, province selected because human cases of lyme occurred	Vegetation	1	very sunny, dry( T: 23°)	Ixodes ricinus	46N, 0M, 4F	50			1990	11.10.90	1		Collection VANIMPE	Georges van Impe	Report for IRSIA 1991	1
320	50.7	4.70561	173798	154432	Ixodes ricinus	870	50.7	4.70561	173798	154432	LATLONG	BE31	20	Walloon Brabant	BE310	25	Nivelles	25018	Chaumont-Gistoux	1325	Bois de Chaumont Bonlez	Brabant: FS204178	coordinates100m precision	1	flagging	around 2h	flag 80*80cm, on wood piece perpendicular to the handle, province selected because human cases of lyme occurred	Vegetation	1	very sunny, dry( T: 25°)	Ixodes ricinus	21N, 3M, 2F	26			1990	12.10.90	1		Collection VANIMPE	Georges van Impe	Report for IRSIA 1991	1
320	50.7	4.70561	173798	154432	Ixodes ricinus	872	50.7	4.70561	173798	154432	LATLONG	BE31	20	Walloon Brabant	BE310	25	Nivelles	25018	Chaumont-Gistoux	1325	Bois de Chaumont Bonlez	Brabant: FS204178	coordinates100m precision	1	flagging	around 2h	flag 80*80cm, on wood piece perpendicular to the handle, province selected because human cases of lyme occurred	Vegetation	1	sunny and dry( T: 16°)	Ixodes ricinus	3N, 1M, 0F	4			1990	24.10.90	1		Collection VANIMPE	Georges van Impe	Report for IRSIA 1991	1
321	51.1317	4.70575	173589	202453	Ixodes ricinus	794	51.1285	4.70778	173733	202100	LATLONG	BE21	10	Antwerpen	BE212	12	Mechelen	12026	Nijlen	2560	Heikant	Campine: FS1965, 8. Heikant	coordinates1 km precision	1	flagging		flag 80*80cm, on wood piece perpendicular to the handle, province selected because no info and favorable vegetation	Vegetation	1		Ixodes ricinus	13N	13			1989	From August to September 1989	1	Preliminary study	Collection VANIMPE	Georges van Impe	Report for IRSIA 1991	1
321	51.1317	4.70575	173589	202453	Ixodes ricinus	965	51.1317	4.70575	173589	202453	LATLONG	BE21	10	Antwerpen	BE212	12	Mechelen	12026	Nijlen	2560	Heikant Bevel	Campine: FS193658	coordinates100m precision	1	flagging		flag 80*80cm, on wood piece perpendicular to the handle, province selected because no info and favorable vegetation	Vegetation	1	very sunny and dry( T: 23°)	Ixodes ricinus	17N, 0M, 0F	17			1990	23.07.90	1		Collection VANIMPE	Georges van Impe	Report for IRSIA 1991	1
321	51.1317	4.70575	173589	202453	Ixodes ricinus	967	51.1316	4.71004	173889	202448	LATLONG	BE21	10	Antwerpen	BE212	12	Mechelen	12026	Nijlen	2560	Heikant Bevel	Campine: FS196658	coordinates100m precision	1	flagging		flag 80*80cm, on wood piece perpendicular to the handle, province selected because no info and favorable vegetation	Vegetation	1	very sunny and dry( T: 24°)	Ixodes ricinus	40N, 0M, 4F	44			1990	24.07.90	1		Collection VANIMPE	Georges van Impe	Report for IRSIA 1991	1
322	not provided	not provided	not provided	not provided	Ixodes ricinus	1336	not provided	not provided	not provided	not provided	LATLONG	BE24	20	Flemish Brabant	BE242	24	Leuven	24062	Leuven	3018	Wijgmaalbroek		10m (precision in meters), google map	1	Casual discovery while trekking		certain (observer)	NO INFO	10		Ixodes ricinus	Coordinates on association website	2			2011	2011-04-09	2		Collection GREY DATA	www.waarnemingen.be, NATUURPUNT	www.waarnemingen.be, NATUURPUNT	20
323	50.8113	4.71676	174527	166823	Ixodes ricinus	670	50.8067	4.68318	172163	166299	POLYNAME	BE24	20	Flemish Brabant	BE242	24	Leuven	24086	Oud-Heverlee	3053	Foret de Meerdael	Vlaams Brabant: Province Brabant: Foret de Meerdael	random center	4	on host	NO INFO	NO INFO	Dog	7	Dogs	Ixodes ricinus	4 females, 15 males	19			1964	Day 1 June 1964	1	Collection IRSNB, collection Laurent 1964	Collection LITERATURE	Refer to article	(Fain1990)[27]	28
323	50.8113	4.71676	174527	166823	Ixodes ricinus	800	50.8135	4.72465	175082	167062	LATLONG	BE24	20	Flemish Brabant	BE242	24	Leuven	24086	Oud-Heverlee	3052	Mollendaalbos	Brabant: FS2130, 5. Mollendaalbos	coordinates1 km precision	1	flagging		flag 80*80cm, on wood piece perpendicular to the handle, province selected because human cases of lyme occurred	Vegetation	1		Ixodes ricinus	32N, 2M, 1F	35			1989	From August to September 1989	1	Preliminary study	Collection VANIMPE	Georges van Impe	Report for IRSIA 1991	1
323	50.8113	4.71676	174527	166823	Ixodes ricinus	818	50.812	4.67278	171427	166880	LATLONG	BE24	20	Flemish Brabant	BE242	24	Leuven	24086	Oud-Heverlee	3053	Meerdaalbos Sint-Joris-Weert	Brabant: FS178302	coordinates100m precision	1	flagging	around 2h	flag 80*80cm, on wood piece perpendicular to the handle, province selected because human cases of lyme occurred	Vegetation	1	very sunny, dry( T: 24°)	Ixodes ricinus	65N, 2M, 0F	67			1990	02.05.90	1		Collection VANIMPE	Georges van Impe	Report for IRSIA 1991	1
323	50.8113	4.71676	174527	166823	Ixodes ricinus	823	50.8161	4.6999	173337	167345	LATLONG	BE24	20	Flemish Brabant	BE242	24	Leuven	24086	Oud-Heverlee	3054	Meerdaalbos Sint-Joris-Weert	Brabant: FS197307	coordinates100m precision	1	flagging	around 2h	flag 80*80cm, on wood piece perpendicular to the handle, province selected because human cases of lyme occurred	Vegetation	1	sunny( T: 18°)	Ixodes ricinus	9N, 2M, 1F	12			1990	14.05.90	1		Collection VANIMPE	Georges van Impe	Report for IRSIA 1991	1
323	50.8113	4.71676	174527	166823	Ixodes ricinus	825	50.8038	4.67959	171911	165971	LATLONG	BE24	20	Flemish Brabant	BE242	24	Leuven	24086	Oud-Heverlee	3053	Meerdaalbos Sint-Joris-Weert	Brabant: FS183293	coordinates100m precision	1	flagging	around 2h	flag 80*80cm, on wood piece perpendicular to the handle, province selected because human cases of lyme occurred	Vegetation	1	sunny( T: 17°)	Ixodes ricinus	13N, 0M, 0F	13			1990	14.05.90	1		Collection VANIMPE	Georges van Impe	Report for IRSIA 1991	1
323	50.8113	4.71676	174527	166823	Ixodes ricinus	829	50.8113	4.71676	174527	166823	LATLONG	BE24	20	Flemish Brabant	BE242	24	Leuven	24086	Oud-Heverlee	3053	Mollendaalbos Blanden	Brabant: FS209302	coordinates100m precision	1	flagging	around 2h	flag 80*80cm, on wood piece perpendicular to the handle, province selected because human cases of lyme occurred	Vegetation	1	very sunny, dry( T: 21°)	Ixodes ricinus	21N, 1M, 0F	22			1990	17.05.90	1		Collection VANIMPE	Georges van Impe	Report for IRSIA 1991	1
323	50.8113	4.71676	174527	166823	Ixodes ricinus	829	50.8174	4.73118	175540	167504	LATLONG	BE24	20	Flemish Brabant	BE242	24	Leuven	24086	Oud-Heverlee	3053	Mollendaalbos Blanden	Brabant: FS219309	coordinates100m precision	1	flagging	around 2h	flag 80*80cm, on wood piece perpendicular to the handle, province selected because human cases of lyme occurred	Vegetation	1	very sunny, dry( T: 23°)	Ixodes ricinus	17N, 0M, 0F	17			1990	30.05.90	1		Collection VANIMPE	Georges van Impe	Report for IRSIA 1991	1
323	50.8113	4.71676	174527	166823	Ixodes ricinus	831	50.8148	4.72399	175035	167213	LATLONG	BE24	20	Flemish Brabant	BE242	24	Leuven	24086	Oud-Heverlee	3052	Mollendaalbos Blanden	Brabant: FS214306	coordinates100m precision	1	flagging	around 2h	flag 80*80cm, on wood piece perpendicular to the handle, province selected because human cases of lyme occurred	Vegetation	1	sunny( T: 16°)	Ixodes ricinus	37N, 0M, 4F	41			1990	18.05.90	1		Collection VANIMPE	Georges van Impe	Report for IRSIA 1991	1
323	50.8113	4.71676	174527	166823	Ixodes ricinus	834	50.8101	4.73943	176126	166693	LATLONG	BE24	20	Flemish Brabant	BE242	24	Leuven	24011	Bierbeek	3360	Mollendaalbos Blanden	Brabant: FS225301	coordinates100m precision	1	flagging	around 2h	flag 80*80cm, on wood piece perpendicular to the handle, province selected because human cases of lyme occurred	Vegetation	1	very sunny, dry( T: 22°)	Ixodes ricinus	11N, 2M, 2F	15			1990	30.05.90	1		Collection VANIMPE	Georges van Impe	Report for IRSIA 1991	1
323	50.8113	4.71676	174527	166823	Ixodes ricinus	835	50.8172	4.74537	176540	167486	LATLONG	BE24	20	Flemish Brabant	BE242	24	Leuven	24011	Bierbeek	3360	Mollendaalbos Blanden	Brabant: FS229309	coordinates100m precision	1	flagging	around 2h	flag 80*80cm, on wood piece perpendicular to the handle, province selected because human cases of lyme occurred	Vegetation	1	very sunny, dry( T: 24°)	Ixodes ricinus	16N, 1M, 0F	17			1990	30.05.90	1		Collection VANIMPE	Georges van Impe	Report for IRSIA 1991	1
323	50.8113	4.71676	174527	166823	Ixodes ricinus	855	50.8163	4.6843	172237	167365	LATLONG	BE24	20	Flemish Brabant	BE242	24	Leuven	24086	Oud-Heverlee	3054	Meerdaalbos Sint-Joris-Weert	Brabant: FS186307	coordinates100m precision	1	flagging	around 2h	flag 80*80cm, on wood piece perpendicular to the handle, province selected because human cases of lyme occurred	Vegetation	1	very sunny, dry( T: 26°)	Ixodes ricinus	159N, 17M, 10F	186			1990	27.08.90	1	while collected in Meerdaal forest, a tick fell froml 10-12 m	Collection VANIMPE	Georges van Impe	Report for IRSIA 1991	1
323	50.8113	4.71676	174527	166823	Ixodes ricinus	1020	50.8009	4.68886	172566	165650	PTGNAME	BE24	20	Flemish Brabant	BE242	24	Leuven	24086	Oud-Heverlee	3053	Foret de Neerdael	Near Leuven		2	on host			Human	9	forest	Ixodes ricinus		1			1967	From year 1959 to 1967	1		Collection LITERATURE	refer to article	(Jadin1967)[114]	18
323	not provided	not provided	not provided	not provided	Ixodes ricinus	1194	not provided	not provided	not provided	not provided	LATLONG	BE24	20	Flemish Brabant	BE242	24	Leuven	24011	Bierbeek	3360	Mollendaalbos		999m (precision in meters),old screen (1km)	1	Casual discovery while trekking		certain (observer)	Human	9		Ixodes ricinus	Coordinates on association website	3			2009	2009-02-28	2		Collection GREY DATA	www.waarnemingen.be, NATUURPUNT	www.waarnemingen.be, NATUURPUNT	18
323	not provided	not provided	not provided	not provided	Ixodes ricinus	1208	not provided	not provided	not provided	not provided	LATLONG	BE24	20	Flemish Brabant	BE242	24	Leuven	24086	Oud-Heverlee	3052	Blanden		999m (precision in meters),old screen (1km)	1	Casual discovery while trekking		certain (observer)	Cat	3	Cat	Ixodes ricinus	Coordinates on association website	1			2009	2009-04-27	2		Collection GREY DATA	www.waarnemingen.be, NATUURPUNT	www.waarnemingen.be, NATUURPUNT	6
323	not provided	not provided	not provided	not provided	Ixodes ricinus	1333	not provided	not provided	not provided	not provided	LATLONG	BE24	20	Flemish Brabant	BE242	24	Leuven	24086	Oud-Heverlee	3053	Haasrode (Dg)		10m (precision in meters), google map	1	Casual discovery while trekking		certain (observer)	NO INFO	10		Ixodes ricinus	Coordinates on association website	5			2011	2011-03-28	2		Collection GREY DATA	www.waarnemingen.be, NATUURPUNT	www.waarnemingen.be, NATUURPUNT	20
323	50.8113	4.71676	174527	166823	Ixodes ricinus	1432	50.8236	4.66333	170756	168166	LATLONG	BE24	20	Flemish Brabant	BE242	24	Leuven	24086	Oud-Heverlee	3050	Heverlee	21	accurate GPS point	1	flagging	2 surveys	one survey: dragging a 1m*1m flannel cloth for 2 hours (returning every 40 m)	Vegetation	1	forest	Ixodes ricinus	38 females, 27 males, 1594 nymphs	1659		unknown	2009	7/05/2009, 27/07/2009	1	Number of ticks per stage per day and infection rate in future publication	Collection RLVBD	Paul Heyman		1
323	50.8113	4.71676	174527	166823	Ixodes ricinus	1445	50.8235	4.6633	170754	168165	LATLONG	BE24	20	Flemish Brabant	BE242	24	Leuven	24086	Oud-Heverlee	3050	Meerdaal	37	accurate GPS point	1	flagging	1 survey	one survey: dragging a 1m*1m flannel cloth for 2 hours (returning every 40 m)	Vegetation	1	forest	Ixodes ricinus	7 females, 8 males, 55 nymphs	70		unknown	2009	26/10/2009	1	Number of ticks per stage per day and infection rate in future publication	Collection RLVBD	Paul Heyman		1
323	50.8113	4.71676	174527	166823	Ixodes ricinus	1449	50.8237	4.66342	170762	168178	LATLONG	BE24	20	Flemish Brabant	BE242	24	Leuven	24086	Oud-Heverlee	3050	Oud Heverlee	42	accurate GPS point	1	flagging	6 surveys	one survey: dragging a 1m*1m flannel cloth for 2 hours (returning every 40 m)	Vegetation	1	forest	Ixodes ricinus	78 females, 74 males, 3109 nymphs	3261		unknown	2010	9/04/2010, 18/05/2010, 30/06/2010, 13/08/2010, 20/08/2010, 22/09/2010	1	Number of ticks per stage per day and infection rate in future publication	Collection RLVBD	Paul Heyman		1
324	50.9991	4.71685	174436	187707	Ixodes ricinus	126	50.9991	4.71685	174436	187707	CPCENTRE	BE24	20	Flemish Brabant	BE242	24	Leuven	24109	Tremelo	3120	Tremelo	VLB: 3120, Tremelo	Municipality center (Postcode residence of dog owner)	3	Survey on dog with veterinary practices for one year			Dog	7	Dog(3)	Ixodes ricinus		3		PCR	2009	2008-2009	1		Collection BAYER	Edwin Claerebout	Partially published (Claerebout 2012)[13]	21
324	50.9991	4.71685	174436	187707	Ixodes ricinus	127	50.9991	4.71685	174436	187707	CPCENTRE	BE24	20	Flemish Brabant	BE242	24	Leuven	24109	Tremelo	3120	Tremelo	VLB: 3120, Tremelo	Municipality center (Postcode residence of dog owner)	3	Survey on dog with veterinary practices for one year			Cat	3	Cat	Ixodes ricinus		1	B. Afzelii, A. phagocytophilum	PCR	2009	2008-2009	1		Collection BAYER	Edwin Claerebout	Partially published (Claerebout 2012)[13]	9
324	not provided	not provided	not provided	not provided	Ixodes ricinus	1180	not provided	not provided	not provided	not provided	LATLONG	BE24	20	Flemish Brabant	BE242	24	Leuven	24048	Keerbergen	3140	Keerbergen - Kruisheide		999m (precision in meters),old screen (1km)	1	Casual discovery while trekking		validated	NO INFO	10		Ixodes ricinus	Coordinates on association website	1			2008	2008-06-23	2		Collection GREY DATA	www.waarnemingen.be, NATUURPUNT	www.waarnemingen.be, NATUURPUNT	20
325	50.1743	4.72565	175495	95965.3	Ixodes ricinus	1127	50.1743	4.72565	175495	95965.3	PTGNAME	BE35	90	Namur	BE353	93	Philippeville	93018	Doische	5680	Vodelee, bois de bonne fontaine	Condroz: Vodelee, bois de bonne fontaine	latlongGEarth locality	2	flagging	214km2 on 4 sites (470 sweep in total)		Vegetation	1	Fagus sylvatica (beech), Carpinus betulus (hornbeam)/ leaf litter, ivy, sandstone	Ixodes ricinus	8 adults, 97 nymphs	105	Borrelia burgdorferi: 15 sensu stricto, 17 Garinii,	PCR genomic group	1996	In July 1996	1		Collection LITERATURE	Refer to article	(Misonne 1998)[121]	2
326	50.2074	4.72708	175579	99647.6	Ixodes ricinus	1041	50.2074	4.72708	175579	99647.6	PTGNAME	BE35	90	Namur	BE353	93	Philippeville	93022	Florennes	5620	Vémont	Province: Nam, CTMT: Phillipeville, Commune: Phillipeville : Vémont( 5600)		2	on dead host		A09/0006-Adulte( f, Gp 2), congelation: Philipeville	Cervid	5	Capreolus	Ixodes ricinus	19 state 2, 3 state 3 female and 10 SO male	31	Babesia EU1		2008	25/05/2008	1	Extra info on host (sex, age) and tick feeding status	Collection WILDSCREEN	Marc Writgen, Annick Linden	partly published (Lempereur 2012)[125]	10
327	51.0755	4.72788	175169	196212	Ixodes ricinus	59	51.0755	4.72788	175169	196212	CPCENTRE	BE21	10	Antwerpen	BE212	12	Mechelen	12014	Heist-op-den-Berg	2220	Heist-op den berg	ANT: 2220, Heist-op den berg	Municipality center (Postcode residence of dog owner)	3	Survey on dog with veterinary practices for one year			Dog	7	Dog	Ixodes ricinus		2	Rickettsia sp	PCR	2009	2008-2009	1		Collection BAYER	Edwin Claerebout	Partially published (Claerebout 2012)[13]	21
328	50.147	4.72881	175736	92931.1	Ixodes ricinus	354	50.147	4.72881	175736	92931.1	CPCENTRE	BE35	90	Namur	BE353	93	Philippeville	93018	Doische	5680	Godenée	NAM: 5680, Godenée	Municipality center (Postcode residence of dog owner)	3	Survey on dog with veterinary practices for one year			Cat	3	Cat	Ixodes ricinus		2		PCR	2009	2008-2009	1		Collection BAYER	Edwin Claerebout	Partially published (Claerebout 2012)[13]	9
329	50.4373	4.73303	175879	125221	Ixodes ricinus	322	50.4373	4.73303	175879	125221	CPCENTRE	BE35	90	Namur	BE352	92	Namur	92045	Floreffe	5150	Franiere	NAM: 5150, Franiere	Municipality center (Postcode residence of dog owner)	3	Survey on dog with veterinary practices for one year			Dog	7	Dog	Ixodes ricinus		1		PCR	2009	2008-2009	1		Collection BAYER	Edwin Claerebout	Partially published (Claerebout 2012)[13]	21
329	50.4373	4.73303	175879	125221	Ixodes ricinus	879	50.438	4.72153	175061	125299	LATLONG	BE35	90	Namur	BE352	92	Namur	92045	Floreffe	5150	Bois Roly Franière	Condroz: FR222887	coordinates100m precision	1	flagging		flag 80*80cm, on wood piece perpendicular to the handle, province selected because human cases of lyme occurred	Vegetation	1	very sunny, dry( T: 22°)	Ixodes ricinus	26N, 2M, 0F	28			1990	09.05.90	1		Collection VANIMPE	Georges van Impe	Report for IRSIA 1991	1
329	50.4373	4.73303	175879	125221	Ixodes ricinus	880	50.4479	4.72048	174981	126401	LATLONG	BE35	90	Namur	BE352	92	Namur	92045	Floreffe	5150	Bois de Soye Soye	Condroz: FR221898	coordinates100m precision	1	flagging		flag 80*80cm, on wood piece perpendicular to the handle, province selected because human cases of lyme occurred	Vegetation	1	very sunny, dry( T: 22°)	Ixodes ricinus	15N, 2M, 0F	17			1990	09.05.90	1		Collection VANIMPE	Georges van Impe	Report for IRSIA 1991	1
330	51.2509	4.73526	175589	215727	Ixodes ricinus	1528	51.2509	4.73526	175589	215727	PTGMAP	BE21	10	Antwerpen	BE211	11	Antwerpen	11055	Zoersel	2980	Zoorsel			5				Cows or pasture	4	Cows or pasture	Ixodes ricinus	unknown	1	Not sure Anaplasma ( not infected but the cow)		2010		1		Collection DGZ	Jo Maris		20
331	not provided	not provided	not provided	not provided	Ixodes ricinus	1344	not provided	not provided	not provided	not provided	LATLONG	BE21	10	Antwerpen	BE212	12	Mechelen	12014	Heist-op-den-Berg	2222	Hallaar Grote Netevallei - Pijlbeemden		10m (precision in meters), google map	1	Casual discovery while trekking		certain (observer)	Human	9		Ixodes ricinus	Coordinates on association website	1			2011	2011-05-14	2		Collection GREY DATA	www.waarnemingen.be, NATUURPUNT	www.waarnemingen.be, NATUURPUNT	18
332	50.2379	4.73703	176273	103045	Ixodes ricinus Ixodes vespertilionis	757	50.2495	4.71821	174924	104330	PTGNAME	BE35	90	Namur	BE353	93	Philippeville	93022	Florennes	5620	Flavion	Triou des Nutons a Flavion	latlongGEarth locality	2	cave wall	NO INFO	NO INFO	Cave	1	Cave wall	Ixodes vespertilionis	1 female, 1 male	2			1948	Day 10 Janvier 1948	1	Collection IRSNB, collection Anciaux 1948	Collection LITERATURE	Refer to article	(Fain1990)[27]	2
332	50.2379	4.73703	176273	103045	Ixodes ricinus Ixodes vespertilionis	786	50.2493	4.71731	174860	104312	PTGNAME	BE35	90	Namur	BE353	93	Philippeville	93022	Florennes	5620	Flavion (commune Florennes, prov Namur) trou des nutons			2	cave wall		rec et leg felix anciaux (dom, osb, de faveaux?) det A Fain, IG 31735	Cave	1	Cave	Ixodes vespertilionis	1 male	1				10 January 1948	1	in alcohol	Collection IRSNB	Georges Wauthy		2
332	50.2379	4.73703	176273	103045	Ixodes ricinus Ixodes vespertilionis	899	50.2311	4.72248	175238	102288	LATLONG	BE35	90	Namur	BE353	93	Philippeville	93022	Florennes	5620	Bois de Rosée Morville	Condroz: FR228657	coordinates100m precision	1	flagging		flag 80*80cm, on wood piece perpendicular to the handle, province selected because human cases of lyme occurred	Vegetation	1	very sunny, dry( T: 22°)	Ixodes ricinus	13N, 1M, 1F	15			1990	29.05.90	1		Collection VANIMPE	Georges van Impe	Report for IRSIA 1991	1
333	50.1305	4.74002	176546	91101.4	Ixodes ricinus	1128	50.1305	4.74002	176546	91101.4	PTGNAME	BE35	90	Namur	BE353	93	Philippeville	93018	Doische	5680	Doische: bois des fagnes	Fagnes: Doische: bois des fagnes	latlongGEarth locality	2	flagging	214km2 on 4 sites (470 sweep in total)		Vegetation	1	Quercus robur (oak), Carpinus betulus(hornbeam)/leaf litter, bramble, schist	Ixodes ricinus	12 adults, 116 nymphs	128	Borrelia burgdorferi: 16 sensu stricto, 22 Garinii, 4 afzelii	PCR genomic group	1996	In July 1996	1		Collection LITERATURE	Refer to article	(Misonne 1998)[121]	2
334	51.1818	4.7445	176273	208045	Ixodes ricinus Ixodes hexagonus	65	51.1747	4.74246	176135	207256	CPCENTRE	BE21	10	Antwerpen	BE213	13	Turnhout	13010	Grobbendonk	2280	Bouwel	ANT: 2288, Bouwel	Municipality center (Postcode residence of dog owner)	3	Survey on dog with veterinary practices for one year			Cat	3	Cat	Ixodes ricinus		9		PCR	2009	2008-2009	1		Collection BAYER	Edwin Claerebout	Partially published (Claerebout 2012)[13]	9
334	51.1818	4.7445	176273	208045	Ixodes ricinus Ixodes hexagonus	66	51.1747	4.74246	176135	207256	CPCENTRE	BE21	10	Antwerpen	BE213	13	Turnhout	13010	Grobbendonk	2280	Bouwel	ANT: 2288, Bouwel	Municipality center (Postcode residence of dog owner)	3	Survey on dog with veterinary practices for one year			Cat	3	Cat	Ixodes hexagonus		2		PCR	2009	2008-2009	1		Collection BAYER	Edwin Claerebout	Partially published (Claerebout 2012)[13]	9
334	51.1818	4.7445	176273	208045	Ixodes ricinus Ixodes hexagonus	1419	51.1682	4.75485	177005	206534	LATLONG	BE21	10	Antwerpen	BE213	13	Turnhout	13010	Grobbendonk	2288	Bouwel	8	accurate GPS point	1	flagging	2 surveys	one survey: dragging a 1m*1m flannel cloth for 2 hours (returning every 40 m)	Vegetation	1	forest	Ixodes ricinus	35 females, 32 males, 525 nymphs	592		unknown	2009	24/04/2009, 7/07/2009	1	Number of ticks per stage per day and infection rate in future publication	Collection RLVBD	Paul Heyman		1
335	51.2088	4.74472	176273	211045	Ixodes ricinus Ixodes hexagonus Ixodes arboricola Ixodes frontalis	67	51.2045	4.77144	178143	210582	CPCENTRE	BE21	10	Antwerpen	BE213	13	Turnhout	13044	Vorselaar	2290	Vorselaar	ANT: 2290, Vorselaar	Municipality center (Postcode residence of dog owner)	3	Survey on dog with veterinary practices for one year			Dog	7	Dog	Ixodes hexagonus		3		PCR	2009	2008-2009	1		Collection BAYER	Edwin Claerebout	Partially published (Claerebout 2012)[13]	21
335	51.2088	4.74472	176273	211045	Ixodes ricinus Ixodes hexagonus Ixodes arboricola Ixodes frontalis	955	51.2048	4.74853	176542	210602	LATLONG	BE21	10	Antwerpen	BE213	13	Turnhout	13044	Vorselaar	2290	Molenbos Grobbendonk	Campine: FS221740	coordinates100m precision	1	flagging		flag 80*80cm, on wood piece perpendicular to the handle, province selected because no info and favorable vegetation	Vegetation	1	very very rainy and grey( T: 16°)	Ixodes ricinus	0N, 0M, 1F	1			1990	10.07.90	1		Collection VANIMPE	Georges van Impe	Report for IRSIA 1991	1
335	51.2088	4.74472	176273	211045	Ixodes ricinus Ixodes hexagonus Ixodes arboricola Ixodes frontalis	999	51.2212	4.73199	175377	212427	LATLONG	BE21	10	Antwerpen	BE213	13	Turnhout	13044	Vorselaar	2290	Vorselaar			1				Bird	6	Cyanistes caeruleus, Parus major	Ixodes arboricola	4 larvae	4				unknown	1	Observer: Indra Jacobs	Collection UA2	Dieter Heylen		6
335	51.2088	4.74472	176273	211045	Ixodes ricinus Ixodes hexagonus Ixodes arboricola Ixodes frontalis	1008	51.2212	4.73199	175377	212427	LATLONG	BE21	10	Antwerpen	BE213	13	Turnhout	13044	Vorselaar	2290	Voerselaar			1				Bird	6	Cyanistes caeruleus, Parus major, Parus montanus	Ixodes frontalis	1 nymph, 3 larvae	4				unknown	1	Observer: Indra Jacobs	Collection UA2	Dieter Heylen		6
335	51.2088	4.74472	176273	211045	Ixodes ricinus Ixodes hexagonus Ixodes arboricola Ixodes frontalis	1021	51.202	4.74441	176256	210293	PTGNAME	BE21	10	Antwerpen	BE213	13	Turnhout	13010	Grobbendonk	2280	Foret de Vorselaer	Near antwerpen		2	on host			Human	9	forest	Ixodes ricinus		1			1967	From year 1959 to 1967	1		Collection LITERATURE	refer to article	(Jadin1967)[114]	18
335	not provided	not provided	not provided	not provided	Ixodes ricinus Ixodes hexagonus Ixodes arboricola Ixodes frontalis	1268	not provided	not provided	not provided	not provided	LATLONG	BE21	10	Antwerpen	BE213	13	Turnhout	13044	Vorselaar	2290	Vorselaar - Lovenhoek		999m (precision in meters),old screen (1km)	1	Casual discovery while trekking		certain (observer)	NO INFO	10		Ixodes ricinus	Coordinates on association website	5			2010	2010-04-30	2		Collection GREY DATA	www.waarnemingen.be, NATUURPUNT	www.waarnemingen.be, NATUURPUNT	20
335	not provided	not provided	not provided	not provided	Ixodes ricinus Ixodes hexagonus Ixodes arboricola Ixodes frontalis	1291	not provided	not provided	not provided	not provided	LATLONG	BE21	10	Antwerpen	BE213	13	Turnhout	13044	Vorselaar	2290	Lovenhoek en aangrenzende gebieden		999m (precision in meters),old screen (1km)	1	Casual discovery while trekking		Kevin Lambeets	NO INFO	10		Ixodes ricinus	Coordinates on association website	1			2010	2010-05-23	2		Collection GREY DATA	www.waarnemingen.be, NATUURPUNT	www.waarnemingen.be, NATUURPUNT	20
335	not provided	not provided	not provided	not provided	Ixodes ricinus Ixodes hexagonus Ixodes arboricola Ixodes frontalis	1292	not provided	not provided	not provided	not provided	LATLONG	BE21	10	Antwerpen	BE213	13	Turnhout	13044	Vorselaar	2290	Lovenhoek en aangrenzende gebieden		999m (precision in meters),old screen (1km)	1	Casual discovery while trekking		Kevin Lambeets	NO INFO	10		Ixodes ricinus	Coordinates on association website	1			2010	2010-05-23	2		Collection GREY DATA	www.waarnemingen.be, NATUURPUNT	www.waarnemingen.be, NATUURPUNT	20
336	not provided	not provided	not provided	not provided	Ixodes ricinus	1309	not provided	not provided	not provided	not provided	LATLONG	BE24	20	Flemish Brabant	BE242	24	Leuven	24043	Holsbeek	3220	Holsbeek		999m (precision in meters),old screen (1km)	1	Casual discovery while trekking		certain (observer)	NO INFO	10		Ixodes ricinus	Coordinates on association website	2			2010	2010-06-30	2		Collection GREY DATA	www.waarnemingen.be, NATUURPUNT	www.waarnemingen.be, NATUURPUNT	20
336	not provided	not provided	not provided	not provided	Ixodes ricinus	1341	not provided	not provided	not provided	not provided	LATLONG	BE24	20	Flemish Brabant	BE242	24	Leuven	24043	Holsbeek	3220	Holsbeek		10m (precision in meters), google map	1	Casual discovery while trekking		certain (observer)	NO INFO	10		Ixodes ricinus	Coordinates on association website	1			2011	2011-05-07	2		Collection GREY DATA	www.waarnemingen.be, NATUURPUNT	www.waarnemingen.be, NATUURPUNT	20
337	51.2897	4.74538	176274	220045	Ixodes ricinus Ixodes arboricola	79	51.2983	4.78229	178843	221022	CPCENTRE	BE21	10	Antwerpen	BE213	13	Turnhout	13004	Beerse	2340	Vlimmeren	ANT: 2340, Vlimmeren	name changed for Vlimmeren, center of commune (using CodePostal) adress of dong owner	3	Survey on dog with veterinary practices for one year			Dog	7	Dog	Ixodes ricinus		1		PCR	2009	2008-2009	1		Collection BAYER	Edwin Claerebout	Partially published (Claerebout 2012)[13]	21
337	51.2897	4.74538	176274	220045	Ixodes ricinus Ixodes arboricola	90	51.3015	4.73353	175441	221362	CPCENTRE	BE21	10	Antwerpen	BE211	11	Antwerpen	11057	Malle	2390	Oostmalle	ANT: 2390, Oostmalle	Municipality center (Postcode residence of dog owner)	3	Survey on dog with veterinary practices for one year			Dog	7	Dog	Ixodes ricinus		1		PCR	2009	2008-2009	1		Collection BAYER	Edwin Claerebout	Partially published (Claerebout 2012)[13]	21
337	51.2897	4.74538	176274	220045	Ixodes ricinus Ixodes arboricola	124	51.2739	4.71308	174029	218286	CPCENTRE	BE21	10	Antwerpen	BE211	11	Antwerpen	11055	Zoersel	2980	Zoersel	ANT: 2980, Zoersel	Municipality center (Postcode residence of dog owner)	3	Survey on dog with veterinary practices for one year			Dog	7	Dog	Ixodes ricinus		1		PCR	2009	2008-2009	1		Collection BAYER	Edwin Claerebout	Partially published (Claerebout 2012)[13]	21
337	51.2897	4.74538	176274	220045	Ixodes ricinus Ixodes arboricola	787	51.2811	4.72777	175050	219083	LATLONG	BE21	10	Antwerpen	BE211	11	Antwerpen	11057	Malle	2390	s Herenbos	Campine: FS2082 , 1. 's Herenbos	coordinates1 km precision	1	flagging		flag 80*80cm, on wood piece perpendicular to the handle, province selected because no info and favorable vegetation	Vegetation	1		Ixodes ricinus	4N, 1M, 1F	6			1989	From August to September 1989	1	Preliminary study	Collection VANIMPE	Georges van Impe	Report for IRSIA 1991	1
337	51.2897	4.74538	176274	220045	Ixodes ricinus Ixodes arboricola	987	51.2969	4.76272	177479	220853	LATLONG	BE21	10	Antwerpen	BE211	11	Antwerpen	11057	Malle	2390	Oostmalle			1				Cat	3	Cat	Ixodes ricinus	30 females	30			2012	2005-2012	1	Observer: Dieter Heylen	Collection UA2	Dieter Heylen		3
337	51.2897	4.74538	176274	220045	Ixodes ricinus Ixodes arboricola	992	51.2995	4.72758	175027	221139	LATLONG	BE21	10	Antwerpen	BE211	11	Antwerpen	11057	Malle	2390	Oostmalle			1				Nest	1	from box	Ixodes arboricola	128 imagos, 50 nymphs, 14 larvae	192				June 2011	1	Observer: Dieter Heylen	Collection UA2	Dieter Heylen		1
338	51.3436	4.74581	176273	226045	Ixodes ricinus Rhipicephalus sanguineus	69	51.3538	4.7632	177479	227185	CPCENTRE	BE21	10	Antwerpen	BE213	13	Turnhout	13037	Rijkevorsel	2310	Rijkevorsel	ANT: 2310, Rijkevorsel	Municipality center (Postcode residence of dog owner)	3	Survey on dog with veterinary practices for one year			Dog	7	Dog (3)	Ixodes ricinus		5	B. Garinii	PCR	2009	2008-2009	1		Collection BAYER	Edwin Claerebout	Partially published (Claerebout 2012)[13]	21
338	51.3436	4.74581	176273	226045	Ixodes ricinus Rhipicephalus sanguineus	70	51.3538	4.7632	177479	227185	CPCENTRE	BE21	10	Antwerpen	BE213	13	Turnhout	13037	Rijkevorsel	2310	Rijkevorsel	ANT: 2310, Rijkevorsel	Municipality center (Postcode residence of dog owner)	3	Survey on dog with veterinary practices for one year			Cat	3	Cat	Ixodes ricinus		1		PCR	2009	2008-2009	1		Collection BAYER	Edwin Claerebout	Partially published (Claerebout 2012)[13]	9
338	51.3436	4.74581	176273	226045	Ixodes ricinus Rhipicephalus sanguineus	71	51.3538	4.7632	177479	227185	CPCENTRE	BE21	10	Antwerpen	BE213	13	Turnhout	13037	Rijkevorsel	2310	Rijkevorsel	ANT: 2310, Rijkevorsel	Municipality center (Postcode residence of dog owner)	3	Survey on dog with veterinary practices for one year			Dog	7	Dog	Rhipicephalus sanguineus		1		PCR	2009	2008-2009	1		Collection BAYER	Edwin Claerebout	Partially published (Claerebout 2012)[13]	21
338	not provided	not provided	not provided	not provided	Ixodes ricinus Rhipicephalus sanguineus	1181	not provided	not provided	not provided	not provided	LATLONG	BE21	10	Antwerpen	BE213	13	Turnhout	13037	Rijkevorsel	2310	Rijkevorsel - De Volharding		100m (precision in meters)	1	Casual discovery while trekking		validated	NO INFO	10		Ixodes ricinus	Coordinates on association website	1			2008	2008-07-01	2		Collection GREY DATA	www.waarnemingen.be, NATUURPUNT	www.waarnemingen.be, NATUURPUNT	20
339	50.5338	4.74596	176742	135965	Ixodes ricinus	652	50.5338	4.74596	176742	135965	PTGNAME	BE35	90	Namur	BE352	92	Namur	92142	Gembloux	5030	Beuzet	Namur: Beuzet	latlongGEarth locality	2	NO INFO	NO INFO	NO INFO	Vegetation	1	in herbis	Ixodes ricinus	1 female, 1 male	2			1962	Day 24 June 1962	1	Collection IRSNB, collection x 1962	Collection LITERATURE	Refer to article	(Fain1990)[27]	2
340	51.4052	4.74761	176364	232901	Ixodes ricinus	72	51.4052	4.74761	176364	232901	CPCENTRE	BE21	10	Antwerpen	BE213	13	Turnhout	13014	Hoogstraten	2320	Hoogstraten	ANT: 2320, Hoogstraten	Municipality center (Postcode residence of dog owner)	3	Survey on dog with veterinary practices for one year			Dog	7	Dog	Ixodes ricinus		1		PCR	2009	2008-2009	1		Collection BAYER	Edwin Claerebout	Partially published (Claerebout 2012)[13]	21
341	50.4861	4.75415	177350	130662	Ixodes hexagonus	314	50.4861	4.75415	177350	130662	CPCENTRE	BE35	90	Namur	BE352	92	Namur	92094	Namur	5020	Temploux	NAM: 5020, Temploux	Municipality center (Postcode residence of dog owner)	3	Survey on dog with veterinary practices for one year			Dog	7	Dog	Ixodes hexagonus		1		PCR	2009	2008-2009	1		Collection BAYER	Edwin Claerebout	Partially published (Claerebout 2012)[13]	21
342	50.6391	4.76307	177893	147677	Ixodes ricinus	24	50.6391	4.76307	177893	147677	CPCENTRE	BE31	20	Walloon Brabant	BE310	25	Nivelles	25084	Perwez	1360	Orbais	BRW: 1360, Orbais	Municipality center (Postcode residence of dog owner)	3	Survey on dog with veterinary practices for one year			Cat	3	Cat	Ixodes ricinus		1		PCR	2009	2008-2009	1		Collection BAYER	Edwin Claerebout	Partially published (Claerebout 2012)[13]	9
343	50.4013	4.76805	178387	121236	Ixodes ricinus	811	50.4079	4.78025	179251	121971	LATLONG	BE35	90	Namur	BE352	92	Namur	92045	Floreffe	5150	Bois de la Haute Marlagne	Condroz: FR2685, 6. Bois de la Haute Marlagne	coordinates1 km precision	1	flagging		flag 80*80cm, on wood piece perpendicular to the handle, province selected because human cases of lyme occurred	Vegetation	1		Ixodes ricinus	16N, 1M	17			1989	From August to September 1989	1	Preliminary study	Collection VANIMPE	Georges van Impe	Report for IRSIA 1991	1
343	50.4013	4.76805	178387	121236	Ixodes ricinus	898	50.4013	4.76805	178387	121236	LATLONG	BE35	90	Namur	BE352	92	Namur	92048	Fosses-la-Ville	5070	Bois de la Haute Marlagne Sart-St-Laurent	Condroz: FR256847	coordinates100m precision	1	flagging		flag 80*80cm, on wood piece perpendicular to the handle, province selected because human cases of lyme occurred	Vegetation	1	very sunny, dry( T: 22°)	Ixodes ricinus	49N, 6M, 11F	66			1990	29.05.90	1		Collection VANIMPE	Georges van Impe	Report for IRSIA 1991	1
343	50.4013	4.76805	178387	121236	Ixodes ricinus	923	50.4022	4.76808	178389	121336	LATLONG	BE35	90	Namur	BE352	92	Namur	92048	Fosses-la-Ville	5070	Bois de la Haute Marlagne Sart-St-Laurent	Condroz: FR256848	coordinates100m precision	1	flagging		flag 80*80cm, on wood piece perpendicular to the handle, province selected because human cases of lyme occurred	Vegetation	1	very rainy and grey( T: 16°)	Ixodes ricinus	1N, 1M, 0F	2			1990	06.08.90	1		Collection VANIMPE	Georges van Impe	Report for IRSIA 1991	1
343	50.4013	4.76805	178387	121236	Ixodes ricinus	928	50.4099	4.79511	180306	122201	LATLONG	BE35	90	Namur	BE352	92	Namur	92045	Floreffe	5150	Bois de la Haute Marlagne Sart-St-Laurent	Condroz: FR275857	coordinates100m precision	1	flagging		flag 80*80cm, on wood piece perpendicular to the handle, province selected because human cases of lyme occurred	Vegetation	1	sunny and dry( T: 21°)	Ixodes ricinus	178N, 15M, 9F	202			1990	07.08.90	1		Collection VANIMPE	Georges van Impe	Report for IRSIA 1991	1
343	50.4013	4.76805	178387	121236	Ixodes ricinus	1049	50.4044	4.79159	180059	121591	POLYNAME	BE35	90	Namur	BE352	92	Namur	92045	Floreffe	5150	Floreffe: Bois Haute Marlagne	Grand bois de la Haute Marlagne du bois de villers a floreffe	center of polygon	4	flagging	1HOUR COLLECT 16H45-17H45	one time	Vegetation	1	forest	Ixodes ricinus	3 female, 2 males, 53 nymphs	58	Borrelia burgdorferi ( 1 female, 6 nymphs)	contrast de phase, immunofluorescence	1991	Day 9 October 1991	1		Collection LITERATURE	refer to MSC THESIS	(Maene1992)[117]	4
343	50.4013	4.76805	178387	121236	Ixodes ricinus	1462	50.4014	4.78317	179463	121250	PTGNAME	BE35	90	Namur	BE352	92	Namur	92048	Fosses-la-Ville	5070	Bois de la Marlagne (floreffe)			2	vegetation			Vegetation	1	vegetation	Ixodes ricinus		1	Trypanosoma cf. theileri				1	1 seule observation dans intestin de I. ricinus	Collection MARTIN	Philippe Martin		2
344	not provided	not provided	not provided	not provided	Ixodes ricinus	1258	not provided	not provided	not provided	not provided	LATLONG	BE24	20	Flemish Brabant	BE242	24	Leuven	24066	Lubbeek	3210	Linden (Dg)		999m (precision in meters),old screen (1km)	1	Casual discovery while trekking		certain (observer)	NO INFO	10		Ixodes ricinus	Coordinates on association website	1			2010	2010-04-18	2		Collection GREY DATA	www.waarnemingen.be, NATUURPUNT	www.waarnemingen.be, NATUURPUNT	20
345	not provided	not provided	not provided	not provided	Ixodes ricinus	1332	not provided	not provided	not provided	not provided	LATLONG	BE24	20	Flemish Brabant	BE242	24	Leuven	24043	Holsbeek	3220	Chartreuzenbos - Speelberg		1000m (precision in meters), google map	1	Casual discovery while trekking		certain (observer)	Cat	3	Cat	Ixodes ricinus	Coordinates on association website	1			2011	2011-03-26	2		Collection GREY DATA	www.waarnemingen.be, NATUURPUNT	www.waarnemingen.be, NATUURPUNT	6
346	50.1568	4.77838	179272	94044.4	Ixodes ricinus Ixodes trianguliceps Ixodes acuminatus	630	50.1657	4.79591	180520	95040.1	PTGNAME	BE35	90	Namur	BE351	91	Dinant	91142	Hastière	5544	Agimont	Province Namur: Agimont	latlongGEarth locality	2	on host	NO INFO	NO INFO	Rodent	3	Apodemus sylvaticus	Ixodes acuminatus	1 female	1			1987	Day 4 May 1987	1	Also in Fain 1990, collection IRSNB, Fain & Lefevre 1987	Collection LITERATURE	Refer to article	(Fain 1987b)[120]	6
346	50.1568	4.77838	179272	94044.4	Ixodes ricinus Ixodes trianguliceps Ixodes acuminatus	635	50.1657	4.79591	180520	95040.1	PTGNAME	BE35	90	Namur	BE351	91	Dinant	91142	Hastière	5544	Agimont	Province Namur: Agimont (sud d'Hastière)	latlongGEarth locality	2	on host	NO INFO	NO INFO	rodent	3	Apodemus sylvaticus	Ixodes trianguliceps	1 female	1			1987	Day 4 May 1987	1	Also in Fain 1990	Collection LITERATURE	Refer to article	(Fain 1987b)[120]	6
346	50.1568	4.77838	179272	94044.4	Ixodes ricinus Ixodes trianguliceps Ixodes acuminatus	647	50.1657	4.79591	180520	95040.1	PTGNAME	BE35	90	Namur	BE351	91	Dinant	91142	Hastière	5544	Agimont	Namur: Agimont	latlongGEarth locality	2	on host	NO INFO	NO INFO	Rodent	3	Apodemus sylvaticus	Ixodes ricinus	1 nymph, 19 larvae	20			1987	Day 4 May 1987	1	Collection IRSNB, collection Lefebvre 1987	Collection LITERATURE	Refer to article	(Fain1990)[27]	6
347	50.6153	4.78237	179273	145044	Ixodes ricinus Ixodes hexagonus	25	50.6209	4.80166	180634	145676	CPCENTRE	BE31	20	Walloon Brabant	BE310	25	Nivelles	25084	Perwez	1360	Perwez	BRW: 1360, Perwez	Municipality center (Postcode residence of dog owner)	3	Survey on dog with veterinary practices for one year			Cat	3	Cat (2)	Ixodes hexagonus		15		PCR	2009	2008-2009	1		Collection BAYER	Edwin Claerebout	Partially published (Claerebout 2012)[13]	9
347	50.6153	4.78237	179273	145044	Ixodes ricinus Ixodes hexagonus	26	50.6209	4.80166	180634	145676	CPCENTRE	BE31	20	Walloon Brabant	BE310	25	Nivelles	25084	Perwez	1360	Perwez	BRW: 1360, Perwez	Municipality center (Postcode residence of dog owner)	3	Survey on dog with veterinary practices for one year			Dog	7	Dog (2)	Ixodes ricinus		2		PCR	2009	2008-2009	1		Collection BAYER	Edwin Claerebout	Partially published (Claerebout 2012)[13]	21
347	50.6153	4.78237	179273	145044	Ixodes ricinus Ixodes hexagonus	27	50.6209	4.80166	180634	145676	CPCENTRE	BE31	20	Walloon Brabant	BE310	25	Nivelles	25084	Perwez	1360	Perwez	BRW: 1360, Perwez	Municipality center (Postcode residence of dog owner)	3	Survey on dog with veterinary practices for one year			Dog	7	Dog (2)	Ixodes hexagonus		2		PCR	2009	2008-2009	1		Collection BAYER	Edwin Claerebout	Partially published (Claerebout 2012)[13]	21
348	not provided	not provided	not provided	not provided	Ixodes ricinus	1310	not provided	not provided	not provided	not provided	LATLONG	BE24	20	Flemish Brabant	BE242	24	Leuven	24011	Bierbeek	3360	Vinaaf		999m (precision in meters),old screen (1km)	1	Casual discovery while trekking		certain (observer)	NO INFO	10		Ixodes ricinus	Coordinates on association website	2			2010	2010-07-03	2		Collection GREY DATA	www.waarnemingen.be, NATUURPUNT	www.waarnemingen.be, NATUURPUNT	20
349	not provided	not provided	not provided	not provided	Ixodes ricinus	1218	not provided	not provided	not provided	not provided	LATLONG	BE21	10	Antwerpen	BE213	13	Turnhout	13044	Vorselaar	2290	Vorselaar Heiken		999m (precision in meters),old screen (1km)	1	Casual discovery while trekking		certain (observer)	NO INFO	10		Ixodes ricinus	Coordinates on association website	6			2009	2009-06-20	2		Collection GREY DATA	www.waarnemingen.be, NATUURPUNT	www.waarnemingen.be, NATUURPUNT	20
349	51.1886	4.78695	179237	208814	Ixodes ricinus	1486	51.1931	4.80397	180424	209327	LATLONG	BE21	10	Antwerpen	BE213	13	Turnhout	13011	Herentals	2200	Peertsbos/Haenheuvel	9	6 forest stands	1	flagging	one visit in 5 to 15 forest stand per station	total stand on 21 sites is 176	Vegetation	1	secondary pine plantations (Pinus sylvestris, P. nigra subsp. Laricio) on former heathlands interspersed with deciduous stands (more info in artilce)	Ixodes ricinus	9 females, 7 males, 96 nymphs, 640 larvae	752	Borrelia burgdorferi (9.1% in nymph )	method of Boom et al.	2009	From 7 July to 9 September 2009	1	Details per location (176 forest stands) in future publication	Collection UGENT FOREST	Refer to article	(Tack 2012)[15]	1
350	51.2623	4.78726	179213	217022	Ixodes ricinus	64	51.2623	4.78726	179213	217022	CPCENTRE	BE21	10	Antwerpen	BE213	13	Turnhout	13019	Lille	2275	Wechelderzande	ANT: 2275, Wechelderzande	Municipality center (Postcode residence of dog owner)	3	Survey on dog with veterinary practices for one year			Dog	7	Dog (3)	Ixodes ricinus		3	B. Garinii, R. helvetica	PCR	2009	2008-2009	1		Collection BAYER	Edwin Claerebout	Partially published (Claerebout 2012)[13]	21
350	not provided	not provided	not provided	not provided	Ixodes ricinus	1368	not provided	not provided	not provided	not provided	LATLONG	BE21	10	Antwerpen	BE213	13	Turnhout	13019	Lille	2275	Kindernouwbeekvallei - Kindernouw		10m (precision in meters), google map	1	Casual discovery while trekking		certain (observer)	NO INFO	10		Ixodes ricinus	Coordinates on association website	1			2011	2011-06-22	2		Collection GREY DATA	www.waarnemingen.be, NATUURPUNT	www.waarnemingen.be, NATUURPUNT	20
351	51.0643	4.79105	179602	194988	Ixodes ricinus	795	51.0643	4.79105	179602	194988	LATLONG	BE21	10	Antwerpen	BE213	13	Turnhout	13016	Hulshout	2235	Herenbossen	Campine: FS2558, 10. Herenbossen	coordinates1 km precision	1	flagging		flag 80*80cm, on wood piece perpendicular to the handle, province selected because no info and favorable vegetation	Vegetation	1		Ixodes ricinus	3N, 1M	4			1989	From August to September 1989	1	Preliminary study	Collection VANIMPE	Georges van Impe	Report for IRSIA 1991	1
352	50.2788	4.79381	180297	107620	Ixodes ricinus	648	50.2788	4.79381	180297	107620	PTGNAME	BE35	90	Namur	BE351	91	Dinant	91103	Onhaye	5522	Falaen	Namur: Falaen	latlongGEarth locality	2	on host	NO INFO	NO INFO	Rodent	3	Apodemus sylvaticus	Ixodes ricinus	2 larvae	2			1946	Day 3 August 1946	1	Collection IRSNB, collection x 1946	Collection LITERATURE	Refer to article	(Fain1990)[27]	6
352	50.2788	4.79381	180297	107620	Ixodes ricinus	893	50.2713	4.79971	180723	106789	LATLONG	BE35	90	Namur	BE351	91	Dinant	91103	Onhaye	5522	Bois de Loumont Weillen	Condroz: FR282703	coordinates100m precision	1	flagging		flag 80*80cm, on wood piece perpendicular to the handle, province selected because human cases of lyme occurred	Vegetation	1	very sunny, dry( T: 20°)	Ixodes ricinus	52N, 7M, 0F	59			1990	24.05.90	1		Collection VANIMPE	Georges van Impe	Report for IRSIA 1991	1
[truncated: 763 more rows]

## Sheet: AdditionalReferences
ADDITIONAL REFERENCES
[truncated: 15 more rows]
