# Supplementary material for: Spatial disaggregation of tick occurrence and ecology at a local scale as a preliminary step for spatial surveillance of tick-borne diseases: general framework and health implications in Belgium
Source: Parasit Vectors. 2013 Jun 22;6:190. doi: 10.1186/1756-3305-6-190 (PMC3726513; doi:10.1186/1756-3305-6-190)
Supplement: Additional file 3 — Micro-organisms found locally or abroad in tick species present or potentially present in Belgium. Description: tick species, reference of the article and details on the records, discussion on pathogenicity to humans and potential transmission by tick species, and pathogenicity status as well as reference to specific articles and overall assessment of vector status. [file 1756-3305-6-190-S3.xls]

## Sheet: MEMO
COLUMN NAME	DESCRIPTION
ID	Unique number
Tick name	Name of the tick
I. ricinus	Recorded in Belgium
D. reticulatus	Recorded in Belgium
I. hexagonus	Recorded in Belgium
I. frontalis	Recorded in Belgium
I. arboricola	Recorded in Belgium
I. lividus	Recorded in Belgium
I. canisuga	Recorded in Belgium
I. trianguliceps	Recorded in Belgium
I. acuminatus	Recorded in Belgium
R. sanguineus	Recorded in Belgium
A. reflexus	Recorded in Belgium				Status		Reliability
C. vespertilionis	Recorded in Belgium				Vector	High	Medium	Low
I. vespertilionis	Recorded in Belgium				Experimental vector	High	Medium	Low
H. aegyptium	Recorded in Belgium				Unfed, symptoms	High	Medium	Low
I. apronophorus	Potentially present in Belgium				Unfed infected	High	Medium	Low
Ixodes rugicollis	Potentially present in Belgium				From human	High	Medium	Low
Ixodes simplex	Potentially present in Belgium				Probable	High	Medium	Low
I. ventalloi	Potentially present in Belgium				From host	High	Medium	Low
I. uriae	Potentially present in Belgium				Museum	High	Medium	Low
D. marginatus	Potentially present in Belgium				Unknown	High	Medium	Low
H. concinna	Potentially present in Belgium				Probably not	High	Medium	Low
H. punctata	Potentially present in Belgium				Not vector	High	Medium	Low
H. inermis	Potentially present in Belgium
Organism name/condition	Name of organisms found at least once in those tick species					Priority for analysis of vector status
Pathogen/organisms recorded in ticks	Number of infected ticks if available information or literature reference					Vector
Next to Belgium	Country next to Belgium where the pathogen was found in this tick					High priority
Comment	Comment on pathogenicity and vector status					Medium priority
Impact for human health	Suggested pathogenicity level					Low priority
Vector status	Suggested vector status					Search for more reliable information
Reliability	Reliability of the record
Priority for investigation of this association in the country
				SPECIES PRESENT	Pathogen	Suspected pathogen	No information	Not pathogenic
				Vector
				High priority
				Medium priority
				Low priority
				Search for more reliable information
				SPECIES POTENTIALLY PRESENT
				Vector
				High priority
				Medium priority
				Low priority
				Search for more reliable information
					Very high priority
					High
					Medium priority
					Very low priority

## Sheet: OrganismsInTICKS
ID	Tick name	Organisms /condition	Pathogen/organisms recorded in ticks	Next to Belgium	Comment	Impact for human health	Vector status	Reliability	Investigation priorities
0	PRESENT IN BELGIUM
1	I. ricinus	Borrelia burgdorferi sensu lato	59 ticks (20% ) host - UK (Hubbard 1998), 35% in Scotland (Curtin 1994), 63 ticks (12%) vegetation - Belgium (Kesteman 2010) 35 ticks (17%) vegetation - Belgium (Bigaignon 1989b), 45 ticks (9%) vegetation - Belgium (Tack 2012), 9 ticks (9.5%) vegetation - Belgium (Maene 1992), 157 ticks (10%) vegetation - Luxemburg (Reye 2010), 149 ticks (30%)vegetation - Belgium (Misonne 1998)(Claerebout 2012)	Belgium	Most species cause diseases in human (Stanek 2011). Major vector	Most species pathogenic to human	Vector	High	Very high
2	I. ricinus	Borrelia burgdorferi sensu stricto	23 ticks (1.5%) vegetation - Luxemburg (Reye 2010), 2 ticks (0.4%) vegetation - Belgium (Kesteman 2010), 56 ticks (11.5%) vegetation - Belgium (Misonne1998) ticks on birds -Belgium (Heylen 2013)	Belgium	Disease in human: Lyme borreliosis (Stanek 2011)	Pathogenic to human	Vector	High	Very high
3	I. ricinus	Borrelia afzelii	52 ticks (3.5%) vegetation - Luxemburg (Reye 2010), 35 ticks (6.7%) vegetation - Belgium (Kesterman 2010) 14 ticks (2.9%) vegetation-Belgium (Misonne1998), ticks on birds -Belgium (Heylen 2013)	Belgium	Disease in human: Lyme borreliosis (Stanek 2011)	Pathogenic to human	Vector	High	Very high
4	I. ricinus	Borrelia garinii	47 ticks (3.1%) vegetation - Luxemburg(Reye2010), 79 ticks (16%) vegetation - Belgium (Misonne1998), 14 ticks (3%) vegetation - Belgium (Kesteman 2010), ticks on birds -Belgium (Heylen 2013)	Belgium	Disease in human: Lyme borreliosis (Stanek 2011)	Pathogenic to human	Vector	High	Very high
5	I. ricinus	Borrelia lusitaniae	1 tick (0.07%) vegetation - Luxemburg (Reyes 2010)	Belgium	Disease in human: Lyme borreliosis (Lopes de carvalho 2008) (dafranca 2005)	Suspected pathogenic to human	Vector	High	High
6	I. ricinus	Borrelia valaisiana	19 ticks (1.3%) vegetation - Luxemburg (Reyes 2010) 9 ticks (1.7%) vegetation - Belgium (Kesteman 2010) ticks on birds -Belgium (Heylen 2013)	Belgium	Disease in human: Lyme borreliosis (Diza 2004)	Pathogenic to human	Vector	High	Very high
7	I. ricinus	Borrelia spielmanii	4 ticks (0.3%) vegetation - Luxemburg (Reyes 2010), 2 ticks (0.4%) vegetation - Belgium (Kesteman 2010), ticks on birds -Belgium (Heylen 2013)	Belgium	Disease in human: Lyme borreliosis (Diza 2004)	Pathogenic to human	Vector	High	Very high
8	I. ricinus	Borrelia bavariensis	(Margos 2009)ticks on birds -Belgium (Heylen 2013)	Belgium	Disease in human: Lyme borreliosis (Stanek 2011)	Pathogenic to human	Vector	High	Very high
9	I. ricinus	Borrelia miyamotoi	(Richter 2003)		Relapsing fever, commonly found in cattle and goat in Germany .Pathogenic to humans (Platonov 2011)	Pathogenic to human	Vector	High	Very high
10	I. ricinus	Borrelia ruskii	Netherlands (Wielinga 2006)	Holland	no information	No information	Unknown	High	Low
11	I. ricinus	Borrelia sp.	(van Overbeek 2008)	Holland		Probably pathogenic to human	Unknown	High	Low
12	I. ricinus	Anaplasma phagocytophilum	Pasture, Belgium (Lempereur 2012), 5 ticks on bird, Germany (Hilderbrandt 2010), 27 ticks (1.8%) vegetation, Luxemburg (Reyes 2010), Belgium (Claerebout 2012)	Belgium	Disease in human: granulocytic anaplasmosis (Hartelt 2004)	Pathogenic to human	Vector	High	Very high
13	I. ricinus	Anaplasma marginale	(Kocan 2001)		Disease for animals, cattle, sheep, wild ruminants , deers (de la fuente 2005)	Probably not pathogenic	Unknown	Low	Low
14	I. ricinus	Rickettsia conorii	E139, H206 ticks Belgium (Jadin 1967)cited by (Hillyard 1996)	Belgium	Human	Pathogenic to human	Vector	High	Very high
15	I. ricinus	Rickettsia slovaca	(Rehacek 1994)		Disease in human: lymphadenopathy (TIBOLA) (DEBONEL) (Parola 2001)( Dobler 2009)( Parola 2009)	Pathogenic to human	Unknown	Low	Medium
16	I. ricinus	Rickettsia helvetica	70 ticks (4.7%) vegetation - Luxemburg(Reye2010) 2 ticks bird - Germany (Hilderbrandt 2010)(Nilsson 1999) Belgium (Claerebout 2012)	Belgium	Humanpathogenic to human causing meninghitis and desorder of nervous central system (Nilsson 1999) Pathogenic to human (Fournier 2000)	Pathogenic to human	Vector, Reservoir	High	Very high
17	I. ricinus	Rickettsia massiliae	in Germany (Petney 2012)	Germany	Classical form of tick-borne spotted fever.	Pathogenic to human	Unknown	Low	Medium
18	I. ricinus	Rickettsia monacensis	(Simser 2002)		Human pathogenic to human (Jado 2007) human rickettsiae	Pathogenic to human	Unfed	High	High
19	I. ricinus	Rickettsia prowazekii	(Sprong 2009)[188] but (Burgdorfer 1972)			Pathogenic to human	Unfed	High	High
20	I. ricinus	Rickettsia felis	(Janecek 2012)			Pathogenic to human	Unknown	High	Medium
21	I. ricinus	Rickettsia australis	(van Overbeek 2008)	Holland		No information	Unfed	High	Medium
22	I. ricinus	Rickettsia typhi	(Sprong2009)		also called Rickettsia mooseri1, responsible for rodent typhus	Pathogenic to human	Unfed	High	High
23	I. ricinus	Rickettsia sp.IRS	(Sprong2009)			No information	From human	High	Medium
24	I. ricinus	Rickettsia sp.	numerous new undescribed non cultivatable (Simser 2002)(Rehacek 1994)( Nilsson 1999)			No information	Unknown	Low	Low
25	I. ricinus	Candidatus Neoehrlichia mikurensis	(Jahfari 2012), in Holland (van overbeek 2008)	Holland	Disease in human (Li 2012)	Probably pathogenic to human	Unfed	High	High
26	I. ricinus	Diplorickettsia massilinsis	(Mediannikov 2010)		New obligate intracellular proteobacterium, was found in I. ricinus, (Mediannikov et al. 2010) cause symtpoms (Subramanian 2012)	No information	Unfed	High	Medium
27	I. ricinus	Babesia bigemina	2 tick (1%) vegetation, Spain(Garciasanmartin 2008)	Spain	Probably pathogenic to human ( Rios 2003)	Pathogenic to human	Unfed	High	High
28	I. ricinus	Babesia bovis	1 tick (0.5%) vegetation, Spain (Garciasanmartin 2008)	Spain	Infect mainly bovines but probably pathogenic to human ( Rios 2003)	Probably pathogenic to human	Unfed	High	High
29	I. ricinus	Babesia caballi	2 tick (1%) vegetation - Spain(Garciasanmartin 2008)	Spain	Disease in horse: equine babesiosis	No information	Unfed	High	Medium
30	I. ricinus	Babesia caballi-like	1 tick (0.5%) vegetation - Spain(Garciasanmartin2008)	Spain		No information	Unfed	High	Medium
31	I. ricinus	Babesia canis vogeli	2 ticks dogs - Italy(Iori2010)	Italy		Probably not pathogenic	From host	Medium	Low
32	I. ricinus	Babesia capreoli	1 tick cervid - Belgium (Lempereur2012)	Belgium		Probably not pathogenic	From host	High	Low
33	I. ricinus	Babesia divergens	5 ticks birds - Germany (Hilderbrandt 2010), 2 ticks (4.2%) deers, Belgium (Lempereur2012,)[69] 1 tick (0.06%) vegetation - Luxemburg (Reye 2010)	Belgium	Human babesiosis in Europe, fatal cases (Gray, 2004)[118], transmitted by I. ricinus (Kjemtrup 2000)[195]	Pathogenic to human	Unfed	High	High
34	I. ricinus	Babesia divergens-like	2 of tick of cervid in belgium (Lempereur2012)	Belgium		Probably pathogenic to human	From host	High	Medium
35	I. ricinus	Babesia major	1 tick (0.5%) vegetation - Spain(Garciasanmartin 2008)	Spain		No information	Unfed	High	Medium
36	I. ricinus	Babesia microti	(Now called Theileria microti?) 4 ticks birds - Germany (Hilderbrandt 2010) 3 ticks dog/cat, Belgium (Lempereur2011), 12 ticks (0.8%) vegetation - Luxemburg (Reye2010), 9 ticks (0.5%) vegetation - Poland (Sinski2006)	Belgium	Pathogenic to human	Pathogenic to human	Unfed	High	High
37	I. ricinus	Babesia microti-like	2 ticks dogs - Italy (Iori2010)	Italy		Probably pathogenic to human	From host	Low	Medium
38	I. ricinus	Babesia ovis	11 ticks roe deer, sheep - Italy (Iori2010), 1 tick (0.5%) vegetation - Spain(Garciasanmartin 2008)	Spain	Highly pathogenic to sheep(Razmi 2010)	No information	Unfed	High	Medium
39	I. ricinus	Babesia rodhaini	3 ticks roe deer - Italy (Iori 2010)	Italy	Experimental infection of human blood cell (Kawabushi 2005)	Probably pathogenic to human	From host	Low	Medium
40	I. ricinus	Babesia venatorum,	(Babesia EU1) 3 ticks (1.1%) Italy (Cassini 2010) 6 ticks (5.6%)roedeer - France (Bonnet2007), 4 ticks (0.9%)birds - Norway (Hasle2011), 23 ticks (1.5%)vegetation - Luxemburg (Reye2010), Belgium 10 ticks host (Lempereur2011) (Lempereur2012)	Belgium	Found in a human case of babesiosis in Germany (Häselbarth 2007)	Pathogenic to human	Unfed	High	High
41	I. ricinus	Babesia venatorum-like	EU1-like 2 ticks (4.2%) cervid - Belgium (Lempereur2012)	Belgium		Probably pathogenic to human	From host	Medium	Medium
42	I. ricinus	Bartonella henselae	4 ticks (0.3%) vegetation - Luxemburg (Reyes 2010)	Luxemburg	Disease in human: cat scratch disease (Cotté 2008)	Pathogenic to human	Unfed	High	High
43	I. ricinus	Bartonella sp.	4 ticks (1.48%) human - Italy (Sanogo 2003) Austria Schabereiter-Gurtner et al. (2003), Netherlands Schouls et al. (1999)	Italy		Probably pathogenic to human	From host	Medium	Medium
44	I. ricinus	Bartonella Resembling B. schoenbuchensis	France (Halos 2005)	France		No information	Unfed	High	Medium
45	I. ricinus	Bartonella Resembling B. bacilliformis	Poland (Kruszewska & Tylewska- Wierzbanowska 1996) cited by (Billeter 2008)	Poland		No information	Unknown	Low	Low
46	I. ricinus	Bartonella capreoli	Poland (Skotarczak & Adamska 2005) cited by (Billeter 2008)	Poland		No information	Unknown	Low	Low
47	I. ricinus	Coxiella burnetii	cited by (Hillyard1996) (Rehacek 1994) in Germany, Rickettsia burneti H213, 232 in ticks Belgium (Jadin 1967) in Slovakia (Rehacek 1991) (Spitalska 2003)	Belgium	Disease in human: Q fever.	Pathogenic to human	Unfed	Medium	High
48	I. ricinus	Francisella tularensis	cited by (Hillyard1996)(Gurycova 1998)(Petney 2012)		Human and mammals. Disease in human: tularemia	Pathogenic to human	Unknown	Low	Medium
49	I. ricinus	Theileria annae	1 tick (0.5%) vegetation - Spain(Garciasanmartin 2008)	Spain		No information	Unfed	High	Medium
50	I. ricinus	Theileria annulata	3 ticks (1.5%) vegetation - Spain(Garciasanmartin 2008)	Spain		Not pathogenic	Unfed	High	Low
51	I. ricinus	Theileria equi	2 ticks withThelaria equi on ticks from 30 horses Italy (Iori2010) 1 tick (0.5%) vegetation - Spain(Garciasanmartin2008)	Spain	Pathogenic to horse	Probably not pathogenic	Unfed	High	Low
52	I. ricinus	Theileria equi-like	5 ticks (2.6%) vegetation - Spain(Garciasanmartin2008)	Spain		No information	Unfed	High	Medium
53	I. ricinus	Theileria ovis	7 ticks (3.6%) vegetation - Spain(Garciasanmartin 2008)	Spain	Pathogenic to sheep	Probably not pathogenic	Unfed	High	Low
54	I. ricinus	Theileria sp OT1	2 ticks (1%) vegetation - Spain(Garciasanmartin 2008)	Spain		No information	Unfed	High	Medium
55	I. ricinus	Theileria sp OT3	3 ticks (1.5%) vegetation - Spain(Garciasanmartin 2008)	Spain		No information	Unfed	High	Medium
56	I. ricinus	Tick-borne encephalitis virus (TBEV)	(Labuda 2004)(Charrel 2004)	Northern Europe	Disease: Tick-borne encephalitis , Major vector (Labuda 2008)	Pathogenic to human	Vector	High	Very high
57	I. ricinus	Crimean-Congo haemorrhagic fever virus (CCHFV)	ricinus may be an important vector and possible maintenance host of CCHF virus (estrada pena 1999)found in one ricinus tick (cited by Papa 2002)		Disease in human: Crimean-Congo haemorrhagic fever (CCHF) (Ergonul 2007)	Pathogenic to human	Unknown	Low	Medium
58	I. ricinus	Louping ill virus	cited in (Jongejan2004)(Charrel 2004)	England, Scotland, Wales, Norway, Ireland, Spain	Sheep and human occasionnally 45 human cases in UK including 31 described in ( Davidson 1991)influenza-like illness, a bi-phase encephalitis, a poliomyelitis-like illness and a hemorrhagic fever or asymptomatic. Major vector (Labuda 2008)	Pathogenic to human	Vector	High	Very high
59	I. ricinus	West Nile virus(WNV)	Moldavia Hungary (Lauwrie 2004)	Hungary	Infected but unable to maintain the virus (Lauwrie 2004)	Probably not vector	Probably not	Low	Low
60	I. ricinus	Eyack virus (EYAV)	(Hassler 2003)(Charrel 2004)	France, Germany	related to Colorado Tick Fever (CTF) serogroup, causes of human disease (Charrel 2004), encephalitis and polyneuritis. Major vector (Labuda 2008)	Pathogenic to human	Probable	High	High
61	I. ricinus	Erve virus	isolated from I. ricinus ticks (Faulde 2001)		Disease in human: Higlhy Neuropathogene (Chastel 1998)	Pathogenic to human	Unknown	Low	Medium
62	I. ricinus	Tettnang virus	in Germany (Hillyard1996) Czechoslovakia (Kozuch 1978)	Germany	Identical to mice hepatitis virus (Bardos 1980)Malkova 1980	Pathogenic to human	Unknown	Low	Medium
63	I. ricinus	Tribec virus (TRB)	Germany (Dobler 2006)	Slovakia, Italy, Belorussia	Disease in human Member of kemerovo serogroup. Major vector (Labuda 2008)	Pathogenic to human	Vector	Low	Medium
64	I. ricinus	Kémérovo virus	birds and small mammals(Hoogstraal 1985)	Russia, Slovakia	fever, neurological disorder, discovered in russia (Camicas 1978) (Libikova 1978) Major vector (Labuda 2008)	Pathogenic to human	From host	Low	Medium
65	I. ricinus	Lipovnik virus	isolated from I. ricinus ticks (Faulde 2001)	Slovakia, Czech Republic	Major vector (Labuda 2008)	No information	Vector	Low	Low
66	I. ricinus	Uukuniemi (UUK) virus	Central EU and Russia (Hoogstraal 1985), Norway (Hillyard1996), (Faulde 2001)	Europe, Lithuania	Infect rodents and small mammals, mainly non pathogenic to human (Camicas 1978). Major vector (Labuda 2008)	Probably not pathogenic	Vector	Low	Low
67	I. ricinus	Turkish encephalitis virus	cited by (Labuda 2008)	Greece, Turkey	Major vector (Labuda 2008)	No information	Vector	Low	Low
68	I. ricinus	Kharagysh virus		Moldova	Major vector (Labuda 2008)	No information	Vector	Low	Low
69	I. ricinus	Hepatozoon canis	1 tick (0.07%) vegetation - Luxemburg(Reye2010)	Luxemburg		No information	Unfed	High	Medium
70	I. ricinus	Trypanosome (unknown species)	(Monod 1986), the Czech Republic (Hubalek 2003), Sweden (Jaenson 1992) Poland (Pawelczyk 2004)Belgium (published here: Ph Martin)	Belgium		Not pathogenic	Unknown	Low	Low
71	I. ricinus	Dipetalonema rugosicauda	15% ticks from deer (Jaenson 1992)( Hubalek 2003)		Disease in roe deer: pathogenic helminth, natural vector cited in (Petney 2012)	No information	From host	Low	Low
72	I. ricinus	Crithidia sp. protozoa	(Hubalek 2003)			No information	Unknown	Low	Low
73	I. ricinus	Staphylococcus aureus	cited by (Hillyard 1996)		Disease in human: tick pyraemia	Pathogenic to human	Unknown	Low	Medium
74	I. ricinus	Toxoplasma gondii	(Sroka 2003)			Pathogenic to human	Unfed	High	High
75	I. ricinus	Tick paralysis.	(Mans 2008)		Recorded on human and sheep in Europe but no conclusive experimental data available (Mans 2008)	Probably present on human	Unknown	Low	Low
76	I. ricinus	Pasteurella pneumotropica/ haemolytica	(Stojek 2004) (more than 10% in ticks) in Poland. Gram negative bacteria	Poland	risk of pasteurellosis for humans and animals	Pathogenic to human	Unfed	High	High
77	I. ricinus	Pantoea agglomerans	(Stojek 2004) in Poland. Gram negative bacteria	Poland		No information	Unfed	High	Medium
78	I. ricinus	Serratia marcescens	(Stojek 2004) in Poland. Gram negative bacteria	Poland		Pathogenic to human	Unfed	High	High
79	I. ricinus	Serratia plymuthica	(Stojek 2004) in Poland. Gram negative bacteria	Poland		No information	Unfed	High	Medium
80	I. ricinus	Aeromonas hydrophila	(Stojek 2004) in Poland. Gram negative bacteria	Poland		No information	Unfed	High	Medium
81	I. ricinus	Burkholderia cepacia	(Stojek 2004) in Poland. Gram negative bacteria	Poland		No information	Unfed	High	Medium
82	I. ricinus	Chromobacterium violaceum	(Stojek 2004) in Poland. Gram negative bacteria	Poland		Pathogenic to human	Unfed	High	High
83	I. ricinus	Pseudomonas aeruginosa	(Stojek 2004) in Poland. Gram negative bacteria	Poland		Pathogenic to human	Unfed	High	High
84	I. ricinus	Stenotrophomonas maltophilia	(Stojek 2004) in Poland. Gram negative bacteria	Poland		No information	Unfed	High	Medium
85	I. ricinus	Wehrdickmansia	(Schulze 1975) Filaria	Germany	Pathogenic to deer	No information	Unknown	Medium	Low
86	I. ricinus	Rhodococcus erythropolis	Tveten2011	Norway		No information	Unknown	Medium	Low
87	I. ricinus	Spiroplasma sp	Tveten2011	Norway		No information	Unknown	Medium	Low
88	I. ricinus	Folsomia candida	Tveten2011	Norway		No information	Unknown	Medium	Low
89	I. ricinus	Segniliparus rugosus	Tveten2011	Norway		No information	Unknown	Medium	Low
90	I. ricinus	Haemobartonella sp	Schabereiter-Gurtner 2003	Austria		No information	Unknown	Medium	Low
91	I. ricinus	Staphylococcus sp	Schabereiter-Gurtner 2003	Austria		No information	Unknown	Medium	Low
92	I. ricinus	Rhodococcus sp	Schabereiter-Gurtner 2003	Austria		No information	Unknown	Medium	Low
93	I. ricinus	Pseudomonas sp	Schabereiter-Gurtner 2003	Austria		No information	Unknown	Medium	Low
94	I. ricinus	Moraxella sp	Schabereiter-Gurtner 2003	Austria		No information	Unknown	Medium	Low
95	D. reticulatus	Borrelia burgdorferi sensu lato	12.5% of 40 museum specimens (PCR) (from dog and man) (Hubbard 1998)in the Netherlands (Nijhof2007)Germany (Kahl 1992) 3.6% from vegetation (Rar 2005)	Holland, Russia	Most species cause diseases in human (Stanek 2011). Vector status: No reports of its ability to transmit (Petney 2012)	Most species pathogenic to human	unfed	High	High
96	D. reticulatus	Borrelia garinii	3.6% in ticks from vegetation (Rar 2005)	Russia		Pathogenic to human	unfed	High	High
97	D. reticulatus	Anaplasma phagocytophilum	5 out of 36 ticks (Writgen2011)(PUBLISHED HERE) (Matsumoto 2009)	Belgium	Disease in human: granulocytic anaplasmosis (Hartelt 2004)	Pathogenic to human	From host	High	High
98	D. reticulatus	Anaplasma marginale	(Zivcovic 2007)		Disease for animals, cattle, sheep, wild ruminants , deers (de la fuente 2005). Confirmed transmission	Unknown	Experimental	High	Very high
99	D. reticulatus	Rickettsia conorii	cited by (Hillyard1996)		( Boutonneuse fever)	Pathogenic to human	Unknown	Low	Medium
100	D. reticulatus	Rickettsia slovaca	(Parola 2001) in Spain (Fernandez-Soto 2006) in Croatia (Dobec 2009)	Spain	Disease in human: lymphadenopathy (TIBOLA) (DEBONEL)(Parola 2001)( Dobler 2009)( Parola 2009)	Pathogenic to human	From human and unfed	High	High
101	D. reticulatus	Rickettsia sibirica	Jongejan 2004		Siberian tick typhus	Pathogenic to human	Unknown	Low	Medium
102	D. reticulatus	Rickettsia helvetica	in Croatia (Dobec 2009)	Croatia	Humanpathogenic to human causing meninghitis and desorder of nervous central system (Nilsson 2010) Pathogenic to human (Fournier 2000)	Pathogenic to human	Unfed	High	High
103	D. reticulatus	Rickettsia raoultii	(Mediannikov 2008)(Matsumoto 2009) rickettsial strain RpA4 of R. raoultii 23% ticks from deer in Germany ( Dautel 2006)	Germany	TIBOLA/ DEBONEL (Mediannikov 2008)	Pathogenic to human	From host	High	High
104	D. reticulatus	Rickettsia canada	survived in ticks only 1 to 8 days cited in (Rudakov2003)		acute febrile cerebrovasculitis (Linnemann 1989)	Probably not vector	Probably not	High	Low
105	D. reticulatus	Rickettsia strains DnS14/RpA4	in the Netherlands (Nijhof 2007)	Holland		No information	From host	High	Low
106	D. reticulatus	Babesia bigema	1 out of 97 ticks from vegetation, Spain (Garciasanmartin 2008)	Spain		Pathogenic to human	Unfed	High	High
107	D. reticulatus	Babesia caballi	1 out of 97 ticks from vegetation (Garciasanmartin2008), (Jongejan 2004)[90]	Spain	Disease in horse: equine babesiosis	No information	Unfed	High	Medium
108	D. reticulatus	Babesia caballi-like	2 out of 97 ticks from vegetation (Garciasanmartin2008)	Spain		No information	Unfed	High	Medium
109	D. reticulatus	Babesia canis sp.	(Jongejan2004)[90]. Dautel (2006) showed that D. reticulatus adults removed from deer sometimes harboured B. canis.		Disease in dog: canine babesiosis (Iori2010)	No information	From host	Medium	Low
110	D. reticulatus	Babesia canis canis	76 out of 2406 ticks collected from vegetation in Slovakia (Kubelova2011) out of 97 ticks from vegetation (Garciasanmartin 2008) (Rar 2005)	Spain	Disease in dog: canine babesiosis (Iori2010)	Probably not pathogenic	Unfed	High	Low
111	D. reticulatus	Babesia divergens	2 out of 97 ticks from vegetation (Garciasanmartin 2008)	Spain	Human babesiosis in Europe, fatal cases (Gray, 2004), transmitted by I. ricinus (Kjemtrup 2000)	Pathogenic to human but tick suspected to be not competent	Unfed	High	High
112	D. reticulatus	Babesia microti	(Wojzic 2012)	Poland		Pathogenic to human	Unfed	High	High
113	D. reticulatus	Bartonella sp	species resembling Bartonella henselae and Bartonella quintana, in Russia prevalences (21.4%) of infection (Billeter 2008)	Russia	may act as a vector for these pathogens (Bartonella quinana: fievre des tranchées, Bartonella henselae: cat scratch disease)	Probably pathogenic to human	Unfed	High	High
114	D. reticulatus	Coxiella burnetii	(Parola 2001)(Rehacek 1994) in Slovakia (Rehacek 1991)		Disease in human: Q fever. Vector	Pathogenic to human	Vector	Low	High
115	D. reticulatus	Francisella tularensis	(Parola 2001) in Czeck republic (Hubalek 1996)	Czeck republic	Human and mammals. Disease in human: tularemia	Pathogenic to human	Vector	Low	High
116	D. reticulatus	Francisella-like agent	is closely related to similar agents but differs from homologous sequences of Francisella species deposited in GenBank (Sréter-Lancz 2009)			Probably pathogenic to human	Vector	Low	Low
117	D. reticulatus	Theileria equi-like	1 out of 97 ticks from vegetation (Garciasanmartin2008)	Spain		No information	Unfed	High	Medium
118	D. reticulatus	Theileria equi	2 out of 97 ticks from vegetation (Garciasanmartin 2008)	Spain		Not pathogenic	Unfed	High	Low
119	D. reticulatus	Theileria sp OT1	2 out of 97 ticks from vegetation (Garciasanmartin 2008)	Spain		No information	Unfed	High	Medium
120	D. reticulatus	Tick-borne encephalitis virus (TBEV)	cited by (Hillyard 1996)cited by (Petney 2012) (Wojzic 2011)		Disease: Tick-borne encephalitis , transmission	Pathogenic to human	Unfed	High	High
121	D. reticulatus	Omsk Haemorrhagic Fever virus(OHFV)	(Estrada Pena 1999) (Charrel 2004)	Western Siberia	Major vector (Labuda 2008) main vector of Omsk Hemorrhagic Fever (OHF) (L'vov 1988)	Pathogenic to human	Vector, Reservoir	High	Very high
122	D. reticulatus	Tick paralysis	(Mans 2008)		Recorded on sheep but no conclusive experimental data available (Mans 2008)	Probably present on human	Unknown	Medium	Low
123	I. hexagonus	Borrelia burgdorferi sensu lato	24 ticks (7.8%) host - UK (Hubbard 1998), 28% in Spain (Estrada Pena 1995). It is an experimental vector of B. burgdorferi (Toutoungi 1993)Belgium (Claerebout 2012)	Belgium	Most species cause diseases in human (Stanek 2011) Parasite of man in (Liebisch 1986). Competent vector with transovarial (30%) and transtadial transmission(Toutougni1993)(Gern1991)	Most species pathogenic to human	Unfed, experimental, reservoir	High	High
124	I. hexagonus	Borrelia burgdorferi sensu stricto	Belgium (Claerebout 2012)	Belgium	Most species cause diseases in human (Stanek 2011)	Pathogenic to human	From host	High	High
125	I. hexagonus	Borrelia afzelii	Belgium (Claerebout 2012) (Strube 2010) (Skuballa 2007, 2012)	Belgium	Disease in human: Lyme borreliosis (Stanek 2011)	Pathogenic to human	From host	High	High
126	I. hexagonus	Borrelia garinii	found infected in Belgium (Claerebout 2012) (Strube 2010)	Belgium	Disease in human: Lyme borreliosis (Stanek 2011)	Pathogenic to human	From host	High	High
127	I. hexagonus	Borrelia lusitaniae	found infected in Belgium (Claerebout 2012)	Belgium	Disease in human: Lyme borreliosis (Lopes de carvalho2008) (dafranca 2005)	Pathogenic to human	From host	High	High
128	I. hexagonus	Borrelia valaisiana	Belgium (Claerebout 2012)	Belgium	Disease in human: Lyme borreliosis (Diza2004)	Pathogenic to human	From host	High	High
129	I. hexagonus	Borrelia spielmanii	Belgium (Claerebout 2012)(Skuballa 2007, 2012) (Strube 2010)	Germany	Disease in human: Lyme borreliosis (Diza2004)	Pathogenic to human	From host	High	High
130	I. hexagonus	Borrelia bavariensis	(Skuballa 2007, 2012)	Germany	Disease in human: Lyme borreliosis (Stanek 2011)	Pathogenic to human	From host	High	High
131	I. hexagonus	Anaplasma phagocytophilum	Belgium (Claerebout 2012)	Belgium	Disease in human: granulocytic anaplasmosis (Hartelt 2004)	Pathogenic to human	From host	High	High
132	I. hexagonus	Rickettsia conorii	cited by (Hillyard1996)			Pathogenic to human	Unknown	Low	Medium
133	I. hexagonus	Rickettsia helvetica	Belgium (Claerebout 2012)	Belgium	Humanpathogenic to human causing meninghitis and desorder of nervous central system (Nilsson 2010) Pathogenic to human (Fournier 2000)	Pathogenic to human	From host	High	High
134	I. hexagonus	Babesia bovis	cited by (Petney 2012)		Infect mainly bovines but probably pathogenic to human ( Rios 2003), Transmission (Petney 2012)	Probably pathogenic to human	Unknown	Low	Low
135	I. hexagonus	Babesia canis	Transmission cited by Petney 2012		Disease in dog: canine babesiosis (Iori2010)	No information	Vector	Low	Low
136	I. hexagonus	Babesia microti	Hillyard 1996, transmission confirmed (Walter 1982) to check		Pathogenic to human	Pathogenic to human	Vector	Low	Medium
137	I. hexagonus	Theileria annae	( Lledó 2010)		No information	No information	From host	High	Low
138	I. hexagonus	Tick-borne encephalitis virus (TBEV)	(Nosek 1967)		Disease: Tick-borne encephalitis , vector competence , transtadial (Nosek 1967)	Pathogenic to human	Unknown	Low	Medium
139	I. hexagonus	Erve virus (Nairovirus)	(Faulde 2001) (Petney 2012)		Disease in human: Higlhy Neuropathogene (Chastel 1998)	Pathogenic to human	From host	High	High
140	I. hexagonus	Tick paralysis	(Mans 2008)		Recorded on human but no conclusive experimental data available (Mans 2008)	Probably present on human	Unknown	Medium	Low
141	I. frontalis	Borrelia burgdorferi sensu lato	Immatures of frontalis (EstradaPena1995), ticks (Heylen 2013)	Belgium	Most species cause diseases in human (Stanek 2011). Vector status: No reports of its ability to transmit	Most species pathogenic to human	From host	High	Medium
142	I. frontalis	Borrelia turdi-like	ticks on birds -Belgium (Heylen 2013)	Belgium		No information	From host	High	Low
143	I. frontalis	Borrelia afzelii	ticks on birds -Belgium (Heylen 2013)	Belgium	Disease in human: Lyme borreliosis (Stanek 2011)	Pathogenic to human	From host	High	High
144	I. frontalis	Borrelia garinii	ticks on birds -Belgium (Heylen 2013)	Belgium	Disease in human: Lyme borreliosis (Stanek 2011)	Pathogenic to human	From host	High	High
145	I. frontalis	Candidatus Neoehrlichia mikurensis	(Movila 2013)		Disease in human (Li 2012)	Pathogenic to human	Museum	High	Medium
146	I. frontalis	Coxiella burnetii	(Basova 1960)cited by (Hillyard1996)		Disease in human: Q fever. Transmit (Basova 1960)	Pathogenic to human	Unknown	Low	Medium
147	I. frontalis	Tick-borne encephalitis virus (TBEV)	cited by (Hillyard 1996)(Chastel 1998,1999)		Disease: Tick-borne encephalitis	Pathogenic to human	Unknown	Low	Medium
148	I. frontalis	Bahig virus	cited by (Hillyard1996)(Chastel 1998,1999)		Mainly migrating birds, but seroprevalence 10% in buffalos (Camicas 1978)	Probably not pathogenic	Unknown	Low	Low
149	I. frontalis	Kémérovo virus	cited by (Hillyard1996)(Chastel 1998,1999)		fever, neurological disorder, discovered in russia (Camicas 1978) (Libikova 1978)	Pathogenic to human	Unknown	Low	Medium
150	I. frontalis	Matruh virus	cited by (Hillyard 1996)(Chastel 1998,1999)		mainly migrating birds, but seroprevalence 10% in buffalos (Camicas 1978)	Probably not pathogenic	Unknown	Low	Low
151	I. frontalis	Chizé virus	cited by (Hillyard1996)(Chastel 1998,1999)		pathogenic to mice, might have change name	No information	Unknown	Low	Low
152	I. frontalis	Tick paralysis	(Mans 2008)		Recorded on dove but no conclusive experimental data available (Mans 2008)	No information	Unknown	Medium	Low
153	I. arboricola	Borrelia burgdorferi sensu lato	1.3% larvae from 412 tick from bird (Spitalka 2011)	Belgium	Most species cause diseases in human (Stanek 2011). Vector status: No reports of its ability to transmit	Most species pathogenic to human	From host	High	Medium
154	I. arboricola	Borrelia afzelii	(Thorud1999)[239], ticks on birds or nest box -Belgium (Heylen 2013)	Belgium	Disease in human: Lyme borreliosis (Stanek 2011)	Pathogenic to human	From host	High	High
155	I. arboricola	Borrelia garinii	(Thorud 1999)[239], ticks on birds or nest box -Belgium (Heylen 2013)	Belgium	Disease in human: Lyme borreliosis (Stanek 2011)	Pathogenic to human	From host	High	High
156	I. arboricola	Borrelia valaisiana	(Thorud 1999)[239], ticks on birds or nest box -Belgium (Heylen 2013)	Belgium	Disease in human: Lyme borreliosis (Diza2004)	Pathogenic to human	From host	High	High
157	I. arboricola	Borrelia spielmanii	ticks on birds or nest box -Belgium (Heylen 2013)	Belgium	Disease in human: Lyme borreliosis (Diza2004)	Pathogenic to human	From host	High	High
158	I. arboricola	Rickettsia sp.				Probably pathogenic to human	Unknown	Low	Low
159	I. arboricola	Rickettsia helvetica	44.0% larvae, 24.5% nymphs from 412 tick from birds (Spitalka 2011)		Humanpathogenic to human causing meninghitis and desorder of nervous central system (Nilsson 2010) Pathogenic to human (Fournier 2000)	Pathogenic to human	From host	High	High
160	I. arboricola	Tick-borne encephalitis virus (TBEV)	(Lichard1967) cited by (Hillyard 1996)		Disease: Tick-borne encephalitis	Pathogenic to human	Unknown	Low	Medium
161	I. arboricola	Tick paralysis	(Mans 2008)		Recorded on avian hosts but no conclusive experimental data available (Mans 2008)	No information	Unknown	Medium	Low
162	I. lividus	Borrelia burgdorferi sensu stricto	(Movila 2008)		Disease in human: Lyme borreliosis (Stanek 2011)	Pathogenic to human	From host	High	High
163	I. lividus	Borrelia garinii	(Movila 2008)		Disease in human: Lyme borreliosis (Stanek 2011)	Pathogenic to human	From host	High	High
164	I. lividus	Rickettsia sp	belonging to the R. heilongjiangensis group (Elfving 2010)			No information	From host	High	Low
165	I. lividus	Coxiella burnetii	(Makhmetov 1968)		Disease in human: Q fever.	Pathogenic to human	Unknown	Low	Medium
166	I. lividus	Tick-borne encephalitis virus (TBEV)	RSSE Russian Spring-summer encephalitis cited by ( Hillyard 1996)[30](Hoogstral 1966) (Demina 2010)		Disease: Tick-borne encephalitis	Pathogenic to human	Unknown	Low	Medium
167	I. lividus	Kama virus	(L’vov 1998)			No information	Unknown	Low	Low
168	I. canisuga	Borrelia burgdorferi sensu lato	30% of ticks collected in Spain (EstradaPena1995)	Spain	Most species cause diseases in human (Stanek 2011). Vector status: No reports of its ability to transmit	Most species pathogenic to human	From host	High	Medium
169	I. canisuga	Babesia missiroli	cited by (Hillyard 1996)		Pathogenic to badgers	Probably not pathogenic	Unknown	Low	Low
170	I. canisuga	Tick-borne encephalitis virus (TBEV)	cited by (Petney 2012) as potential but not confirmed		Disease: Tick-borne encephalitis	No confirmation	Unknown	Low	Low
171	I. canisuga	Pasteurella pestis	cited by (Hillyard 1996)		Disease in human: Plague	Pathogenic to human, suspected vector	Unknown	Low	Medium
172	I. trianguliceps	Borrelia burgdorferi sensu lato	97.4% of 76 museum specimens (PCR) (mostly from voles, mice and shrews) (Hubbard 1998), 9.4% in France (Doby, 1990)	France	Most species cause diseases in human (Stanek 2011). Vector status: No reports of its ability to transmit	Most species pathogenic to human	From host	Medium	Medium
173	I. trianguliceps	Borrelia garinii	(Postik 1997) (Nefedova 2005)		Disease in human: Lyme borreliosis (Stanek 2011)	Pathogenic to human	From host	Low	Medium
174	I. trianguliceps	Borrelia afzelii	(Postik 1997) (Nefedova 2005)		Disease in human: Lyme borreliosis (Stanek 2011)	Pathogenic to human	From host	Low	Medium
175	I. trianguliceps	Anaplasma phagocytophilum	cited in (EFSA report) (Bown 2003)(Bown 2008)		Disease in human: granulocytic anaplasmosis (Hartelt 2004)	Pathogenic to human	Probably vector	medium	High
176	I. trianguliceps	Babesia microti	Hillyard1996 and Gray (2004)(Bown 2008)		Pathogenic to human	Pathogenic to human	Probably vector	medium	High
177	I. trianguliceps	Coxiella burnetii	cited by (Hillyard1996)		Disease in human: Q fever.	Pathogenic to human	Unknown	Low	Medium
178	I. trianguliceps	Francisella tularensis	(Gurycova 1998)		Human and mammals. Disease in human: tularemia	Pathogenic to human	From host	Medium	High
179	I. trianguliceps	Tick-borne encephalitis virus (TBEV)	cited by (Hillyard1996)		Disease: Tick-borne encephalitis	Pathogenic to human	Unknown	Low	Medium
180	I. trianguliceps	Louping ill virus	cited by (Hillyard 1996)			Pathogenic to human	Unknown	Low	Medium
181	I. trianguliceps	Crimean-Congo haemorrhagic fever virus (CCHFV)	cited by (Aeschlimann 1970)		Disease in human: Crimean-Congo haemorrhagic fever (CCHF) (Ergonul 2007)	Pathogenic to human	Unknown	Low	Medium
182	I. acuminatus	Borrelia burgdorferi sensu lato	cited by (Hillyard1996)( Rigo 2011) (Doby, 1990)		Most species cause diseases in human (Stanek 2011). Vector status: No reports of its ability to transmit	Most species pathogenic to human	From host	Medium	Medium
183	I. acuminatus	Coxiella burnetii	cited by (Hillyard1996)		Disease in human: Q fever.	Pathogenic to human	Unknown	Low	Medium
184	I. acuminatus	Francisella tularensis	cited by (Hillyard 1996)		Human and mammals. Disease in human: tularemia	Pathogenic to human	Unknown	Low	Medium
185	I. acuminatus	Bhanja virus	cited by (Hillyard1996)			Pathogenic to human	Unknown	Low	Medium
186	I. acuminatus	Uukuniemi serotype	cited by (Hillyard1996)			Not pathogenic	Unknown	Low	Low
187	R. sanguineus	Borrelia burgdorferi sensu lato	30% of 20 museum specimens (PCR) (from dogs and human dwellings). (Hubbard 1998)	Uk	Most species cause diseases in human (Stanek 2011). Vector status: No reports of its ability to transmit	Most species pathogenic to human	Unknown	Low	Low
188	R. sanguineus	Anaplasma phagocytophilum	cited in (EFSA report)		Disease in human: granulocytic anaplasmosis (Hartelt 2004)	Pathogenic to human	Unknown	Low	Medium
189	R. sanguineus	Anaplasma marginale	(Kocan 2001)		Disease for animals, cattle, sheep, wild ruminants , deers (de la fuente 2005)	Probably not pathogenic	Unknown	Low	Low
190	R. sanguineus	Anaplasma platys	Spain(Aguirre 2006)(Dantas-Torres 2008)	Spain	disease in dog	No information	Unknown	Low	Low
191	R. sanguineus	Rickettsia conorii	(Jongejan 2004)(Parola 2001)(estradapena1999)cited by (Hillyard1996)[30] (Rovery2008)		Tick bite fever in humans (Rovery 2008)	Pathogenic to human	Vector	medium	Very high
192	R. sanguineus	R. conorii subsp. indica	(Merhej 2010)		Tick bite fever in humans (Rovery 2008)	Pathogenic to human	Vector	medium	Very high
193	R. sanguineus	R. conorii subsp. caspia	(Merhej 2010)		Tick bite fever in humans (Rovery 2008)	Pathogenic to human	Vector	medium	Very high
194	R. sanguineus	R. conorii subsp. Israelensis	(Merhej 2010)		Tick bite fever in humans (Rovery 2008)	Pathogenic to human	Vector	medium	Very high
195	R. sanguineus	R. conorii subsp. conorii	(Merhej 2010)		Tick bite fever in humans (Rovery 2008)	Pathogenic to human	Vector	medium	Very high
196	R. sanguineus	Rickettsia felis	(Yaziz Abdad 2011)		normally more present in fleas and lice (Yaziz Abdad 2011)flea-borne spotted fever rickettsiosis, is pathogenic for humans	Pathogenic to human	Unknown	Medium	Medium
197	R. sanguineus	Rickettsia massiliae	(Eremeeva 2006) (Merhej 2010)		can be transmitted to humans (Rovery 2008)(Vitale 2006)	Pathogenic to human	Vector, reservoir	high	Very high
198	R. sanguineus	Rickettsia rhipicephali	(Merhej 2010)			No information	Unknown	Medium	Low
199	R. sanguineus	Rickettsia rickettsii	(Demma 2005) (Wikswo 2007)	USA	Rocky Mountain spotted fever, can be transmitted to humans (Demma 2005)	Pathogenic to human	Unfed	High	High
200	R. sanguineus	Rickettsia canis	cited by (Hillyard1996)			No information	Unknown	Low	Low
201	R. sanguineus	Candidatus Rickettsia kulagini	(Merhej 2010)			No information	Unknown	Medium	Low
202	R. sanguineus	Babesia canis canis	1 tick from ticks collected on 338 dogs in italy (Iori 2010)	italy	Disease in dog: canine babesiosis (Iori2010)	Probably not pathogenic	From host	Medium	Low
203	R. sanguineus	Babesia canis vogeli	(Iori 2010)(Jongejan 2004) (Beugnet 2009)	Italy		Probably not pathogenic	Unknown	Medium	Low
204	R. sanguineus	Babesia gibsoni	(Shaw2001) (Beugnet 2009)			No information	Unknown	Medium	Low
205	R. sanguineus	Babesia microti-like	1 tick from ticks collected on 338 dogs in Italy (Iori 2010)	italy	Iori2010 [70] Only during bird ringing activities	Probably pathogenic to human	From host	Medium	Medium
206	R. sanguineus	Babesia ovis	2 ticks collected from 12 goats (Iori 2010)	italy	Iori2010 [70] Only during bird ringing activities	No information	From host	Medium	Low
207	R. sanguineus	Bartonella vinsonii berkhoffi	(Dantas-Torres 2008)		Pathogenic to dog and human (Michau2003 )	Pathogenic to human	Unknown	Low	Medium
208		B. henselae	California, U.S.A. Wikswo et al. (2007)	USA			Unfed	High	High
209	R. sanguineus	Coxiella burnetii	(Jongejan 2004)( Hillyard1996 )(Jaenson1994) (Spyridaki 2002)		Disease in human: Q fever. human mammals	Pathogenic to human	Unknown	Low	Medium
210	R. sanguineus	Crimean-Congo haemorrhagic fever virus (CCHFV)	transmit the CCHF virus (cited by Chinikar 2012)		Disease in human: Crimean-Congo haemorrhagic fever (CCHF) (Ergonul 2007)	Pathogenic to human	Unknown	Low	Medium
211	R. sanguineus	Thogoto virus	(Filipe & Calisher 1984)			Pathogenic to human	Unknown	Low	Medium
212	R. sanguineus	Ehrlichia canis	(Jongejan 2004)[90] ( Shaw 2001)		Disease in human and dogs: Canine ehrlichiosis, pathognic to human (Dumler 2007)	Pathogenic to human	Unknown	Low	Medium
213	R. sanguineus	Ehrlichia ewingii	(Dantas-Torres 2008).		Disease in human: pathogenic to human (Dumler 2007)	Pathogenic to human	Unknown	Low	Medium
214	R. sanguineus	Hepatozoon canis	Jongejan 2004 [90] (Baneth 2003)		Disease in dogs: canine hepatozoonosis	No information	Unknown	Low	Low
215	R. sanguineus	Leishmania infantum	(Dantas-Torres 2010)		(Dantas torres 2011)	Pathogenic to human	Unknown	Low	Medium
216	R. sanguineus	Dipetalonema dracunculoides	(Olmeda-García 1993)		the canine filarial worm	No information	Unknown	Low	Low
217	R. sanguineus	Rangelia vitalli	(Dantas-Torres 2008)			No information	Unknown	Low	Low
218	R. sanguineus	Mycoplasma haemocanis	(Dantas-Torres 2008)			No information	Unknown	Low	Low
219	R. sanguineus	Salmonella bacteria	cited by (Hillyard 1996)			Probably pathogenic to human	Unknown	Low	Low
220	R. sanguineus	Tick paralysis	(Mans 2008)		recorded on human and dog but no conclusive experimental data available (Mans 2008)	Probably present on human	Unknown	Medium	Low
221	A. reflexus	Borrelia burgdorferi sensu lato	cited by (Dautel1999)		Borrelia was identified but maybe not B. burgdorferi s.l.. B. burgdorferi s.l. not found in 800 pigeons (Dautel 1999)	Probably not present in this tick	Unknown	Low	Low
222	A. reflexus	Borrelia anserina	cited by (Hillyard 1996), (Dautel 1999)(Fabbi1995)(104ticks/3.2%) in Italy	italy	Disease in poultry and pigeons: fowl spirochaetosis (Hyllard 1996)	Probably not pathogenic	Unknown	Low	Low
223	A. reflexus	Rickettsia conorii	cited by (Hillyard1996)		Error: Hillyard says ticks were found infected by R. conorii agent of Q fever, but agent of Q fever is C.burnetii	Probably not present in this tick	Unknown	Low	Low
224	A. reflexus	Coxiella burnetii	cited by (Hoogstraal 1985)	Uzbekistan	doubtful identification of the tick species which was found in a tree sparrow nest in Karshi, Uzbekistan , cited by Hoogstraal 1985	Pathogenic to human	Unknown	High	Medium
225	A. reflexus	Tick-borne encephalitis virus (TBEV)	cited by (Hillyard1996)		Disease: Tick-borne encephalitis	Pathogenic to human	Unknown	Low	Medium
226	A. reflexus	West Nile virus(WNV)	Cited by (Hillyard1996) and (Hoogstraal 1985)	France	Experimental transmission but not found in nature (Rageau 1970) cited by (Hoogstraal 1985)	Pathogenic to human	Experimental	High	Very high
227	A. reflexus	Chenuda virus( CNUV)	cited by (Hubalek 1989)		Non pathogenic according to Camicas 1978	Not pathogenic	Unknown	Low	Low
228	A. reflexus	Grand Arbaud virus	tick from a pigeon house in Camargue, transmission on chicken in lab( Hannoun 1970)[148] cited by (Hoogstraal 1985)	France	Major vector (Labuda 2008), non pathogenic (Camicas 1978)	Not pathogenic	Unknown	Low	Low
229	A. reflexus	Nyamanini virus (NYMV)	cited by (Hubalek 1989)		Classified as pathogenic by Goret 1968 but with infectivity weak or nil by Camicas (1978)	Probably pathogenic to human	Unknown	Low	Low
230	A. reflexus	Ponteves virus	tick from pigeon house in camargue ( Hannoun 1970)[148] cited by (Hoostraal 1985)	France	Major vector (Labuda 2008) non pathogenic (Camicas 1978)	Not pathogenic	Unknown	Low	Low
231	A. reflexus	Quaranfil virus (QRFV)	cited by (Hubalek 1989)		recovered in 1956 from the blood of a febrile child in a Quaranfil village north Cairo, up to 15% children having antibodies against the virus but no adult (Goret 1968)found on birds and ticks (Presti 2009)	Pathogenic to human	Unknown	Low	Medium
232	A. reflexus	Uukuniemi serotype	cited by (Hillyard1996)		This serogroup comprise mainly non pathogenic virusses (Camicas 1978)	Not pathogenic	Unknown	Low	Low
233	A. reflexus	Tunis virus	cited by (Labuda 2008)	Tunisia	Major vector (Labuda 2008)	No information	Unknown	Low	Low
234	A. reflexus	Aegyptianella pullorum	cited by (Hillyard 1996)and (Jongejan 2004)		Disease for birds: Vector and reservoir in the lab (Hoogstraal 1985)[142], infect and replicate only in avian red blood cells (Rikihisa 2003)	Probably not pathogenic	Unknown	Low	Low
235	A. reflexus	Severe allergic response and anaphylactic shock	(Hilger 2005) Italy (Miadonna 1982) Poland (Grzywacz 1975)	Italy		Present on human	Vector	High	Very high
236	A. reflexus	Skin reactions	cited by (Petney 2012)			Present on human	Unknown	Low	Low
237	A. reflexus	Tick paralysis	(Mans 2008)		recorded on avian and mammal hosts but no conclusive experimental data available (Mans 2008)[49]	Probably present on human	Unknown	Medium	Low
238	A. vespertilionis	Borrelia burgdorferi sensu lato	85.3% of 29 museum specimens (PCR) (Hubbard 1998) also cited by (Faulde 2001)[86]		Most species cause diseases in human (Stanek 2011). Vector status: No reports of its ability to transmit .	Most species pathogenic to human	Museum	Low	Low
239	A. vespertilionis	Borrelia sp	(unknown species but close to B. recurrentis, B. crocidurae and B. duttonii) Fatal case of relapsing fever in a bat in UK with the tick attached bat as suspected vector (Evans 2009)			Probably pathogenic to human	Unknown	Low	Low
240	A. vespertilionis	Coxiella burnetii	Viable strain isolated from tick including specimens up to 25 months dead, (Zhmaeva1966)[266] cited by (Hoogstraal 1985)		Disease in human: Q fever	Pathogenic to human	Unknown	Low	Medium
241	A. vespertilionis	Rabies virus	cited by (Hillyard1996)		No information	Pathogenic to human	Unknown	Low	Medium
242	A. vespertilionis	Sokuluk virus(SOK)	In south USSR isolated this virus from bats, birds, antibodies in sera from birds, bats, domestic animals and man (L'vov 1973) cited by (Hoogstraal 1985)	USSR	Suggested role but not prove, antoboides found on human but unknown symptoms	Probably pathogenic to human	Unknown	Low	Low
243	A. vespertilionis	Issuk Kul virus (IK)	From Kirgiz, USSR. Antibody in numerous human and domestic animals sera in many place (Hoogstraal 1985)(L'vov1973)	USSR	Survive a year at least in the ticks, transmitted by tick bite (Vargina 1982). Recorded cases with fever, Human disease associated with this virus (L’vov et al. 1984)	Pathogenic to human	From host	Low	High
244	A. vespertilionis	Wolbachia persica (or closely related species)	cited by (Hoogstaal1985)		No information	No information	Unknown	Low	Low
245	A. vespertilionis	Treponoma vespertilionis	cited by (Hillyard1996)		Same family as Treponema pallidum (Syphilis)	No information	Unknown	Low	Low
246	A. vespertilionis	Severe skin irritation, bruising or ulcer	cited by (Hoogstraal 1985)			Present on human	Vector	High	Very high
247	I. vespertilionis	Tick-borne encephalitis virus (TBEV)	cited by (Hillyard 1996)		Disease: Tick-borne encephalitis	Pathogenic to human	Unknown	Low	Medium
248	I. vespertilionis	Kul virus	cited by (Hillyard 1996)		Not clear if synonymic to Issyk-Kul which is pathogenic	Probably pathogenic to human	Unknown	Low	Low
249	H. aegyptium	Borrelia turcica	cited by (Gazyagci2010)		Linked to relapsing fever agent	Probably pathogenic to human	Unknown	Low	Low
250	H. aegyptium	Borrelia sp	cited by (Gazyagci2010)			Probably pathogenic to human	Unknown	Low	Low
251	H. aegyptium	Coxiella burnetii	Siroky(2010)		Disease in human: Q fever.	Pathogenic to human	Experimental	High	Very high
252	H. aegyptium	Theileria hirci	cited by (Gazyagci2010)		(in goat)	No information	Unknown	Low	Low
253	H. aegyptium	Hemolivia mauritanica	cited by (Gazyagci2010)		Disease in tortoise: Hemogregarine	No information	Unknown	Low	Low
253	POTENTIALLY PRESENT
254	I. apronophorus	Francisella tularensis	cited by (Hillyard 1996)		Human and mammals. Disease in human: tularemia	Pathogenic to human	Unknown	Low	Low
255	I. apronophorus	Babesia microti	cited by Petney (2012)		Pathogenic to human, vector status unknown	Pathogenic to human, suspected vector	Unknown	Low	Low
256	I. apronophorus	Omsk Haemorrhagic Fever virus(OHFV)	(L'vov 1988)			Pathogenic to human	Unknown	Low	Low
257	I. apronophorus	Erve virus	suspected vector Chastel (1998)		Disease in human: Higlhy Neuropathogene (Chastel 1998)	Pathogenic to human	Unknown	Low	Low
258	I. rugicollis	Rabies virus	Experimental transmition of rabies virus (Aubert 1982) cited by (Petney 2012)			Pathogenic to human	Unknown	Low	Low
259	I. simplex					No information	unknown		Low
260	I. ventalloi	Anaplasma phagocytophilum	(Santos 2009)		Disease in human: granulocytic anaplasmosis (Hartelt 2004)	Pathogenic to human	Unknown	Low	Low
261	I. ventalloi	Babesia divergens sensu stricto	(Olmeda 1997)		Disease in human (Olmeda 1997)	Pathogenic to human	Unknown	Low	Low
262	I. ventalloi	Erve virus	(Faulde 2001)		Disease in human: Higlhy Neuropathogene (Chastel 1998)	Pathogenic to human	Unknown	Low	Low
263	I. ventalloi	Eyach virus	cited by (Hillyard1996)(Chastel 1998)(Charrel2004)	France, Germany	Major vector (Labuda 2008)[206]	Pathogenic to human	Probable	High	Medium
264	I. ventalloi	Rickettsia sp	with DNA gltA sequences similar to R. helvetica (Santos-Silva 2006)			No information	Unknown	Medium	Low
265	I. ventalloi	Rickettsia monacensis	Marquez2009				From host	Medium	Low
266	I. ventalloi	Rickettsia helvetica	Marquez2009				From host	Medium	Low
267	I. uriae	Borrelia burgdorferi sensu lato	98.3% of 54 museum specimens (PCR) (mostly from seabirds)(Hubbard 1998) from marine bird (Duneau 2008) (Olsen 1993)		Most species cause diseases in human (Stanek 2011) Confirmed vector , bite human visite marine bird colonies	Most species pathogenic to human	Vector	High	Medium
268	I. uriae	Borrelia garinii	(Estrada-Peña 1999) (Bunikis 1996)		Disease in human: Lyme borreliosis (Stanek 2011)	Pathogenic to human	Unknown	Low	Low
269	I. uriae	Borrelia lusitaniae	Not from the tick but from marine bird (Duneau 2008)		Disease in human: Lyme borreliosis (Lopes de carvalho2008) (dafranca 2005)(Stanek 2011)	Pathogenic to human	Unknown	Low	Low
270	I. uriae	Tick-borne encephalitis virus (TBEV)	in northern Russia cited by (Petney 2012)	USSR	Disease: Tick-borne encephalitis	Pathogenic to human	Unknown	Low	Low
271	I. uriae	Above Maiden virus	cited by (Labuda 2008)	Scotland	Major vector (Labuda 2008)	No information	Vector	Low	Low
272	I. uriae	Aniva	cited by (Labuda 2008)	Russia	Major vector (Labuda 2008)	No information	Vector	Low	Low
273	I. uriae	Arbroath virus	cited by (Labuda 2008)	Scotland	Major vector (Labuda 2008)	No information	Vector	Low	Low
274	I. uriae	Avalon virus (Paramushir virus)	cited by (Labuda 2008)	Canada	Major vector (Labuda 2008)	No information	Vector	Low	Low
275	I. uriae	Bauline virus	cited by (Labuda 2008)	Canada	Major vector (Labuda 2008)	No information	Vector	Low	Low
276	I. uriae	Broadhaven virus	cited by (Labuda 2008)	Scotland	Major vector (Labuda 2008)	No information	Vector	Low	Low
277	I. uriae	Cape Wrath virus	ticks on marine birds (Hoogstraal 1985)	Scotland	Major vector (Labuda 2008)	Pathogenic to human	Vector	Low	Low
278	I. uriae	Clo Mor virus	cited by (Labuda 2008)	Scotland	Major vector (Labuda 2008)	No information	Vector	Low	Low
279	I. uriae	Colony B North virus	cited by (Labuda 2008)	Scotland	Major vector (Labuda 2008)	No information	Vector	Low	Low
280	I. uriae	Colony virus	cited by (Labuda 2008)	Scotland	Major vector (Labuda 2008)	No information	Vector	Low	Low
281	I. uriae	Ellidaey virus	cited by (Labuda 2008)	Iceland	Major vector (Labuda 2008)	No information	Vector	Low	Low
282	I. uriae	Foula virus	cited by (Labuda 2008)	Scotland	Major vector (Labuda 2008)	No information	Vector	Low	Low
283	I. uriae	Gadgets Gully virus	cited by (Labuda 2008)	Australia	Major vector (Labuda 2008)	No information	Vector	Low	Low
284	I. uriae	Great Island virus	cited by (Labuda 2008)	Canada	Major vector (Labuda 2008)	No information	Vector	Low	Low
285	I. uriae	Great Saltee Island virus	cited by (Labuda 2008)	Ireland	Major vector (Labuda 2008)	No information	Vector	Low	Low
286	I. uriae	Great saltee virus	cited by (Labuda 2008)	Ireland	Major vector (Labuda 2008)	No information	Vector	Low	Low
287	I. uriae	Grimsey virus	cited by (Labuda 2008)	Iceland	Major vector (Labuda 2008)	No information	Vector	Low	Low
288	I. uriae	Inner Fame virus	cited by (Labuda 2008)	England	Major vector (Labuda 2008)	No information	Vector	Low	Low
289	I. uriae	Lundy virus	cited by (Labuda 2008)	England	Major vector (Labuda 2008)	No information	Vector	Low	Low
290	I. uriae	Maiden virus	cited by (Labuda 2008)	Scotland	Major vector (Labuda 2008)	No information	Vector	Low	Low
291	I. uriae	Mayes virus	cited by (Labuda 2008)	Southern Ocean	Major vector (Labuda 2008)	No information	Vector	Low	Low
292	I. uriae	Mill Door virus	cited by (Labuda 2008)	Scotland	Major vector (Labuda 2008)	No information	Vector	Low	Low
293	I. uriae	Mykines virus	cited by (Labuda 2008)	Denmark	Major vector (Labuda 2008)	No information	Vector	Low	Low
294	I. uriae	North Clett virus	cited by (Labuda 2008)	Scotland	Major vector (Labuda 2008)	No information	Vector	Low	Low
295	I. uriae	North End virus	cited by (Labuda 2008)	England	Major vector (Labuda 2008)	No information	Vector	Low	Low
296	I. uriae	Nugget virus	cited by (Labuda 2008)	Australia	Major vector (Labuda 2008)	No information	Vector	Low	Low
297	I. uriae	Oceanside virus	cited by (Labuda 2008)	USA	Major vector (Labuda 2008)	No information	Vector	Low	Low
298	I. uriae	Okhotskiy virus	cited by (Labuda 2008)	Russia, USA	Major vector (Labuda 2008)	No information	Vector	Low	Low
299	I. uriae	Poovoot virus	cited by (Labuda 2008)	USA	Major vector (Labuda 2008)	No information	Vector	Low	Low
300	I. uriae	Precarious Point virus	cited by (Labuda 2008)	Australia	Major vector (Labuda 2008)	No information	Vector	Low	Low
301	I. uriae	RML 105355 virus	cited by (Labuda 2008)	USA	Major vector (Labuda 2008)	No information	Vector	Low	Low
302	I. uriae	Rost Island virus	cited by (Labuda 2008)	Norway	Major vector (Labuda 2008)	No information	Vector	Low	Low
303	I. uriae	Rost Island virus	cited by (Labuda 2008)	Norway	Major vector (Labuda 2008)	No information	Vector	Low	Low
304	I. uriae	Runde virus	cited by (Labuda 2008)	Norway	Major vector (Labuda 2008)	No information	Vector	Low	Low
305	I. uriae	Sakhalin virus	cited by (Labuda 2008)	Russia	Major vector (Labuda 2008)	No information	Vector	Low	Low
306	I. uriae	Shiant Island virus	cited by (Labuda 2008)	Scotland	Major vector (Labuda 2008)	No information	Vector	Low	Low
307	I. uriae	St Abb's Head virus	cited by (Labuda 2008)	Scotland	Major vector (Labuda 2008)	No information	Vector	Low	Low
308	I. uriae	Taggert virus	cited by (Labuda 2008)	Australia	Major vector (Labuda 2008)	No information	Vector	Low	Low
309	I. uriae	Thormodseyjarklettur virus	cited by (Labuda 2008)	Iceland	Major vector (Labuda 2008)	No information	Vector	Low	Low
310	I. uriae	Tillamook virus	cited by (Labuda 2008)	USA	Major vector (Labuda 2008)	No information	Vector	Low	Low
311	I. uriae	Tindholmur virus	cited by (Labuda 2008)	Denmark	Major vector (Labuda 2008)	No information	Vector	Low	Low
312	I. uriae	Tyuleniy virus	cited by (Labuda 2008)	Russia, USA, Norway	Major vector (Labuda 2008)	No information	Vector	Low	Low
313	I. uriae	Uukuniemi virus- S23	cited by (Labuda 2008)	Europe, Lithuania	Major vector (Labuda 2008)	No information	Vector	Low	Low
314	I. uriae	Vaeroy virus	cited by (Labuda 2008)	Norway	Major vector (Labuda 2008)	No information	Vector	Low	Low
315	I. uriae	Wexford virus	cited by (Labuda 2008)	Ireland	Major vector (Labuda 2008)	No information	Vector	Low	Low
316	I. uriae	Yaquina Head virus	cited by (Labuda 2008)	USA	Major vector (Labuda 2008)	No information	Vector	Low	Low
317	I. uriae	Zaliv Terpeniya virus	cited by (Labuda 2008)	Russia, France, England, USA	Major vector (Labuda 2008)	No information	Vector	Low	Low
318	I. uriae	Parasite Hepatozoon albatrossi	potential vector of the protozoan in the Antarctic, cited by (Petney 2012)[34]			No information	Unknown	Low	Low
319	D. marginatus	Borrelia burgdorferi sensu lato	(Angelov 1996)		Most species cause diseases in human (Stanek 2011). Vector status: No reports of its ability to transmit	Most species pathogenic to human	Unfed, symptoms	Medium	Medium
320	D. marginatus	Anaplasma phagocytophilum	(delaFuente 2005)		Disease in human: granulocytic anaplasmosis (Hartelt 2004)	Pathogenic to human	Unknown	Low	Low
321	D. marginatus	Anaplasma marginale	(delaFuente 2005)		Disease for animals, cattle, sheep, wild ruminants , deers (de la fuente 2005)	Probably not pathogenic	Unknown	Low	Low
322	D. marginatus	Rickettsia slovaca	( Pluta 2010)in Germany (Merhej 2010)	Germany	Disease in human: lymphadenopathy (TIBOLA) (DEBONEL)(Parola 2001)( Dobler 2006)( Parola 2009)	Pathogenic to human	Vector	Medium	High
323	D. marginatus	Rickettsia conorii	cited by (Hillyard1996)			Pathogenic to human	Unknown	Low	Low
324	D. marginatus	Rickettsia raoultii	Spain (Marquez 2008) Germany (Pluta 2009) 30% ticks infected	Spain	TIBOLA/ DEBONEL (Mediannikov 2008)	Pathogenic to human	unfed	High	High
325	D. marginatus	Rickettsia sibirica sibirica	(Merhej 2010)			Pathogenic to human	Vector	Medium	High
326	D. marginatus	Babesia caballi	(Uilenberg 1986)		Disease in horse: equine babesiosis	No information	Unknown	Low	Low
327	D. marginatus	Babesia canis canis	(Zahler et al. 1998) and also cited by Jongejan 2004, Hillyard1996		Disease in dog: canine babesiosis (Iori2010)	Probably not pathogenic	Unknown	Low	Low
328	D. marginatus	Coxiella burnetii	(Jongejan 2004)( Hillyard1996) in Slovakia (Rehacek 1991)	Germany	Disease in human: Q fever.	Pathogenic to human	Unknown	Low	Low
329	D. marginatus	Francisella tularensis	(Gurycova 1998)		Human and mammals. Disease in human: tularemia	Pathogenic to human	Unknown	Low	Low
330	D. marginatus	Theileria equi	(Uilenberg 1986)		horse	Probably not pathogenic	Unknown	Low	Low
331	D. marginatus	Tick-borne encephalitis virus (TBEV)	(Hoogstraal 1966)		Disease: Tick-borne encephalitis	Pathogenic to human	Unknown	Low	Low
332	D. marginatus	Crimean-Congo haemorrhagic fever virus (CCHFV)	cited by (Petney 2012) (Tahmasebi 2010) in Iran (Charrel 2004)		Disease in human: Crimean-Congo haemorrhagic fever (CCHF) (Ergonul 2007)	Pathogenic to human	Reservoir	High	High
333	D. marginatus	Omsk Haemorrhagic Fever virus(OHFV)	cited by (Petney 2012)(Charrel 2004)			Pathogenic to human	Vector	High	High
334	D. marginatus	West Nile virus(WNV) including a new variant	(Bakonyi 2005)			Pathogenic to human	Unknown	Low	Low
335	D. marginatus	Erve virus	(Faulde 2001)		Disease in human: Higlhy Neuropathogene (Chastel 1998)	Pathogenic to human	Unknown	Low	Low
336	D. marginatus	Bhanja virus	cited by (Petney 2012), (Hubalek 1986)			Pathogenic to human	Unknown	Low	Low
337	D. marginatus	Spiroplasma sp.	(Hornok 2010)			Probably pathogenic to human	Unknown	Low	Low
338	D. marginatus	Tick paralysis	(Mans 2008)		Recorded on human but no conclusive experimental data available (Mans 2008)	Probably present on human	Unknown	Medium	Low
339	H. concinna	Borrelia garinii	The spirochetes did not survive blood digestion and moulting (Sun 2003)		Disease in human: Lyme borreliosis (Stanek 2011)	Not vector	Not vector	High	Low
340	H. concinna	Rickettsia heilongjiangensis	(Renvoisé 2009) Merhej 2010)	Asia	Disease in human: far Eastern spotted fever (Ando 2010)	Pathogenic to human	Vector	Medium	High
341	H. concinna	Rickettsia helvetica	(Renvoisé 2009)		Humanpathogenic to human causing meninghitis and desorder of nervous central system (Nilsson 2010) Pathogenic to human (Fournier 2000)	Pathogenic to human	Unknown	Medium	Low
342	H. concinna	Rickettsia siberica	(Jongejan 2004)[90](Renvoisé 2009) Merhej 2010)		Siberian tick typhus	Pathogenic to human	Vector	medium	High
343	H. concinna	Candidatus Rickettsia kotlanii	(Sréter-Lancz 2006)( Hornok 2010)			No information	Unknown	Medium	Low
344	H. concinna	Candidatus Rickettsia rara	(Raoult 2005)			No information	Unknown	Medium	Low
345	H. concinna	Coxiella burnetii	found in this tick (Rehacek1991)[204] (Spitalska 2003)		Disease in human: Q fever.	Pathogenic to human	Unfed	Medium	Medium
346	H. concinna	Francisella tularensis	cited by (Hillyard 1996) [30] (Khazova 2001)		Human and mammals. Disease in human: tularemia	Pathogenic to human	Unknown	Medium	Low
347		F. tularensis ssp. holarctica	Gyuranecz 2011			Pathogenic to human	Unfed	High	Medium
348	H. concinna	Tick-borne encephalitis virus (TBEV)	cited by (Hillyard 1996 )[30] (Khazova 2001) (Charrel 2004)		Disease: Tick-borne encephalitis	Pathogenic to human	Vector	High	High
349	H. concinna	Omsk Haemorrhagic Fever virus(OHFV)	(Hubalek 1989)		associated with OHF viruses	Pathogenic to human	Unknown	Medium	Low
350	H. concinna	Tamdy viruses	(Hubalek 1989)			Probably pathogenic to human	Unknown	Medium	Low
351	H. concinna	Tick paralysis	(Mans 2008)		Recorded on ruminant in former Yougoslavia but no conclusive experimental data available (Mans 2008)	No information	Unknown	Medium	Low
352	H. punctata	Borrelia burgdorferi sensu lato	Hillyard1996, low prevalence (Márquez 1990), Island of baltic sea(Talleklint 1996)	Baltics	Disease in human: Lyme borreliosis (Lopes de carvalho2008) (dafranca 2005)(Stanek 2011)	Most species pathogenic to human	Unknown	Low	Low
353	H. punctata	Rickettsia siberica	(Rehacek 1991)		Siberian tick typhus	Pathogenic to human	Unknown	Low	Low
354	H. punctata	Rickettsia helvetica	(Hornok 2010)		Humanpathogenic to human causing meninghitis and desorder of nervous central system (Nilsson 2010) Pathogenic to human (Fournier 2000)	Pathogenic to human	Unknown	Low	Low
355	H. punctata	Rickettsia monacensis-like	(1.0%) (Márquez 2008)			No information	Unknown	Low	Low
356	H. punctata	Rickettsia sp	near R. hoogstraalii, in Spain (Márquez 2008)	Spain		No information	Unknown	Low	Low
357		Rickettsia aeschlimannii	(Merhej 2010)			No information	vector	medium	Medium
358	H. punctata	Babesia bigemina	cited by (Hillyard1996)(Nosek 1971)		Probably pathogenic to human ( Rios 2003)	Pathogenic to human	Unknown	Low	Low
359	H. punctata	Babesia bovis	cited by (Hillyard1996)		Infect mainly bovines but probably pathogenic to human ( Rios 2003)	Probably pathogenic to human	Unknown	Low	Low
360	H. punctata	Babesia major	(Hillyard1996)( Jongejan2004) In Germany (Petney2012) (L’Hostis 2002)	Germany	vector	No information	Unknown	Low	Low
361	H. punctata	Babesia motasi	(Hillyard1996)(Jongejan2004)(Petney2012)			No information	Unknown	Low	Low
362	H. punctata	Coxiella burnetii	cited by (Hillyard1996)in Slovakia (Rehacek 1991)	Slovakia	Disease in human: Q fever.	Pathogenic to human	Unknown	Low	Low
363	H. punctata	Theileria buffeti	Jongejan2004			No information	Unknown	Low	Low
364	H. punctata	Theileria equi	Hillyard1996(not sure)			No information	Unknown	Low	Low
365	H. punctata	Theileria recondita	cited by (Hillyard1996) (Alani 1988)		Largely apathogenic in sheep (Alani 1988)	No information	Unknown	Low	Low
366	H. punctata	Theileria mutans	cited by (Hillyard1996) (Nosek 1971)			No information	Unknown	Low	Low
367	H. punctata	Theileria ovis	cited by (Hillyard1996)			No information	Unknown	Low	Low
368	H. punctata	Tick-borne encephalitis virus (TBEV)	(Hubalek 1989)		Disease: Tick-borne encephalitis	Pathogenic to human	Unknown	Low	Low
369	H. punctata	Louping ill virus	(Nosek 1971)		May transmit	Pathogenic to human	Unknown	Low	Low
370	H. punctata	Bhanja virus	(Hubalek 1989)	Africa, Asia, Southern Europe	Major vector (Labuda 2008)	Pathogenic to human	Unknown	Low	Low
371	H. punctata	Tribec virus (TRB)	(Hubalek 1989)	Slovakia, Italy, Belorussia	Disease in human (Malkova 1980), (L'vov 1988) Member of kemerovo serogroup. Major vector (Labuda 2008)	Pathogenic to human	Unknown	Low	Low
372	H. punctata	Brucella abortus	cited by (Hillyard1996)			Pathogenic to human	Unknown	Low	Low
373	H. punctata	Brucella melitensis	(Nosek 1971)		Under laboratory conditions it also transmits	Pathogenic to human	Unknown	Low	Low
374	H. punctata	Listeria monocytogenes	cited by (Hillyard 1996)			Pathogenic to human	Unknown	Low	Low
375	H. punctata	Tick paralysis.	(Mans 2008)		Confirmed on goat, sheep and chicken (Mans 2008)	Probably present on human	Probable	Medium	Medium
376	H. inermis	Candidatus Rickettsia hungarica	(Hornok 2010)			No information	Unknown	Low	Low
377	H. inermis	Coxiella burnetii	(Rehacek 1991)		Disease in human: Q fever.	Pathogenic to human	Unknown	Low	Low
378	H. inermis	Tick-borne encephalitis virus (TBEV)	cited by (Hillyard 1996)		Disease: Tick-borne encephalitis	Pathogenic to human	Unknown	Low	Low
379	H. inermis	Tick paralysis	cited by (Hillyard1996)		Recorded on goats, sheeps, calves in Europe but no conclusive experimental data available (Mans 2008)	Probably present on human	Unknown	Medium	Low

## Sheet: ListReferences
REFERENCES
Acunman K: Zecken and flussnahen Biotopen in Baden-Wurttemberg. Bsc Thesis, Karlsruhe Institue of Technology; 2010.
Aeschlimann A, Büttiker W, Diehl PA, Eichenberger G, Immler R, Weiss N: [Presence of Ixodes trianguliceps (Birula, 1895) and Ixodes apronophorus (Schulze, 1924) in Switzerland (Ixodoidea; Ixodidae)]. Rev Suisse Zool 1970, 77:527–536.
Aeschlimann A, Buttiker W: Importation de tiques en Suisse (Acarina: Ixodoidea). Bull Soc Entomol Suisse 1975:69–75.
Aeschlimann A: Ixodes ricinus, Linnée, 1758 Ixodoidea; Ixodidae: Essai préliminaire de synthèse sur la biologie de cette espèce en Suisse. Editor Verlag für Recht und Gesellschaft; 1972.
Aguirre E, Tesouro MA, Ruiz L, Amusategui I, Sainz A: Genetic characterization of Anaplasma (Ehrlichia) platys in dogs in Spain. J Vet Med B Infect Dis Vet Public Health 2006, 53:197–200.
Alani AJ, Herbert IV: Pathogenesis of infection with Theileria recondita (Wales) isolated from Haemaphysalis punctata from north Wales. Vet Parasitol 1988, 28:293–301.
Ando S, Kurosawa M, Sakata A, Fujita H, Sakai K, Sekine M, Katsumi M, Saitou W, Yano Y, Takada N, Takano A, Kawabata H, Hanaoka N, Watanabe H, Kurane I, Kishimoto T: Human Rickettsia heilongjiangensis infection, Japan. Emerging Infect Dis 2010, 16:1306–1308.
Angelov L, Dimova P, Berbencova W: Clinical and laboratory evidence of the importance of the tick D. marginatus as a vector of B. burgdorferi in some areas of sporadic Lyme disease in Bulgaria. Eur J. Epidemiol 1996, 12:499–502.
Arthur DR: British ticks. Butterworth, London; 1963.
Aubert M: Contribution à l’étude du parasitisme du renard (Vulpes vulpes L.) par les Ixodidae (Acarina) dans le nord-est de la France. Acariologia 1975:452–479.
Aubert MF: [Experimental transmission of rabies to the ferret by an Ixodoidea: Pholeoixodes rugicollis (Schultze and Schlottke, 1929)]. Acarologia 1982, 23:125–132.
Bai Y: Bartonella spp. in Bats, Guatemala. Emerging Infect Dis2011, 17:1269–1272.
Bakonyi T, Hubálek Z, Rudolf I, Nowotny N: Novel flavivirus or new lineage of West Nile virus, central Europe. Emerging Infect Dis 2005, 11:225–231.
Baneth G, Mathew JS, Shkap V, Macintire DK, Barta JR, Ewing SA: Canine hepatozoonosis: two disease syndromes caused by separate Hepatozoon spp. Trends Parasitol 2003, 19:27–31.
Bárdos V, Schwanzer V, Pesko J: Identification of Tettnang virus (’possible arbovirus’) as mouse hepatitis virus. Intervirology 1980, 13:275–283.
Barker S, Murrell A: Systematics and evolution of ticks with a list of valid genus and species names. In Ticks Biology, Diseases and Control. edited by Bowman A, Nuttall P Cambridge University Press; 2008:1–39.
Basova NN, Chernikova TM, Suchkov IG, Rudnev MM: [Q fever and ornithosis in wild birds]. Vopr Virusol 1960, 6:586–591.
Beaucournu J, Matile L: Contribution à l’inventaire faunistique des cavités souterraines de l’Ouest de la France.3. Liste des espèces, bibliographie. Annales de Spéléologie 1963b, 18:519–531.
Beaucournu J: Contribution à la connaissance de la biologie d’ Ixodes (Eschatocephalus) Vespertilionis Koch 1844 et d’Ixodes (Pomerantzevella) simplex Neumann 1906 (Acarina, Ixodoidea), parasites des chiroptères. Ann spéléologie 1967, 22:543–580.
Benda R: Experimental study of the relationship between tick-borne encephalitis virus and the tick Ixodes ricinus L. PhD Thesis, Prague Unviersity; 1958.
Benoit JB, Yoder JA, Lopez-Martinez G, Elnitsky MA, Lee RE Jr, Denlinger DL: Habitat requirements of the seabird tick, Ixodes uriae (Acari: Ixodidae), from the Antarctic Peninsula in relation to water balance characteristics of eggs, nonfed and engorged stages. J Comp Physiol , Biochem Syst Environ Physiol 2007, 177:205–215.
Beugnet F, Marié J-L: Emerging arthropod-borne diseases of companion animals in Europe. Vet Parasitol 2009, 163:298–305.
Bigaignon G, Martin P, Tomasi JP, Gonzalez M, Lozes E, Gillion P, Fain A: La maladie de Lyme en Belgique:présence du spirochete Borrelia burgdorferi dans les tiques Ixodes ricinus récoltées dans la région mosane. Rev Med Liège 1989, 44(15-16): 489-493.
Bigaignon G, Tomasi JP, Goubau P, Martin P, Pierard D, Sindic CJ, Dupuis M, Marcelis L, Degreef H, Willocx D: A clinical and sero-epidemiological study of 190 Belgian patients suffering from Lyme borreliosis. Acta Clin Belg 1989, 44:174–181.
Billeter SA, Levy MG, Chomel BB, Breitschwerdt EB: Vector transmission of Bartonella species with emphasis on the potential for tick transmission. Med Vet Entomol 2008, 22:1–15.
Biocca E, Corradetti A: [Babesia missirolii n. sp., a badger (Meles taxus) parasite]. Rend Ist Sup Sanit 1952, 15:312–314.
Blanc J, Camino Pietros J: Epidemiological and experimental studies on Boutonneuse fever done at the Pasteur Institute in Athens. Arch Inst Pasteur Tunis 1932, 20:343–394.
Bonnet S, Jouglin M, L’Hostis M, Chauvin A: Babesia sp. EU1 from Roe Deer and Transmission within Ixodes ricinus. Emerg Infect Dis 2007, 13:1208–1210.
Bown KJ, Begon M, Bennett M, Woldehiwet Z, Ogden NH: Seasonal dynamics of Anaplasma phagocytophila in a rodent-tick (Ixodes trianguliceps) system, United Kingdom. Emerging Infect Dis 2003, 9:63–70.
Bown KJ, Lambin X, Telford GR, Ogden NH, Telfer S, Woldehiwet Z, Birtles RJ: Relative Importance of Ixodes ricinus and Ixodes trianguliceps as Vectors for Anaplasma phagocytophilum and Babesia microti in Field Vole (Microtus agrestis) Populations. Appl Environ Microbiol 2008, 74:7118–7125.
Boyard C, Vourc’h G, Barnouin J: The relationships between Ixodes ricinus and small mammal species at the woodland-pasture interface. Exp Appl Acarol 2008, 44:61–76.
Bronswijk JEMH, Garben AFM, Rijntjes RH: De teken Ixodida van de Benelux-Landen. Hoogwoud : Koninklijke Nederlandse Natuurhistorische Vereniging; Wetenschappelijke mededelingen 1979.
Bunikis J, Olsén B, Fingerle V, Bonnedahl J, Wilske B, Bergström S: Molecular polymorphism of the lyme disease agent Borrelia garinii in northern Europe is influenced by a novel enzootic Borrelia focus in the North Atlantic. J Clin Microbiol 1996, 34:364–368.
Burgdorfer W, Ormsbee RA, Hoogstraal H: Ticks as vectors of Rickettsia prowazeki-a controversial issue. Am J Trop Med Hyg 1972, 21:989–998.
Camicas J-L: Tiques et arbovirus (Revue bibliographique). Cahiers de l’ ORSTOM. 1978, 16:165–180.
Campbell BS, Bowles DE: Human tick bite records in a United States air force population, 1989–1992: implications for tick-borne disease risk. Journal of Wilderness Medicine 1994, 5:405–412.
Cassini R, Bonoli C, Montarsi F, Tessarin C, Marcer F, Galuppi R: Detection of Babesia EU1 in Ixodes ricinus ticks in northern Italy. Vet Parasitol 2010, 171:151–154.
Charpentier B: Contribution à l’étude biogéographique des ixodides de Belgique. Msc thesis. Université catholique de Louvain (Louvain-la-Neuve), Earth and Life Institute Biodiversity Pole; 1980.
Charrel RN, Attoui H, Butenko AM, Clegg JC, Deubel V, Frolova TV, Gould EA, Gritsun TS, Heinz FX, Labuda M, Lashkevich VA, Loktev V, Lundkvist A, Lvov DV, Mandl CW, Niedrig M, Papa A, Petrov VS, Plyusnin A, Randolph S, Süss J, Zlobin VI, De Lamballerie X: Tick-borne virus diseases of human interest in Europe. Clin Microbiol Infect 2004, 10:1040–1055.
Chastel C, Chandler L, Le Goff F, Chastel O, Tesh R, Shope R: Chizé virus, a new phlebovirus isolated in France from Ixodes (Trichotoixodes) frontalis. Acta Virol 1999, 43:279–283.
Chastel C, Laroche C, Parodi A-L, Pilet C, Binet J-P, Euzeby J, Blancher G, Pene P, Le Minor L: Erve et Eyach: deux virus isolés en France, neuropathogènes chez l’homme et à diffusion ouest-européenne. Discussion. B Acad Nat Med Paris 1998, 182:801–810.
Chastel C, Monnat JY, Le Lay G, Guiguen C, Quillien MC, Beaucournu JC: Studies on Bunyaviridae including Zaliv Terpeniya virus isolated from Ixodes uriae ticks (Acarina: Ixodidae) in Brittany, France. Arch Virol 1981, 70:357–366.
Chinikar S, Ghiasi SM, Naddaf S, Piazak N, Moradi M, Razavi MR, Afzali N, Haeri A, Mostafavizadeh K, Ataei B, Khalilifard-Brojeni M, Husseini SM, Bouloy M: Serological evaluation of Crimean-Congo hemorrhagic fever in humans with high-risk professions living in enzootic regions of Isfahan province of Iran and genetic analysis of circulating strains. Vector Borne Zoonotic Dis 2012, 12:733–738.
Claerebout E, Losson B, Cochez C, Casaert S, Dalemans A-C, De Cat A, Madder M, Saegerman C, Heyman P, Lempereur L: Ticks and associated pathogens collected from dogs and cats in Belgium. Parasit Vectors, in press.
Cochez C, Ducoffre G, Vandenvelde C, Luyasu V, Heyman P: Human anaplasmosis in Belgium: A 10-year seroepidemiological study. Ticks Tick Borne Dis 2011, 2:156–159.
Cochez C, Lempereur L, Madder M, Claerebout E, Simons L, DE Wilde N, Linden A, Saegerman C, Heyman P, Losson B: Foci report on indigenous Dermacentor reticulatus populations in Belgium and a preliminary study of associated babesiosis pathogens. Med Vet Entomol 2012, 26:355–358.
Cotté V, Bonnet S, Le Rhun D, Le Naour E, Chauvin A, Boulouis H-J, Lecuelle B, Lilin T, Vayssier-Taussat M: Transmission of Bartonella henselae by Ixodes ricinus. Emerging Infect Dis 2008, 14:1074–1080.
Curtin SM, Pennington TH: Borrelia burgdorferi studies in man and ticks in Scotland. In: Lyme Borreliosis New York, Edited by Axford JS, Rees DHE. Plenum Press; 1994: 147-154.
Da Franca I, Santos L, Mesquita T, Collares-Pereira M, Baptista S, Vieira L, Viana I, Vale E, Prates C: Lyme borreliosis in Portugal caused by Borrelia lusitaniae? Clinical report on the first patient with a positive skin isolate. Wien Klin Wochenschr 2005, 117:429–432.
Dantas-Torres F, Melo MF, Figueredo LA, Brandão-Filho SP: Ectoparasite infestation on rural dogs in the municipality of São Vicente Férrer, Pernambuco, Northeastern Brazil. Rev Bras Parasitol Vet 2009, 18:75–77.
Dantas-Torres F: Biology and ecology of the brown dog tick, Rhipicephalus sanguineus. Parasit Vectors 2010, 3:26.
Dantas-Torres F: The brown dog tick, Rhipicephalus sanguineus (Latreille, 1806) (Acari: Ixodidae): from taxonomy to control. Vet Parasitol 2008, 152:173–185.
Dantas-Torres F: Ticks as vectors of Leishmania parasites. Trends Parasitol 2011, 27:155–159.
Dautel H, Dippel C, Oehme R, Hartelt K, Schettler E: Evidence for an increased geographical distribution of Dermacentor reticulatus in Germany and detection of Rickettsia sp. RpA4. Int J Med Microbiol 2006, 296(Suppl 40):149–156.
Dautel H, Kahl O, Knülle W: The soft tick Argas reflexus (F.) (Acari, Argasidae) in urban environments and its medical significance in Berlin (West). J Appl Entomol 1991, 111:380–390.
Dautel H, Scheurer S, Kahl O: The pigeon tick (Argas reflexus): its biology, ecology, and epidemiological aspects. Zentralblatt fur Bakteriologie 1999:745–753.
Davidson MM, Williams H, Macleod JA: Louping ill in man: a forgotten disease. J Infect 1991, 23:241–249.
De La Fuente J, Naranjo V, Ruiz-Fons F, Höfle U, Fernández De Mera IG, Villanúa D, Almazán C, Torina A, Caracappa S, Kocan KM, Gortázar C: Potential vertebrate reservoir hosts and invertebrate vectors of Anaplasma marginale and A. phagocytophilum in central Spain. Vector Borne Zoonotic Dis 2005, 5:390–401.
Demina TV, Dzhioev YP, Verkhozina MM, Kozlova IV, Tkachev SE, Plyusnin A, Doroshchenko EK, Lisak OV, Zlobin VI: Genotyping and characterization of the geographical distribution of tick-borne encephalitis virus variants with a set of molecular probes. J Med Virol 2010, 82:965–976.
Demma LJ, Traeger MS, Nicholson WL, Paddock CD, Blau DM, Eremeeva ME, Dasch GA, Levin ML, Singleton J Jr, Zaki SR, Cheek JE, Swerdlow DL, McQuiston JH: Rocky Mountain spotted fever from an unexpected tick vector in Arizona. N Eng. J Med 2005, 353:587–594.
Diza E, Papa A, Vezyri E, Tsounis S, Milonas I, Antoniadis A: Borrelia valaisiana in Cerebrospinal Fluid. Emerg Infect Dis 2004, 10:1692–1693.
Dobec M, Golubic D, Punda-Polic V, Kaeppeli F, Sievers M: Rickettsia helvetica in Dermacentor reticulatus Ticks. Emerg Infect Dis 2009, 15:98–100.
Dobler G, Wölfel R, Schmüser H, Essbauer S, Pfeffer M: Seroprevalence of tick-borne and mosquito-borne arboviruses in European brown hares in Northern and Western Germany. Int J Med Microbiol 2006, 296(Suppl 40):80–83.
Doby JM, Bigaignon G, Aubert M, Imbert G: Ectoparasites du renard et borreliose de Lyme. Recherche de Borrelia burgdorferi chez les tiques Ixodidae et insectes Siphonaptera. Bull Soc Fr Parasitol 1991, 9:279–288.
Doby JM, Bigaignon G, Launay H, Costil C, Lorvellec O: Presence of Borrelia burgdorferi, agent of tick spirochaetosis, in Ixodes (Exopalpiger) trianguliceps Birula, 1895 and Ixodes (Ixodes) acuminatus Neumann, 1901 (Acari: Ixodidae) and in Ctenophthalmus baeticus arvernus Jordan, 1931 and Megabothris turbidus (Rothschild, 1909) (Insecta: Siphonaptera), ectoparasites of small mammals in forests in…
Ducoffre G: Surveillance des maladies infectieuses par un réseau de laboratoires de microbiologie 2009. Tendances epidémiologiques 1983–2008. [http://www.iph.fgov.be/epidemio/epifr/plabfr/plabanfr/index09.htm. Rapport 2009]
Dumler JS, Madigan JE, Pusterla N, Bakken JS: Ehrlichioses in Humans: Epidemiology, Clinical Presentation, Diagnosis, and Treatment. Clin Infec Dis 2007, 45:S45–S51.
Duneau D, Boulinier T, Gómez-Díaz E, Petersen A, Tveraa T, Barrett RT, McCoy KD: Prevalence and diversity of Lyme borreliosis bacteria in marine birds. Infect Genet Evol 2008, 8:352–359.
EFSA Panel on Animal Health and Welfare (AHAW): EFSA - Scientific Opinion of the AHAW Panel: Geographic distribution of ticks and tick-borne diseases. EFSA Journal 2010, 8:1723 (280).
Eibach D, Casalegno J, Escuret V, Billaud G, Mekki Y, Frobert E, Bouscambert-Duchamp M, Lina B, Morfin F: Increased detection of Mycoplasma pneumoniae infection in children, Lyon, France, 2010 to 2011. Eurosurveillance 2012, 17:1–3.
Elfving K, Olsen B, Bergström S, Waldenström J, Lundkvist Å, Sjöstedt A, Mejlon H, Nilsson K: Dissemination of spotted fever Rickettsia agents in Europe by migrating birds. PLoS ONE 2010, 5(1): e8572
Eremeeva ME, Bosserman EA, Demma LJ, Zambrano ML, Blau DM, Dasch GA: Isolation and identification of Rickettsia massiliae from Rhipicephalus sanguineus ticks collected in Arizona. Appl Environ Microbiol 2006, 72:5569–5577.
Ergonul O, Mirazimi A, Dimitrov DS: Treatment of Crimean-Congo Hemorrhagic Fever. In Crimean-Congo Hemorrhagic Fever. edited by Ergonul O, Whitehouse CA Dordrecht: Springer Netherlands; 2007: 245–269.
Eskow E, Adelson ME, Rao R-VS, Mordechai E: Evidence for disseminated Mycoplasma fermentans in New Jersey residents with antecedent tick attachment and subsequent musculoskeletal symptoms. J Clin Rheumatol 2003, 9:77–87.
Estrada-Peña A, Bouattour A, Camicas J-L, Walker AR: Ticks of domestic animals in the Mediterranean region: a guide to identification of species. Zaragoza: University of Zaragoza; 2004.
Estrada-Peña A, Jongejan F: Ticks feeding on humans: a review of records on human-biting Ixodoidea with special reference to pathogen transmission. Exp Appl Acarol 1999, 23:685–715.
Estrada-Peña A, Martinez JM, Sanchez Acedo C, Quilez J, Del Cacho E: Phenology of the tick, Ixodes ricinus, in its southern distribution range (central Spain). Med Vet Entomol 2004, 18:387–397.
Estrada-Peña A, Oteo JA, Estrada-Peña R, Gortázar C, Osácar JJ, Moreno JA, Castellá J: Borrelia burgdorferi sensu lato in ticks (Acari: Ixodidae) from two different foci in Spain. Exp Appl Acarol 1995, 19:173–180.
Evans NJ, Bown K, Timofte D, Simpson VR, Birtles RJ: Fatal Borreliosis in bat caused by relapsing fever spirochete, United Kingdom. Emerging Infect Dis 2009, 15:1331–1333.
Everaert D, Geysen D, Brandt J, Witters J, Deprez P, Claerebout E: First reported case of bovine babesiosis in Flanders. Vlaams Diergeneeskundig Tijdschrift 2007, 76:208–215.
Fabbi M, Sambri V, Marangoni A, Magnino S, Basano FS, Cevenini R, Genchi C: Borrelia in pigeons: no serological evidence of Borrelia burgdorferi infection. J Vet Med Series B 1995, 42:503–507.
Fain A, Lefevre A: Presence en Belgique de Ixodes (Ixodes) acuminatus Neumann, 1901 (Acari). Bull Ann Soc R Belge Entomol 1987, 123:358-360;
Fain A, Roggeman W: Ixodes (Ixodes) pari Leach, 1815 (Acari), a tick new for the Belgian fauna. Bull Ann Soc R Belge Entomol 1987, 123(10-12): 378-379.
Fain A: Les tiques de Belgique: Acari, Ixodoidea. Belgium: Edition de l’Institut royal des sciences naturelles de Belgique; 1990.
Famerée L, Cotteleer C, Antoine H: La babésiose bovine en Belgique, une anthropozoonose envahissante et méconnue. Incidence des babésioses animales sur la santé humaine. Rev Med Liège 1977, 32:383–390.
Faulde M, Hoffmann G: Vorkommen und Verhütung vektorassoziierter Erkrankungen des Menschen in Deutschland unter Berücksichtigung zoonotischer Aspekte. Bundesgesundheitsblatt Gesundheitsforschung Gesundheitsschutz 2001, 44:116–136.
Feider Z: Fauna republicii populare Române. Editors: Academiei Republicii Populare Romane; 1965.
Fernández-Soto P, Pérez-Sánchez R, Encinas-Grandes A, Alamo Sanz R: Rickettsia slovaca in Dermacentor ticks found on humans in Spain. Eur J Clin Microbiol Infect Dis 2006, 25:129–131.
Filipe AR, Calisher CH: Isolation of Thogoto virus from ticks in Portugal. Acta Virol 1984, 28:152–155.
Filippova N: New data on ticks of the genus Ixodes Latr. (Ixodoidea, Ixodidae) which are specific bat parasites. Entomological review 1972, 51.
Fournier PE, Grunnenberger F, Jaulhac B, Gastinger G, Raoult D: Evidence of Rickettsia helvetica infection in humans, eastern France. Emerg Infect Dis 2000, 6:389–392.
García-Sanmartín J, Barandika JF, Juste RA, García-Pérez AL, Hurtado A: Distribution and molecular detection of Theileria and Babesia in questing ticks from northern Spain. Med Vet Entomol 2008, 22:318–325.
Gazyağcı S, Aşan N, Demirbaş Y: [A common tortoise tick, Hyalomma aegyptium Linne 1758 (Acari: Ixodidae), identified on Eastern Hedgehog (Erinaceus concolor Martin 1838) in Central Anatolia]. Turk J Vet Anim Sci 2010, 34(2): 211-213
Gern L, Rouvinez E, Toutoungi LN, Godfroid E: Transmission cycles of Borrelia burgdorferi sensu lato involving Ixodes ricinus and/or I. hexagonus ticks and the European hedgehog, Erinaceus europaeus, in suburban and urban areas in Switzerland. Folia Parasitol 1997, 44:309–314.
Gern L, Toutoungi LN, Hu CM, Aeschlimann A: Ixodes (Pholeoixodes) hexagonus, an efficient vector of Borrelia burgdorferi in the laboratory. Med Vet Entomol 1991, 5:431–435.
Gilot B, Aubert M: Les Ixodidae (Acarines, Ixodoidea) parasites de carnivores sauvages dans les Alpes Françaises et leur avant-pays. Acarologia 1985, 26:215–233.
Gilot B, Beaucournu JC, Chastel C: Collecte «au drapeau» et fixation sur l’homme d’Ixodes (Trichotoixodes) frontalis (Panzer, 1795). Parasite 1997, 4(2):197–199.
Goret P, Provost A, Perreau P: Les arbovirus, agents de zoononses africaines. Bull Soc Pathol Exot 1968:523–558.
Graf J, Mermod C, Aeschlimann A: Nouvelles données concernant la distribution, l’écologie et la biologie d’Ixodes (Exopalpiger) trianguliceps (Birula, 1895) en Suisse (Ixodoidea, Ixodidae). Bull Soc Neuchat Sci Nat 1979, 102:55–68.
Gray J: The development and seasonal activity of the tick Ixodes ricinus: a vector of Lyme borreliosis. Med Vet Entomol 1991, 79:323–333.
Gray JS, Dautel H, Estrada-Peña A, Kahl O, Lindgren E: Effects of climate change on ticks and tick-borne diseases in europe. Interdiscip Perspect Infect Dis 2009, 2009:593232.
Gray JS: Babesia sp.: emerging intracellular parasites in Europe. Pol J Microbiol 2004, 53 (Suppl):55–60.
Gyuranecz M, Rigó K, Dán A, Földvári G, Makrai L, Dénes B, Fodor L, Majoros G, Tirják L, Erdélyi K. Investigation of the Ecology of Francisella tularensis During an Inter-Epizootic Period. Vector-Borne and Zoonotic Diseases 2011, 11(8): 1031-1035. doi:10.1089/vbz.2010.0091.
Grzywacz M, Kuzmicki R: [Case of Argas reflexus (Fabricius, 1974) infestation in man]. Wiad Lek 1975, 28:1571–1577.
Gurycová D: First isolation of Francisella tularensis subsp. tularensis in Europe. Eur J Epidemiol 1998, 14:797–802.
Halos L, Jamal T, Maillard R, Beugnet F, Le Menach A, Boulouis HJ, Vayssier-Taussat M: Evidence of Bartonella sp. in questing adult and nymphal Ixodes ricinus ticks from France and co-infection with Borrelia burgdorferi sensu lato and Babesia sp . Veterinary Research 2005 , 36 , 79 – 87
Hannoun C, Corniou B, Rageau J: Isolation in southern France and characterization of new tickborne viruses related to Uukuniemi : Grand Arbaud and Ponteves. Acta Virologica 1970, 14 (2): 137-170
Hartelt K, Oehme R, Frank H, Brockmann SO, Hassler D, Kimmig P. Pathogens and symbionts in ticks: prevalence of Anaplasma phagocytophilum (Ehrlichia sp.), Wolbachia sp., Rickettsia sp., and Babesia sp. in Southern Germany. Proceedings of the VII International Potsdam Symposium on Tick-Borne Diseases. International Journal of Medical Microbiology 2004, 293, (Suppl 37) : 86–92
Haselbarth K, Tenter AM, Brade V, Krieger G, Hunfeld K-P. First case of human babesiosis in Germany – Clinical presentation and molecular characterisation of the pathogen. International Journal of Medical Microbiology 2007, 297 (3): 197-204
Hasle G, Lainaas HP, Roed KH, Oines O: Transport of Babesia venatorum-infected Ixodes ricinus to Norway by northward migrating passerine birds. Acta Veterinaria Scandinavica 2011, 53:41
Hassler D, Oehme R, Kimmig P, Dobler G: Eyach virus: first detection from ticks after more than 25 years in south-western Germany. Deutsche Medizinische Wochenscrift 2003:1874.
Hellenbrand W, Breuer T, Petersen L: Changing epidemiology of Q fever in Germany, 1947-1999. Emerg Infect Dis 2001, 7:789–796.
Hemmersbach-Miller M, Parola P, Brouqui P, Raoult D: A 51-year-old homeless man who died in Marseille, southern France. Clin infect dis 2004, 38:1412–1493.
Heylen D, Adriaensen F, Dauwe T, Eens M, Matthysen E: Offspring quality and tick infestation load in brood rearing great tits Parus major. Oikos 2009, 118:1499–1506.
Heylen D, Tijsse E, Fonville M, Matthysen E, Sprong H: Transmission dynamics of Borrelia burgdorferi s.l. in a bird tick community. Environ Microbiol 2013, 15(2): 663-673
Heylen DJA, Madder M, Matthysen E: Lack of resistance against the tick Ixodes ricinus in two related passerine bird species. Int J Parasitol 2010, 40:183–191.
Heylen DJA, Matthysen E: Contrasting detachment strategies in two congeneric ticks (Ixodidae) parasitizing the same songbird. Parasitology 2010, 137:661–667.
Heylen DJA, Matthysen E: Differential virulence in two congeneric ticks infesting songbird nestlings. Parasitology 2011, 138:1011–1021.
Heylen DJA, Matthysen E: Experimental evidence for host preference in a tick parasitizing songbird nestlings. Oikos 2011, 120:1209–1216.
Heyman P, Cochez C, Hofhuis A, Van der Giessen J, Sprong H, Porter SR, Losson B, Saegerman C, Donoso-Mantke O, Niedrig M, Papa A: A clear and present danger: tick-borne diseases in Europe. Expert Review of Anti-Infective Therapy 2010, 8:33–50.
Hildebrandt A, Franke J, Meier F, Sachse S, Dorn W, Straube E: The potential role of migratory birds in transmission cycles of Babesia spp., Anaplasma phagocytophilum, and Rickettsia spp. Ticks Tick Borne Dis 2010, 1:105–107.
Hilger C, Bessot J-C, Hutt N, Grigioni F, De Blay F, Pauli G, Hentges F: IgE-mediated anaphylaxis caused by bites of the pigeon tick Argas reflexus: Cloning and expression of the major allergen Arg r 1. J Allergy Clin Immunol 2005, 115:617–622.
Hillyard PD: Ticks of North-West Europe: keys and notes for identification of the species. Published for the Linnean Society of London and the Estuarine and Coastal Sciences Association by Field Studies Council; 1996.
Hoffmann G: Die Braune Hundezecke (Rhipicephalus sanguineus L.) in Berlin (West). Epizootologische Untersuchungen unter Einschaltung von Massenmedien. Bundesgesundheitsblatt 1981, 24:153–163.
Hofhuis A, Harms M, Van der Giessen G, Sprong H, Notermans D, Van Pelt W: Ziekte van Lyme in Nederland 1994-2009: Aantal huisartsconsulten blijft toenemen. Is voorlichting en curatief beleid genoeg? Infectieziekten Bulletin 2010, 21:84–87.
Hoogstraal H, Kim K: Tick and mammal coevolution, with emphasis on Haemaphysalis. In Coevolution of parasitic arthropods and mammals. edited by Kim K New York: Wiley; 1985:505–568.
Hoogstraal H: Argasid and Nuttalliellid ticks as parasites and vectors. In Advances in Parasitology. edited by J.R. Baker and R. Muller Academic Press; 1985, 24:135–238.
Hoogstraal H: Ticks in relation to human diseases caused by viruses. Annual Review of Entomol 1966, 11:261–308.
Hornok S, Farkas R: Influence of biotope on the distribution and peak activity of questing ixodid ticks in Hungary. Med Vet Entomol 2009, 23:41–46.
Hornok S, Meli ML, Perreten A, Farkas R, Willi B, Beugnet F, Lutz H, Hofmann-Lehmann R: Molecular investigation of hard ticks (Acari: Ixodidae) and fleas (Siphonaptera: Pulicidae) as potential vectors of rickettsial and mycoplasmal agents. Vet Microbiol 2010, 140:98–104.
Hubálek Z, Stünzner D, Halouzka J, Sixl W, Wendelin I, Juricová Z, Sanogo YO: Prevalence of borreliae in ixodid ticks from a floodplain forest ecosystem. Wien Klin Wochenschr 2003, 115:121–124.
Hubálek Z, Treml F, Halouzka J, Juricová Z, Hunady M, Janík V: Frequent isolation of Francisella tularensis from Dermacentor reticulatus ticks in an enzootic focus of tularaemia. Med Vet Entomol 1996, 10:241–246.
Hubálek Z: Arboviruses Associated with Birds in Southern Moravia, Czechoslovakia. Academia; 1989.
Hubaĺek Z: Comparative biogeography of Bhanja virus in Europe. Acta Scientarum Naturalium Brno 1986, 20(8): 1–50.
Hubbard MJ, Baker AS, Cann KJ: Distribution of Borrelia burgdorferi s.l. spirochaete DNA in British ticks (Argasidae and Ixodidae) since the 19th century, assessed by PCR. Med Vet Entomol 1998, 12:89–97.
Hudde H, Walter G: Verbreitung und Wirtswahl der Vogelzecke Ixodes arboricola (Ixodoidea, Ixodidae) in der Bundesrepiblik Deutschland. Vogelwarte 1988: 201–207.
Iori A, Gabrielli S, Calderini P, Moretti A, Pietrobelli M, Tampieri MP, Galuppi R, Cancrini G: Tick reservoirs for piroplasms in central and northern Italy. Vet Parasitol 2010, 170:291–296.
Jadin J, Giroud P, La Ray D: Presence de rickettsies chez Ixodes ricinus en Belgique. Akademiai Kiado , Budapest 1967:615–617.
Jadin J, Schoenaers F, Pierreux G, Wery M, Kzaeckenbeek A: Les bovidés peuvent-ils jouer un rôle dans la dissémination des rickettsioses en Belgique. Ann Société Belg Med Trop 1963, 3:219–224.
Jado I, Oteo JA, Aldámiz M, Gil H, Escudero R, Ibarra V, Portu J, Portillo A, Lezaun MJ, García-Amil C, Rodríguez-Moreno I, Anda P: Rickettsia monacensis and human disease, Spain. Emerging Infect Dis 2007, 13:1405–1407.
Jaenson T, Talleklint L, Lundqvist L, Olsen B, Chirico J, Mejlon H: Geographical distribution, host associations, and vector roles of ticks (Acari: Ixodidae, Argasidae) in Sweden.J Med Entomol 1994, 31:240–256.
Jaenson TG, Tälleklint L: Incompetence of roe deer as reservoirs of the Lyme borreliosis spirochete. J Med Entomol 1992, 29:813–817.
Jahfari S, Fonville M, Hengeveld P, Reusken C, Scholte E-J, Takken W, Heyman P, Medlock J, Heylen D, Kleve J, Sprong H: Prevalence of Neoehrlichia mikurensis in ticks and rodents from North-west Europe. Parasites & Vectors 2012, 5:74.
Janecek E, Streichan S, Strube C: SNP-based real-time pyrosequencing as a sensitive and specific tool for identification and differentiation of Rickettsia species in Ixodes ricinus ticks. BMC Infect Dis 2012, 12:261.
Jongejan F, Uilenberg G: The global importance of ticks. Parasitology 2004, 129 (Suppl):3–14.
Kahl O, Janetzki C, Gray JS, Stein J, Bauch RJ: Tick infection rates with Borrelia: Ixodes ricinus versus Haemaphysalis concinna and Dermacentor reticulatus in two locations in eastern Germany. Med Vet Entomol 1992, 6:363–366.
Kaiser R, Kern A, Kampa D, Neumann-Haefelin D: Prevalence of antibodies to Borrelia burgdorferi and Tick-borne Encephalitis Virus in an endemic region in southern Germany. Zentralblatt für Bakteriologie 1997, 286:534–541.
Kawabuchi T, Tsuji M, Kuwahara S, Nishida A, Shimofurutachi T, Oka H, Ishihara C: Isolation of a human erythrocyte-adapted substrain of Babesia rodhaini and analysis of the merozoite surface protein gene sequences. J Vet Med Sci 2005, 67:901–907.
Kesteman T, Rossi C, Bastien P, Brouillard J, Avesani V, Olive N, Martin P, Delmée M: Prevalence and genetic heterogeneity of Borrelia burgdorferi sensu lato in Ixodes ticks in Belgium. Acta Clin Belg 2010, 65:319–322.
Khazova TG, Iastrebov VK: [Combined focus of tick-borne encephalitis, tick-borne rickettsiosis and tularemia in the habitat of Haemaphysalis concinna in south central Siberia]. Zh Mikrobiol Epidemiol Immunobiol 2001:78–80.
Kjemtrup AM, Conrad PA: Human babesiosis: an emerging tick-borne disease. Int J Parasitol 2000, 30:1323–1337.
Kocan K: Anaplasmosis. In The encyclopedia of arthropod-translitted infections of man and domesticated animals. NW Service. New York, USA, CABI publishing; 2001:28–33.
Kolonin G: Fauna of Ixodid Ticks of the World (Acari, Ixodidae). Moscow: 2009. [http://www.kolonin.org/]
Kozuch O, Nosek J, Gresíková M, Ciampor F, Chmela J: Isolation of Tettnang virus from Ixodes ricinus ticks in Czechoslovakia. Acta Virol 1978, 22:74–76.
Krivanec K, Kopecký J, Tomková E, Grubhoffer L: Isolation of TBE virus from the tick Ixodes hexagonus. Folia Parasitol 1988, 35:273–276.
Kruszewska D, Tylewska-Wierzbanowska S Unknown species of rickettsiae isolated from Ixodes ricinus tick in Walcz. Rocz Akad Med Bialymst. 1996;41:129–35
Kubelová M, Tkadlec E, Bednář M, Roubalová E, Siroký P: West-to-east differences of Babesia canis canis prevalence in Dermacentor reticulatus ticks in Slovakia. Vet Parasitol 2011, 180:191–196.
Kurtenbach K, Peacey M, Rijpkema SGT, Hoodless AN, Nuttall PA, Randolph SE: Differential transmission of the genospecies of Borrelia burgdorferi sensu lato by game Birds and small Rodents in England. Appl Environ Microbiol 1998, 64:1169–1174.
L’Hostis M, Seegers H: Tick-borne parasitic diseases in cattle: current knowledge and prospective risk analysis related to the ongoing evolution in French cattle farming systems. Vet Res 2002, 33:599–611.
L’vov D: Omsk Haemorrhagic fever. In The Arboviruses: Epidemiology and Ecology. Edited by Monath T Boca Raton: CRC press; 1988:205–216.
L’vov DK, Aristova VA, Gromashevskiĭ VL, Skvortsova TM, Boĭko VA, Mel’nikova EE, Gushchina EA, Iarulova RA, Morozova TN, Petrova ES: [Kama, a new virus (Flaviviridae, Flavivirus, Tiulenii antigenic group), isolated from Ixodes lividus ticks]. Vopr Virusol 1998, 43:71–74.
L’vov DK, Kostiukov MA, Daniiarov OA, Tukhtaev TM, Sherikov BK: [Outbreak of arbovirus infection in the Tadzhik SSR due to the Issyk-Kul virus (Issyk-Kul fever)]. Vopr Virusol 1984, 29:89–92.
Labuda M, Nuttall PA: Tick-borne viruses. Parasitology 2004, 129 (Suppl): 221–245.
Labuda M, Nuttall PA: Viruses transmitted by ticks. In Ticks. Cambridge University Press; 2008.
Lawrie CH, Uzcátegui NY, Gould EA, Nuttall PA: Ixodid and Argasid Tick Species and West Nile Virus. Emerg Infect Dis 2004, 10:653–657.
Leclercq M: Some parasites of birds and mammals observed recently in Belgium. Entomology Monthly Magazine London 1946:145.
Lempereur L, De Cat A, Caron Y, Madder M, Claerebout E, Saegerman C, Losson B: First molecular evidence of potentially zoonotic Babesia microti and Babesia sp. EU1 in Ixodes ricinus ticks in Belgium. Vector Borne Zoonotic Dis 2011, 11:125–130.
Lempereur L, Lebrun M, Cuvelier P, Sépult G, Caron Y, Saegerman C, Shiels B, Losson B: Longitudinal field study on bovine Babesia spp. and Anaplasma phagocytophilum infections during a grazing season in Belgium. Parasitol Res 2012, 110:1525–1530.
Lempereur L, Wirtgen M, Nahayo A, Caron Y, Shiels B, Saegerman C, Losson B, Linden A: Wild Cervids Are Host for Tick Vectors of Babesia species with zoonotic capability in Belgium. Vector Borne Zoonotic Dis 2012: 12(4):275-80.
Li H, Jiang J-F, Liu W, Zheng Y-C, Huo Q-B, Tang K, Zuo S-Y, Liu K, Jiang B-G, Yang H, Cao W-C: Human Infection with Candidatus Neoehrlichia mikurensis, China. Emerg Infect Dis 2012, 18:1636–1639.
Li S, Heyman P, Cochez C, Simons L, Vanwambeke SO: A multi-level analysis of the relationship between environmental factors and questing Ixodes ricinus dynamics in Belgium. Parasit Vectors 2012, 5:149.
Libíková H, Heinz F, Ujházyová D, Stünzner D: Orbiviruses of the Kemerovo complex and neurological diseases. Med Microbiol Immun 1978, 166:255–263.
Lichard M, Kozuch O: Persistence of tick-borne encephalitis virus in nymphs and adults of Ixodes arboricola and its transmission to white mice. Acta Virol 1967, 11:480.
Liebisch A, Rahman MS: [Prevalence of the ticks Dermacentor marginatus (Sulzer, 1776) and Dermacentor reticulatus (Fabricius, 1794) and their importance as vectors of diseases in Germany (author’s transl)]. Tropenmed Parasitol 1976, 27:393–404.
Liebisch A, Walter G: [Ticks of domestic and wild animals in Germany: on the occurrence and biology of the hedgehog tick (Ixodes hexgonus) and the fox tick (Ixodes canisuga)]. Dtsch Tierarztl Wochenschr 1986, 93:447–450.
Linden A, Wirtgen M, Volpe S, Nahayo A, Pirson J, Paternostre J, Grégoire F: Surveillance of wildlife diseases in Belgium. Épidémiologie et Santé Animale 2011, 59-60:213–215.
Linnemann CC J: Acute febrile cerebrovasculitis: A non-spotted fever group rickettsial disease. Arch Intern Med 1989, 149:1682–1684.
Little SE, Hostetler J, Kocan KM: Movement of Rhipicephalus sanguineus adults between co-housed dogs during active feeding. Vet Parasitol 2007, 150:139–145.
Lledó L, Giménez-Pardo C, Domínguez-Peñafiel G, Sousa R, Gegúndez MI, Casado N, Criado A: Molecular detection of hemoprotozoa and Rickettsia species in arthropods collected from wild animals in the Burgos province, Spain. Vector Borne Zoonotic Dis 2010, 10:735–738.
Loftis AD, Gill JS, Schriefer ME, Levin ML, Eremeeva ME, Gilchrist MJR, Dasch GA: Detection of Rickettsia, Borrelia, and Bartonella in Carios kelleyi (Acari: Argasidae). J Med Entomol 2005, 42:473–480.
Lopes de Carvalho I, Fonseca JE, Marques JG, Ullmann A, Hojgaard A, Zeidner N, Núncio MS: Vasculitis-like syndrome associated with Borrelia lusitaniae infection. Clin Rheumatol 2008, 27:1587–1591.
Losson B, Mollet J, Avez F, Malaise F, Mignon B: Description de trois cas autochtones de babesiose canine (Babesia canis) en Belgique. Ann Med Vet 1999, 143:119–124.
Louly CCB, Soares SF, Silveira DN, Neto OJS, Silva AC, Borges LMF: Differences in the susceptibility of two breeds of dogs, English cocker spaniel and beagle, to Rhipicephalus sanguineus (Acari: Ixodidae). Int J Acarol 2009, 35:25–32.
L'vov DK, Tsyrkin YM, Karas FR, Timopheev EM, Gromashevski VL, Veselovskaya OV, Osipova NZ, Fomina KB, Grebenyuk YI: Sokuluk virus, a new group B arbovirus isolated from Vespertilio pipistrellus Schreber, 1775, bat in the Kirghiz S.S.R. Archiv fur die gesamte Virusforschung 1973, 41:170–174.
MacLeod J: The Seasonal and Annual Incidence of the Sheep Tick, Ixodes ricinus, in Britain. B Entomol Res 1939, 30:103 – 118.
Maene D: Contribution à l’étude de la maladie de Lyme des bovidés de la région de Verviers. Msc thesis. Université catholique de Louvain (Louvain-la-Neuve), Earth and Life Institute Biodiversity Pole; 1992.
Makhmetov MM: Spontaneous infection of Rickettsia burneti in ectorparasites of the Sand Martin. Report of the naval medical research unit, department of medical zoology 1968.
Málková D, Holubová J, Kolman JM, Lobkovic F, Pohlreichová L, Zikmundová L: Isolation of Tettnang coronavirus from man? Acta Virol 1980, 24:363–366.
Mans B, Gothe R, Neitz A: Tick toxins: perspectives on paralysis and other forms of toxicoses caused by ticks. In Ticks: Biology, diseases and control. edited by Bowman A, Nuttall P, Cambridge: 2008.
Margos G, Vollmer SA, Cornet M, Garnier M, Fingerle V, Wilske B, Bormane A, Vitorino L, Collares-Pereira M, Drancourt M, Kurtenbach K: A new Borrelia species defined by multilocus sequence analysis of housekeeping genes. Appl Environ Microbiol 2009, 75:5410–5416.
Márquez FJ, Constan MC: Infection of Ixodes ricinus (L., 1758) and Haemaphysalis punctata Canestrini and Fanzango, 1877 (Acarina, Ixodidae) by Borrelia burgdorferi in the northern Iberian Peninsula (Basque region and Navarre). Bull Soc fr parasitol 1990, 8:323–330.
Márquez FJ: Spotted fever group Rickettsia in ticks from southeastern Spain natural parks. Exp Appl Acarol 2008, 45:185–194.
Marquez FJ, Millan J. Rickettsiae in ticks from wild and domestic carnivores of Don˜ana National Park (Spain) and surrounding area. Clinical Microbiology and Infection 2009, 15, Suppl 2, 224–226
Marsot M, Henry P-Y, Vourc’h G, Gasqui P, Ferquel E, Laignel J, Grysan M, Chapuis J-L: Which forest bird species are the main hosts of the tick, Ixodes ricinus, the vector of Borrelia burgdorferi sensu lato, during the breeding season? Int J Parasitol 2012, 42:781–788.
Martyn KP: Provisional atlas of the ticks (Ixodoidea) of the British Isles. Biological Record Centre (Institute of Terrestrial Ecology); 1988.
Matsumoto K, Grzeszczuk A, Brouqui P, Raoult D: Rickettsia raoultii and Anaplasma phagocytophilum in Dermacentor reticulatus ticks collected from Bialowieza Primeval Forest European bison (Bison bonasus bonasus), Poland. Clin Microbiol Infec 2009, 15:286–287.
Matuschka FR, Richter D, Fischer P, Spielman A: Nocturnal detachment of the tick Ixodes hexagonus from nocturnally active hosts. Med Vet Entomol 1990, 4:415–420.
Mediannikov O, Matsumoto K, Samoylenko I, Drancourt M, Roux V, Rydkina E, Davoust B, Tarasevich I, Brouqui P, Fournier P-E: Rickettsia raoultii sp. nov., a spotted fever group rickettsia associated with Dermacentor ticks in Europe and Russia. Int J Syst Evol Microbiol 2008, 58:1635–1639.
Mediannikov O, Sekeyová Z, Birg ML, Raoult D (2010) A novel obligate intracellular gamma-proteobacterium associated with ixodid ticks, Diplorickettsia massiliensis, Gen. Nov., Sp. Nov. PLoS One 5:e11478
Mehl R: The distribution and host relations of Norwegian ticks (Acari, Ixodides). Fauna Norvegica Serie B. Norw Journal Entomol 1983, 30:46–51.
Merhej V, Raoult D: Rickettsial evolution in the light of comparative genomics. Biol Rev Camb Philos Soc 2010, 86:379–405.
Miadonna A, Tedeschi A, Leggieri E, Falagiani P, Nazzari M, Manzoni M, Zanussi C: Anaphylactic shock caused by allergy to the venom of Argas reflexus. Ann Allergy 1982, 49:293–294.
Michau TM, Breitschwerdt EB, Gilger BC, Davidson MG: Bartonella vinsonii subspecies berkhoffi as a possible cause of anterior uveitis and choroiditis in a dog. Vet Ophthalmol 2003, 6:299–304.
Misonne M-C, Van Impe G, Hoet PP: Genetic heterogeneity of Borrelia burgdorferi Sensu Lato in Ixodes ricinus ticks collected in Belgium. J Clin Microbiol 1998, 36:3352–3354.
Monks D, Fisher M, Forbes NA: Ixodes frontalis and avian tick-related syndrome in the United Kingdom. J Small Anim Pract 2006, 47:451–455.
Monod R, Aeschlimann A, Derscheid J: 3 infections by trypanosomes observed in Hyalomma detritum, Ixodes ricinus and Rhipicephalus sanguineus (Acarina: Ixodidae). Schweiz Arch Tierheidk 1986, 128: 243–254.
Movila A, Alekseev AN, Dubinina HV, Toderas I: Detection of tick-borne pathogens in ticks from migratory birds in the Baltic region of Russia. Med Vet Entomol 2013, 27(1):113-117.
Movila A, Gatewood A, Toderas I, Duca M, Papero M, Uspenskaia I, Conovalov J, Fish D: Prevalence of Borrelia burgdorferi sensu lato in Ixodes ricinus and I. lividus ticks collected from wild birds in the Republic of Moldova. Int J Med Microbiol 2008, 298(Suppl 1):149–153.
Nefedova VV, Korenberg EI, Fadeeva IA, Gorelova NB: [Genetic characteristics of human pathogenic Borrelia isolated from Ixodes trianguliceps Bir. and Ixodes pavlovskyi Pom]. Med Parazitol (Mosk) 2005: 9–12.
Nijhof AM, Bodaan C, Postigo M, Nieuwenhuijs H, Opsteegh M, Franssen L, Jebbink F, Jongejan F: Ticks and associated pathogens collected from domestic animals in the Netherlands. Vector Borne Zoonotic Dis 2007, 7:585–595.
Nilsson K, Lindquist O, Liu AJ, Jaenson TGT, Friman G, Påhlson C: Rickettsia helvetica in Ixodes ricinus ticks in Sweden. J Clin Microbiol 1999, 37:400–403.
Nosek J, Grulich I: The relationship between the tick-borne encephalitis virus and the ticks and mammals of the Tribeč Mountain range. Bull World Health Organ 1967, 36:31–47.
Nosek J: The ecology, bionomics, and behaviour of Haemaphysalis (Aboimisalis) punctata tick in central Europe. Z Parasitenkd 1971, 37:198–210.
Ogden NH, Cripps P, Davison CC, Owen G, Parry JM, Timms BJ, Forbes AB: The ixodid tick species attaching to domestic dogs and cats in Great Britain and Ireland. Med Vet Entomol 2000, 14:332–338.
Olmeda AS, Armstrong PM, Rosenthal BM, Valladares B, Del Castillo A, De Armas F, Miguelez M, González A, Rodríguez Rodríguez JA, Spielman A, Telford SR: A subtropical case of human babesiosis. Acta Trop 1997, 67:229–234.
Olmeda-García AS, Rodríguez-Rodríguez JA, Rojo-Vázquez FA: Experimental transmission of Dipetalonema dracunculoides (Cobbold 1870) by Rhipicephalus sanguineus (Latreille 1806). Vet Parasitol 1993, 47:339–342.
Olsén B, Jaenson TG, Noppa L, Bunikis J, Bergström S: A Lyme borreliosis cycle in seabirds and Ixodes uriae ticks. Nature 1993, 362:340–342.
Panas E, Léger N, Kretz JL, Dumesnil C: [Ixodidae of the Champagne-Ardennes region. Preliminary study]. Acarologia 1976, 28:51–55.
Papa A, Boźović B, Pavlidou V, Papadimitriou E, Pelemis M, Antoniadis A: Genetic Detection and Isolation of Crimean-Congo hemorrhagic fever virus, Kosovo, Yugoslavia. Emerg Infect Dis 2002, 8:852–854.
Parola P, Raoult D: Ticks and tickborne bacterial diseases in humans: an emerging infectious threat. Clin Infect Dis 2001, 32:897–928.
Parola P, Rovery C, Rolain JM, Brouqui P, Davoust B, Raoult D: Rickettsia slovaca and R. raoultii in tick-borne rickettsioses. Emerging Infect Dis 2009, 15:1105–1108.
Parola P, Socolovschi C, Jeanjean L, Bitam I, Fournier P-E, Sotto A, Labauge P, Raoult D: Warmer weather linked to tick attack and emergence of severe rickettsioses. PLoS Negl Trop Dis 2008, 2:e338.
Pawelczyk A, Bajer A, Behnke JM, Gilbert FS, Sinski E: Factors affecting the component community structure of haemoparasites in common voles (Microtus arvalis) from the Mazury Lake District region of Poland. Parasitol Res 2004, 92:270–284.
Pérez D, Kneubühler Y, Rais O, Gern L: Seasonality of Ixodes ricinus ticks on vegetation and on rodents and Borrelia burgdorferi sensu lato genospecies diversity in two Lyme borreliosis–endemic areas in Switzerland. Vector Borne Zoonotic Dis 2012, 12:633–644.
Perret J-L, Guerin PM, Diehl PA, Vlimant M, Gern L: Darkness induces mobility, and saturation deficit limits questing duration, in the tick Ixodes ricinus. J Exp Biol 2003, 206:1809–1815.
Péter O, Burgdorfer W, Aeschlimann A, Chatelanat P: Rickettsia conorii isolated from Rhipicephalus sanguineus introduced into Switzerland on a pet dog. Z Parasitenkd 1984, 70:265–270.
Petney T, Pfaffle M, Skuballa J: An annoted checklist of the ticks (Acari:Ixodida) of Germany. Syst Appl Acarol 2012, 17:115–170.
Pfäffle M, Petney T, Skuballa J, Taraschewski H: Comparative population dynamics of a generalist (Ixodes ricinus) and specialist tick (I. hexagonus) species from European hedgehogs. Exp Appl Acarol 2011, 54:151–164.
Pisanu B, Marsot M, Marmet J, Chapuis J-L, Réale D, Vourc’h G: Introduced Siberian chipmunks are more heavily infested by ixodid ticks than are native bank voles in a suburban forest in France. Int J Parasitol 2010, 40:1277–1283.
Platonov AE, Karan LS, Kolyasnikova NM, Makhneva NA, Toporkova MG, Maleev VV, Fish D, Krause PJ: Humans infected with relapsing fever spirochete Borrelia miyamotoi, Russia. Emerg Infect Dis 2011, 17:1816–1823.
Pluta S, Hartelt K, Oehme R, Mackenstedt U, Kimmig P: Prevalence of Coxiella burnetii and Rickettsia spp. in ticks and rodents in southern Germany. Ticks Tick Borne Dis 2010, 1:145–147.
Pluta S, Tewald F, Hartelt K, Oehme R, Kimmig P, Mackenstedt U: Rickettsia slovaca in Dermacentor marginatus ticks, Germany. Emerging Infect Dis 2009, 15:2077–2078.
Polkowska A, Harjunpaa A, Toikkanen S, Lappalainen M, Vuento R, Vuorinen T, Kauppinen J, Flinck H, Lyytikainen O: Increased incidence of Mycoplasma pneumoniae infection in Finland, 2010-2011. Eurosurveillance 2012, 17:1–4.
Postic D, Korenberg E, Gorelova N, Kovalevski YV, Bellenger E, Baranton G: Borrelia burgdorferi sensu lato in Russia and neighbouring countries: high incidence of mixed isolates. Res Microbiol 1997, 148:691–702.
Presti RM, Zhao G, Beatty WL, Mihindukulasuriya KA, Travassos da Rosa APA, Popov VL, Tesh RB, Virgin HW, Wang D: Quaranfil, Johnston Atoll, and Lake Chad viruses are novel members of the family Orthomyxoviridae. J Virol 2009, 83:11599–11606.
Rageau J: Répartition géographique et rôle pathogène des tiques (acariens: Argasidae et Ixodidae) en France. Wladomosci Parazytologiczne 1972:4–6.
Randolph SE: Quantifying parameters in the transmission of Babesia microti by the tick Ixodes trianguliceps amongst voles (Clethrionomys glareolus). Parasitology 1995, 110(3):287–295.
Raoult D, Fournier P-E, Eremeeva M, Graves S, Kelly PJ, Oteo JA, Sekeyova Z, Tamura A, Tarasevich I, Zhang L: Naming of Rickettsiae and Rickettsial Diseases. Ann N Y Acad Sci 2005, 1063:1–12.
Rar V,Fomenko NV, Dobrotvorsky AK, Livanova NN, Rudakova SA, Fedorov EG, Astanin VB, Morozova OV: Tickborne Pathogen Detection,Western Siberia, Russia. Emerging Infectious Diseases 2005, 11(11): 1708-1715
Razmi G, Nouroozi E: Transovarial Transmission of Babesia ovis by Rhipicephalus sanguineus and Hyalomma marginatum. Iran J Parasitol 2010, 5:35–39.
Rehácek J, Kaaserer B, Urvölgyi J, Lukácová M, Kovácová E, Kocianová E: Isolation of Coxiella burnetii and of an unknown rickettsial organism from Ixodes ricinus ticks collected in Austria. Eur J Epidemiol 1994, 10:719–723.
Rehácek J, Urvölgyi J, Kocianová E, Sekeyová Z, Vavreková M, Kovácová E: Extensive examination of different tick species for infestation with Coxiella burnetii in Slovakia. Eur J Epidemiol 1991, 7:299–303.
Řeháček J: Rickettsia slovaca, the organism and its ecology. Editor Academia; 1984.
Renvoisé A, Mediannikov O, Raoult D: Old and new tick-borne rickettsioses. International Health 2009, 1:17–25.
Reye AL, Hübschen JM, Sausy A, Muller CP: Prevalence and seasonality of tick-borne pathogens in questing Ixodes ricinus ticks from Luxembourg. Appl Environ Microbiol 2010, 76:2923–2931.
Richter D, Matuschka F-R: Elimination of Lyme disease spirochetes from ticks feeding on domestic ruminants. Appl Environ Microbiol 2010, 76:7650–7652.
Richter D, Schlee DB, Matuschka F-R: Relapsing fever–like spirochetes infecting European vector tick of Lyme disease agent. Emerg Infect Dis 2003, 9:697–701.
Rigó K, Gyuranecz M, Tóth AG, Földvári G: Detection of Borrelia burgdorferi sensu lato and Anaplasma phagocytophilum in small mammals and ectoparasites in Hungary. Vector Borne Zoonotic Dis 2011, 11:1499–1501.
Rikihisa Y, Zhang C, Christensen BM: Molecular Characterization of Aegyptianella pullorum (Rickettsiales, Anaplasmataceae). J Clin Microbiol 2003, 41:5294–5297.
Ríos L, Alvarez G, Blair S: Serological and parasitological study and report of the first case of human babesiosis in Colombia. Rev Soc Bras Med Trop 2003, 36:493–498.
Rovery C, Brouqui P, Raoult D: Questions on Mediterranean spotted fever a century after Its discovery. Emerg Infect Dis 2008, 14:1360–1367.
Rudakov NV, Shpynov SN, Samoilenko IE, Tankibaev MA: Ecology and epidemiology of spotted fever group Rickettsiae and new data from their study in Russia and Kazakhstan. Ann N Y Acad Sci 2003, 990:12–24.
Sanogo YO, Zeaiter Z, Caruso G, Merola F, Shpynov S, Brouqui P, Raoult D: Bartonella henselae in Ixodes ricinus ticks (Acari: Ixodida) removed from humans, Belluno province, Italy. Emerg Infect Dis 2003, 9:329–332.
Santos AS, Bacellar F, Dumler JS: A 4-year study of Anaplasma phagocytophilum in Portugal. Clin Microbiol Infec 2009, 15:46–47.
Santos AS, Santos-Silva MM, Almeida VC, Bacellar F, Dumler JS: Detection of Anaplasma phagocytophilum DNA in Ixodes Ticks (Acari: Ixodidae) from Madeira Island and Setúbal District, Mainland Portugal. Emerging Infect Dis 2004, 10:1643–1648.
Santos-Silva MM, Sousa R, Santos AS, Melo P, Encarnação V, Bacellar F: Ticks parasitizing wild birds in Portugal: detection of Rickettsia aeschlimannii, R. helvetica and R. massiliae. Exp Appl Acarol 2006, 39:331–338.
Schabereiter-Gurtner C, Lubitz W, Rölleke S: Application of broad-range 16S rRNA PCR amplification and DGGE fingerprinting for detection of tick-infecting bacteria. J Microbiol Methods 2003, 52:251–260.
Schilling F, Bottcher M, Walter G: Probleme des Zeckenbefalls bei Nestlingen des Wanderfalken (Falco peregrinus). J fur Ornithologie 1981, 122(4):359–367.
Schöffel I, Schein E, Wittstadt U, Hentsche J: [Parasite fauna of red foxes in Berlin (West)]. Berl Munch Tierarztl Wochenschr 1991, 104:153–157.
Schouls LM, Van de Pol I, Rijpkema SGT, Schot CS: Detection and identification of Ehrlichia, Borrelia burgdorferi sensu lato, and Bartonella species in Dutch Ixodes ricinus ticks. J Clin Microbiol 1999: 37(7): 2215-2222
Schulz K: Investigations on the filariae of Cervids in southern Germany. Filariae of roe deer (Capreolus capreolus) and fallow deer (Dama dama). Tropenmedizin und Parasitologie 1975, 26: 494–498.
Sevcik M, Kristofik J, Uhrin M, Benda P: New records of ticks (Acari: Ixodidae) parasiting on bats in Slovakia. Vespertilio 2010, 13-14:139–147.
Shaw SE, Day MJ, Birtles RJ, Breitschwerdt EB: Tick-borne infectious diseases of dogs. Trends Parasitol 2001, 17:74–80.
Sibomana G, Geerts S, De Vries T: [Establishment of Rhipicephalus sanguineus (Latreille, 1806) inside houses in Belgium]. Ann Soc Belg Med Trop 1986, 66:79–81.
Simser JA, Palmer AT, Fingerle V, Wilske B, Kurtti TJ, Munderloh UG: Rickettsia monacensis sp. nov., a spotted fever group Rickettsia, from ticks (Ixodes ricinus) collected in a European city park. Appl Environ Microbiol 2002, 68:4559–4566.
Siński E, Bajer A, Welc R, Pawełczyk A, Ogrzewalska M, Behnke JM: Babesia microti: prevalence in wild rodents and Ixodes ricinus ticks from the Mazury Lakes District of North-Eastern Poland. Int J Med Microbiol 2006, 296(Suppl 40):137–143.
Siroký P, Kubelová M, Modrý D, Erhart J, Literák I, Spitalská E, Kocianová E: Tortoise tick Hyalomma aegyptium as long term carrier of Q fever agent Coxiella burnetii- evidence from experimental infection. Parasitol Res 2010, 107:1515–1520.
Skotarczak B, Adamska M, Sawczuk M, Maciejewska A, Wodecka B, Rymaszewska A: Coexistence of tick-borne pathogens in game animals and ticks in western Poland. Veterinarni Medicina 2008: 53(12): 668–675
Skuballa J, Oehme R, Hartelt K, Petney T, Bücher T, Kimmig P, Taraschewski H: European Hedgehogs as Hosts for Borrelia spp., Germany. Emerg Infect Dis 2007, 13:952–953.
Skuballa J, Petney T, Pfäffle M, Oehme R, Hartelt K, Fingerle V, Kimmig P, Taraschewski H: Occurrence of different Borrelia burgdorferi sensu lato genospecies including B. afzelii, B. bavariensis, and B. spielmanii in hedgehogs (Erinaceus spp.) in Europe. Ticks Tick Borne Dis 2012, 3:8–13.
Smith M: The life history of Ixodes canisuga (Johnston 1849) under laboratory conditions. Ann Trop Med Parasitol 1972, 66:281–286.
Spitalská E, Kocianová E: Detection of Coxiella burnetii in ticks collected in Slovakia and Hungary. Eur J Epidemiol 2003, 18:263–266.
Špitalská E, Literák I, Kocianová E, Taragel’ová V: The Importance of Ixodes arboricola in transmission of Rickettsia spp., Anaplasma phagocytophilum, and Borrelia burgdorferi sensu lato in the Czech Republic, Central Europe. Vector Borne Zoonotic Dis 2011, 11:1235–1241.
Sprong H, Wielinga PR, Fonville M, Reusken C, Brandenburg AH, Borgsteede F, Gaasenbeek C, Van der Giessen JW: Ixodes ricinus ticks are reservoir hosts for Rickettsia helvetica and potentially carry flea-borne Rickettsia species. Parasit Vectors 2009, 2:41.
Spyridaki I, Psaroulaki A, Loukaides F, Antoniou M, Hadjichristodolou C, Tselentis Y: Isolation of Coxiella burnetii by a centrifugation shell-vial assay from ticks collected in Cyprus: detection by nested polymerase chain reaction (PCR) and by PCR-restriction fragment length polymorphism analyses. Am J Trop Med Hyg 2002, 66:86–90.
Sréter-Lancz Z, Széll Z, Kovács G, Egyed L, Márialigeti K, Sréter T: Rickettsiae of the spotted-fever group in ixodid ticks from Hungary: identification of a new genotype (’Candidatus Rickettsia kotlanii’). Ann Trop Med Parasitol 2006, 100:229–236.
Sréter-Lancz Z, Széll Z, Sréter T, Márialigeti K: Detection of a novel Francisella in Dermacentor reticulatus: a need for careful evaluation of PCR-based identification of Francisella tularensis in Eurasian ticks. Vector Borne Zoonotic Dis 2009, 9:123–126.
Sroka J, Chmielewska-Badora J, Dutkiewicz J: Ixodes ricinus as a potential vector of Toxoplasma gondii. Ann Agric Environ Med 2003, 10:121–123.
Stanek G, Reiter M: The expanding Lyme Borrelia complex—clinical significance of genomic species? Clin Microbiol Infect 2011, 17:487–493.
Stojek NM, Dutkiewicz J: Studies on the occurrence of Gram-negative bacteria in ticks: Ixodes ricinus as a potential vector of Pasteurella. Ann Agric Environ Med 2004, 11:319–322.
Strube C, Montenegro VM, Epe C, Eckelt E, Schnieder T: Establishment of a minor groove binder-probe based quantitative real time PCR to detect Borrelia burgdorferi sensu lato and differentiation of Borrelia spielmanii by ospA-specific conventional PCR. Parasites & Vectors 2010, 3:69.
Subramanian G, Mediannikov O, Angelakis E, Socolovschi C, Kaplanski G, Martzolff L, Raoult D: Diplorickettsia massiliensis as a human pathogen. European Journal of Clinical Microbiology & Infectious Diseases 2012, 31 (3):365-369
Sun Y, Xu R: Ability of Ixodes persulcatus, Haemaphysalis concinna and Dermacentor silvarum ticks to acquire and transstadially transmit Borrelia garinii. Exp Appl Acarol 2003, 31:151–160.
Tack W, Madder M, Baeten L, Vanhellemont M, Gruwez R, Verheyen K: Local habitat and landscape affect Ixodes ricinus tick abundances in forests on poor, sandy soils. Forest Ecology and Management 2012, 265:30–36.
Tack W, Madder M, De Frenne P, Vanhellemont M, Gruwez R, Verheyen K: The effects of sampling method and vegetation type on the estimated abundance of Ixodes ricinus ticks in forests. Exp Appl Acarol 2011, 54:285–292.
Tahmasebi F, Ghiasi SM, Mostafavi E, Moradi M, Piazak N, Mozafari A, Haeri A, Fooks AR, Chinikar S: Molecular epidemiology of Crimean- Congo hemorrhagic fever virus genome isolated from ticks of Hamadan province of Iran. J Vector Borne Dis 2010, 47:211–216.
Tälleklint L: Lyme borreliosis spirochetes in Ixodes ricinus and Haemaphysalis punctata ticks (Acari: Ixodidae) on three islands in the Baltic Sea. Exp Appl Acarol 1996, 20:467–476.
Thorud C: Experimentelle Infektion der Vogelzecke Ixodes (Pholeoixodes) arboricola with Borrelia burgdorferi sensu lato. PhD thesis.Veterinary Medical University, Hannover; 1999
Tinoco-Gracia L, Quiroz-Romero H, Quintero-Martínez MT, Rentería-Evangelista TB, González-Medina Y, Barreras-Serrano A, Hori-Oshima S, Moro MH, Vinasco J: Prevalence of Rhipicephalus sanguineus ticks on dogs in a region on the Mexico-USA border. Vet Rec 2009, 164:59–61.
Toutoungi LN, Gern L: Ability of transovarially and subsequent transstadially infected Ixodes hexagonus ticks to maintain and transmit Borrelia burgdorferi in the laboratory. Exp Appl Acarol 1993, 17:581–586.
Tricot J: Essai de cartographie biogeographique et epidemiologique des tiques dans le sud de la Belgique. Msc thesis. Université catholique de Louvain (Louvain-la-Neuve), Earth and Life Institute Biodiversity Pole; 1982.
Trotter WR: Is bracken a health hazard? The Lancet 1990, 336:1563–1565.
Tveten A-K, Sjåstad KK: Identification of bacteria infecting Ixodes ricinus ticks by 16S rDNA amplification and denaturing gradient gel electrophoresis. Vector Borne Zoonotic Dis 2011, 11: 1329-1334.
Uchikawa K, Sato A: The occurrence of Argas japonicus and Ixodes lividus in Nagano Prefecture, Japan (Ixodoidea: Argasidae; Ixodidae). J Med Entomol 1969, 6:95–97.
Uilenberg G: Highlights in recent research on tick-borne diseases of domestic animals. J Parasitol 1986, 72:485–491.
Ulmanen I, Saikku P, Vikberg P, Sorjonen J: Ixodes lividus (Acari) in Sand Martin colonies in Fennoscandia. Oikos 1977, 28:20.
Van Overbeek L, Gassner F, Van Der Plas CL, Kastelein P, Nunes–da Rocha U, Takken W: Diversity of Ixodes ricinus tick-associated bacterial communities from different forests. FEMS Microbiol Ecol 2008, 66:72–84.
Vanthomme K, Bossuyt N, Boffin N, Van Casteren V: Incidence and management of presumption of Lyme borreliosis in Belgium: recent data from the sentinel network of general practitioners. Eur J Clin Microbiol Infect Dis 2012, 31:2385–2390.
Vargina S, Kuchuk L, Gershtein V, Karas F: Transmission of Issyk Kul virus by Argas vespertilionis ticks in experiment. In Ecology of viruses. edited by Lvov D Moscow, Sbornik Nauchnykh Trudov. Instituta Virusologii imeni D.I. Ivanonsky, Akademiya Meditsinkaya Nauk SSSR; 1982
Verdure C: Le rôle des tiques dans l’écologie de la maladie de Lyme. Msc thesis. Université catholique de Louvain (Louvain-la-Neuve), Earth and Life Institute Biodiversity Pole; 1986.
Vitale G, Mansueto S, Rolain J-M, Raoult D: Rickettsia massiliae Human Isolation. Emerg Infect Dis 2006, 12:174–175.
Walter G: Versuche zur bertragung von Babesia microti durch nymphen von Dermacentor marginatus, D. reticulatus, Haemaphysalis punctata, Rhipicephalus sanguineus und Ixodes hexagonus. Z Parasitenkd 1982, 66:353–354.
Wielinga PR, Gaasenbeek C, Fonville M, De Boer A, De Vries A, Dimmers W, Akkerhuis Op Jagers G, Schouls LM, Borgsteede F, Van der Giessen JWB: Longitudinal analysis of tick densities and Borrelia, Anaplasma, and Ehrlichia infections of Ixodes ricinus ticks in different habitat areas in The Netherlands. Appl Environ Microbiol 2006, 72:7594–7601.
Wikswo , M.E. , Hu , R. , Metzger , M.E. , & Eremeeva , M.E . ( 2007 ) Detection of Rickettsia rickettsii and Bartonella henselae in Rhipicephalus sanguineus ticks from California . J ournal of Medical Entomology , 44 , 158 – 162 .
Wirtgen M, Nahayo A, Linden A, Garigliany M, Desmecht D: Detection of Anaplasma phagocytophilum in Dermacentor reticulatus ticks. Vet Rec 2011, 168:195–195.
Wojcik-Fatla A, Cisak E, Zaja V, Zwolinski J, Dutkiewicz J: Prevalence of tick-borne encephalitis virus in Ixodes ricinus and Dermacentor reticulatus ticks collected from the Lublin region (eastern Poland). Ticks and Tick-borne Diseases 2011, 2:16–19
Wójcik-Fatla A, Bartosik K, Buczek A, Dutkiewicz J: Babesia microti in Adult Dermacentor reticulatus Ticks from Eastern Poland. Vector Borne Zoonot Dis 2012, 12(10): 841-843
Yazid Abdad M, Stenos J, Graves S: Rickettsia felis, an emerging flea-transmitted human pathogen. Emerging Health Threats J 2011, 4.
Zahler M, Gothe R, Rinder H: Genetic evidence against a morphologically suggestive conspecificity of Dermacentor reticulatus and D. marginatus (Acari: Ixodidae). Int J Parasitol 1995, 25:1413–1419.
Zahler M, Schein E, Rinder H, Gothe R: Characteristic genotypes discriminate between Babesia canis isolates of differing vector specificity and pathogenicity to dogs. Parasitol Res 1998, 84:544–548.
Zhmaeva ZM, Pchelkina AA, Belashova VS: [Spontaneous infection of Argas vespertilionis with Rickettsia burnetii in the south of Kazakhstan]. Med Parazitol (Mosk) 1966, 35:595–596.
Zivkovic Z, Nijhof A, Fuente J de la, Kocan K, Jongejan F: Experimental transmission of Anaplasma marginale by male Dermacentor reticulatus. BMC Vet Res 2007, 3:32.
